# Supplementary material for: Bibliometric and visualization analysis of matrix metalloproteinases in ischemic stroke from 1992 to 2022
Source: Front Neurosci. 2023 Jul 6;17:1206793. doi: 10.3389/fnins.2023.1206793 (PMC10357507; doi:10.3389/fnins.2023.1206793)
Supplement: Supplementary file 1 [file Table_1.XLSX]

## Sheet: Sheet 1
AU	AF	CR	AB	AR	BE	BN	BP	C1	C3	CA	CL	CT	CY	DA	DE	DI	DT	EA	EF	EI	EM	EP	ER	FU	FX	GA	HC	HO	HP	ID	IS	J9	JI	LA	NR	OA	OI	PA	PD	PG	PI	PM	PN	PT	PU	PY	RI	RP	SC
ZHAO BQ;WANG S;KIM HY;STORRIE H;ROSEN BR;MOONEY DJ;WANG XY;LO EH	ZHAO, BQ;WANG, S;KIM, HY;STORRIE, H;ROSEN, BR;MOONEY, DJ;WANG, XY;LO, EH	ASAHI M, 2001, J NEUROSCI, V21, P7724, DOI 10.1523/JNEUROSCI.21-19-07724.2001;BERGERS G, 2000, NAT CELL BIOL, V2, P737, DOI 10.1038/35036374;CHMIELNICKI E, 2002, PROG BRAIN RES, V138, P451, DOI 10.1016/S0079-6123(02)38093-2;CRAMER SC, 2000, TRENDS NEUROSCI, V23, P265, DOI 10.1016/S0166-2236(00)01562-9;DIJKHUIZEN RM, 2003, J NEUROSCI, V23, P510, DOI 10.1523/JNEUROSCI.23-02-00510.2003;GASCHE Y, 199…	MATRIX METALLOPROTEINASES ( MMPS) ARE ZINC-ENDOPEPTIDASES WITH MULTIFACTORIAL ACTIONS IN CENTRAL NERVOUS SYSTEM (CNS) PHYSIOLOGY AND PATHOLOGY(1). ACCUMULATING DATA SUGGEST THAT MMPS HAVE A DELETERIOUS ROLE IN STROKE. BY DEGRADING NEUROVASCULAR MATRIX, MMPS PROMOTE INJURY OF THE BLOOD-BRAIN BARRIER, EDEMA AND HEMORRHAGE(2-4). BY DISRUPTING CELL-MATRIX SIGNALING AND HOMEOSTASIS, MMPS TRIGGER BRAIN…				441	MASSACHUSETTS GEN HOSP, NEUROPROTECT RES LAB, DEPT RADIOL, CHARLESTOWN, MA 02129 USA.; MASSACHUSETTS GEN HOSP, DEPT NEUROL, CHARLESTOWN, MA 02129 USA.; HARVARD UNIV, SCH MED, PROGRAM NEUROSCI, BOSTON, MA 02114 USA.; MASSACHUSETTS GEN HOSP, ANINTHOULA MARTINOS CTR BIOMED IMAGING, MGH E 2, CHARLESTOWN, MA 02129 USA.; HARVARD UNIV, SCH MED, CHARLESTOWN, MA 02129 USA.; HARVARD UNIV, DIV ENGN & APPL S…	HARVARD UNIVERSITY; MASSACHUSETTS GENERAL HOSPITAL; HARVARD UNIVERSITY; MASSACHUSETTS GENERAL HOSPITAL; HARVARD UNIVERSITY; HARVARD MEDICAL SCHOOL; HARVARD UNIVERSITY; MASSACHUSETTS GENERAL HOSPITAL; HARVARD UNIVERSITY; HARVARD UNIVERSITY					2023-01-07		10.1038/nm1387	ARTICLE			1546-170X	LO@HELIX.MGH.HARVARD.EDU	445		NATIONAL INSTITUTE OF BIOMEDICAL IMAGING AND BIOENGINEERING [R01EB002066] FUNDING SOURCE: NIH REPORTER; NATIONAL INSTITUTE OF NEUROLOGICAL DISORDERS AND STROKE [R01NS048422, R01NS040529, R01NS037074, P50NS010828] FUNDING SOURCE: NIH REPORTER; NIBIB NIH HHS [R01-EB02066] FUNDING SOURCE: MEDLINE; NINDS NIH HHS [R01-NS37074, P50-NS10828, R01-NS48422, R01-NS40529] FUNDING SOURCE: MEDLINE; PHS HHS [R0…		029RE				FOCAL CEREBRAL-ISCHEMIA; BLOOD-BRAIN-BARRIER; PLASMINOGEN ACTIVATOR; MATRIX-METALLOPROTEINASE-9; ANGIOGENESIS; INDUCTION; RECOVERY; REGENERATION; PROTEOLYSIS; EXPRESSION	4	NAT MED	NAT. MED.	ENGLISH	30		MOONEY, DAVID/0000-0001-6299-1194	75 VARICK ST, 9TH FLR, NEW YORK, NY 10013-1917 USA	APR	5	NEW YORK	16565723		J	NATURE PUBLISHING GROUP	2006		LO, EH (通讯作者)，MASSACHUSETTS GEN HOSP, NEUROPROTECT RES LAB, DEPT RADIOL, MGH E 149-2401, CHARLESTOWN, MA 02129 USA.	BIOCHEMISTRY & MOLECULAR BIOLOGY; CELL BIOLOGY; RESEARCH & EXPERIMENTAL MEDICINE
TSUJI K;AOKI T;TEJIMA E;ARAI K;LEE SR;ATOCHIN DN;HUANG PL;WANG XY;MONTANER J;LO EH	TSUJI, K;AOKI, T;TEJIMA, E;ARAI, K;LEE, SR;ATOCHIN, DN;HUANG, PL;WANG, XY;MONTANER, J;LO, EH	AOKI T, 2002, STROKE, V33, P2711, DOI 10.1161/01.STR.0000033932.34467.97;ASAHI M, 2001, J NEUROSCI, V21, P7724, DOI 10.1523/JNEUROSCI.21-19-07724.2001;ASAHI M, 2000, J CEREBR BLOOD F MET, V20, P1681, DOI 10.1097/00004647-200012000-00007;ASAHI M, 2001, NEUROREPORT, V12, P3003, DOI 10.1097/00001756-200109170-00050;BENCHENANE K, 2004, TRENDS NEUROSCI, V27, P155, DOI 10.1016/J.TINS.2003.12.011;CASTEL…	BACKGROUND AND PURPOSE - THROMBOLYTIC THERAPY WITH TISSUE PLASMINOGEN ACTIVATOR (TPA) IN ISCHEMIC STROKE IS LIMITED BY INCREASED RISKS OF CEREBRAL HEMORRHAGE AND BRAIN INJURY. IN PART, THESE PHENOMENA MAY BE RELATED TO NEUROVASCULAR PROTEOLYSIS MEDIATED BY MATRIX METALLOPROTEINASES (MMPS). HERE, WE USED A COMBINATION OF PHARMACOLOGICAL AND GENETIC APPROACHES TO SHOW THAT TPA PROMOTES MMP-9 LEVELS…				1954	HARVARD UNIV, SCH MED, NEURPROTECT RES LAB, MASSACHUSETTS GEN HOSP, CHARLESTOWN, MA 02129 USA.; HARVARD UNIV, SCH MED, PROGRAM NEUROSCI, CHARLESTOWN, MA 02129 USA.; KINKU UNIV, SCH MED, OSAKA, JAPAN.; MASSACHUSETTS GEN HOSP, CARDIOVASC RES CTR, CHARLESTOWN, MA USA.; MASSACHUSETTS GEN HOSP, DEPT MED, CHARLESTOWN, MA USA.; HOSP UNIV HEBRON, NEURVASC RES LAB, BARCELONA, SPAIN.; HOSP UNIV HEBRON, STR…	HARVARD UNIVERSITY; MASSACHUSETTS GENERAL HOSPITAL; HARVARD UNIVERSITY; HARVARD UNIVERSITY; MASSACHUSETTS GENERAL HOSPITAL; HARVARD UNIVERSITY; MASSACHUSETTS GENERAL HOSPITAL; HOSPITAL UNIVERSITARI VALL D'HEBRON; HOSPITAL UNIVERSITARI VALL D'HEBRON					2023-01-07	BLOOD; BRAIN BARRIER; BRAIN EDEMA; METALLOPROTEINASES; MICE; TISSUE PLASMINOGEN ACTIVATOR	10.1161/01.STR.0000177517.01203.eb	ARTICLE			1524-4628	LO@HELIX.MGH.HARVARD.EDU	1959		NATIONAL HEART, LUNG, AND BLOOD INSTITUTE [R01HL057818] FUNDING SOURCE: NIH REPORTER; NATIONAL INSTITUTE OF NEUROLOGICAL DISORDERS AND STROKE [P50NS010828, R01NS048422, R01NS048426, R01NS033335, R01NS038731, R01NS037074, R01NS040529] FUNDING SOURCE: NIH REPORTER; NHLBI NIH HHS [R01 HL057818, R01 HL057818-09] FUNDING SOURCE: MEDLINE; NINDS NIH HHS [P50-NS10828, P50 NS010828, P50 NS010828-320037, R…		958JR				BLOOD-BRAIN-BARRIER; HEMORRHAGIC TRANSFORMATION; MATRIX METALLOPROTEINASES; THROMBOLYTIC THERAPY; REPERFUSION INJURY; PROTEOLYSIS; STROKE; TPA; DISRUPTION; MECHANISMS	9	STROKE	STROKE	ENGLISH	35	BRONZE, GREEN SUBMITTED	MONTANER, JOAN/0000-0003-4845-2279; ATOCHIN, DMITRIY/0000-0002-2405-2070; HUANG, PAUL/0000-0002-5436-8658	TWO COMMERCE SQ, 2001 MARKET ST, PHILADELPHIA, PA 19103 USA	SEP	6	PHILADELPHIA	16051896		J	LIPPINCOTT WILLIAMS & WILKINS	2005	MONTANER, JOAN/D-3063-2015; ATOCHIN, DMITRIY/AAH-8843-2020; ATOCHIN, DMITRIY/Q-3150-2016	LO, EH (通讯作者)，HARVARD UNIV, SCH MED, NEURPROTECT RES LAB, MASSACHUSETTS GEN HOSP, MGH E 149-2401, CHARLESTOWN, MA 02129 USA.	NEUROSCIENCES & NEUROLOGY; CARDIOVASCULAR SYSTEM & CARDIOLOGY
CHANG LL;LI C;LI ZL;WEI ZL;JIA XB;PANG ST;AN YQ;GU JF;FENG L	CHANG, LI-LI;LI, CHAO;LI, ZHI-LI;WEI, ZI-LUN;JIA, XIAO-BIN;PANG, SHI-TING;AN, YI-QIANG;GU, JUN-FEI;FENG, LIANG	ASKALAN R, 2015, BRAIN RES, V1629, P94, DOI 10.1016/J.BRAINRES.2015.10.020;BLICHARZ-DORNIAK J, 2012, ENDOKRYNOL POL, V63, P470;BORKHAM-KAMPHORST E, 2015, BIOCHEM BIOPH RES CO, V457, P307, DOI 10.1016/J.BBRC.2014.12.106;CHATURVEDI M, 2014, MOL NEUROBIOL, V49, P563, DOI 10.1007/S12035-013-8538-Z;CHEN HS, 2018, ACTA PHARMACOL SIN, V39, P669, DOI 10.1038/APS.2018.27;CHEN L, 2013, NEUROCHEM RES, V38, …	WE INVESTIGATE THE PROTECTIVE EFFECT OF CARTHAMUS TINCTORIUS L. (CTL, ALSO KNOWN AS HONGHUA IN CHINA OR SAFFLOWER) ON CEREBRAL ISCHEMIA-REPERFUSION AND EXPLORED THE POSSIBLE MECHANISMS ON REGULATING APOPTOSIS AND MATRIX METALLOPROTEINASES (MMPS). HIGH-PERFORMANCE LIQUID CHROMATOGRAPHY METHOD WITH DIODE ARRAY DETECTION ANALYSIS WAS ESTABLISHED TO ANALYZE THE COMPONENTS OF CTL. MIDDLE CEREBRAL ARTE…				108	XUZHOU VOCAT COLL BIOENGN, SCH ANIM ENGN, XUZHOU, JIANGSU, PEOPLES R CHINA.; CHINA PHARMACEUT UNIV, SCH TRADIT CHINESE PHARM, NANJING 211198, PEOPLES R CHINA.; JUMPCAN PHARMACEUT CO LTD, TAIXING 225400, JIANGSU, PEOPLES R CHINA.; JIANGSU UNIV, COLL PHARM, ZHENJIANG, JIANGSU, PEOPLES R CHINA.; NANJING MED UNIV, NANJING DRUM TOWER HOSP, DEPT CARDIOL, CLIN COLL, NANJING, PEOPLES R CHINA.; XUZHOU MED…	CHINA PHARMACEUTICAL UNIVERSITY; JIANGSU UNIVERSITY; NANJING MEDICAL UNIVERSITY; NANJING UNIVERSITY; XUZHOU MEDICAL UNIVERSITY; NANJING UNIVERSITY OF CHINESE MEDICINE					2023-01-07	APOPTOSIS; CARTHAMUS TINCTORIUS L; CEREBRAL ISCHEMIA-REPERFUSION; MATRIX METALLOPROTEIN	10.4103/ijp.IJP_400_18	ARTICLE			1998-3751	ANYHE2006@163.COM; GUJUNFEI0123@126.COM; WENMOXIUSHI@163.COM	116		NATIONAL NATURAL SCIENCE FOUNDATION OF CHINA [81503265, 81473394, 81503314, 81603382]; NATIONAL KEY RESEARCH PROJECTS ON MODERNIZATION OF TRADITIONAL CHINESE MEDICINE [2018YFC1706900]; "DOUBLE FIRST-CLASS" PROJECT FROM CHINA PHARMACEUTICAL UNIVERSITY [CPU2018GF07, CPU2018PZQ19]	FINANCIAL SUPPORT WAS FROM NATIONAL NATURAL SCIENCE FOUNDATION OF CHINA (NO. 81503265, 81473394, 81503314, 81603382), NATIONAL KEY RESEARCH PROJECTS ON MODERNIZATION OF TRADITIONAL CHINESE MEDICINE (2018YFC1706900), "DOUBLE FIRST-CLASS" PROJECT FROM CHINA PHARMACEUTICAL UNIVERSITY (CPU2018GF07, CPU2018PZQ19).	NP0LJ				HYDROXYSAFFLOR YELLOW; PROTECTS; INHIBITION; EXPRESSION; DISEASE; STROKE; TISSUE; BRAIN	2	INDIAN J PHARMACOL	INDIAN J. PHARMACOL.	ENGLISH	30	GREEN PUBLISHED		WOLTERS KLUWER INDIA PVT LTD , A-202, 2ND FLR, QUBE, C T S NO 1498A-2 VILLAGE MAROL, ANDHERI EAST, MUMBAI, 400059, INDIA	MAR-APR	9	MUMBAI	32565598		J	WOLTERS KLUWER MEDKNOW PUBLICATIONS	2020		FENG, L (通讯作者)，CHINA PHARMACEUT UNIV, SCH TRADIT CHINESE PHARM, NANJING 211198, PEOPLES R CHINA.; FENG, L (通讯作者)，JUMPCAN PHARMACEUT CO LTD, TAIXING 225400, JIANGSU, PEOPLES R CHINA.; AN, YQ; FENG, L (通讯作者)，XUZHOU MED UNIV, COLL PHARM, XUZHOU 221002, JIANGSU, PEOPLES R CHINA.; GU, JF (通讯作者)，NANJING UNIV CHINESE MED, NANJING 210023, PEOPLES R CHINA.	PHARMACOLOGY & PHARMACY
HUNG YC;CHEN TY;LEE EJ;CHEN WL;HUANG SY;LEE WT;LEE MY;CHEN HY;WU TS	HUNG, YU-CHANG;CHEN, TSUNG-YING;LEE, E-JIAN;CHEN, WAN-LING;HUANG, SHENG-YANG;LEE, WEI-TING;LEE, MING-YANG;CHEN, HUNG-YI;WU, TIAN-SHUNG	ASAHI M, 2000, J CEREBR BLOOD F MET, V20, P1681, DOI 10.1097/00004647-200012000-00007;BENI SM, 2004, FASEB J, V18, P149, DOI 10.1096/FJ.03-0323FJE;CERVANTES M, 2008, J PINEAL RES, V45, P1, DOI 10.1111/J.1600-079X.2007.00551.X;CHAN PH, 2001, J CEREBR BLOOD F MET, V21, P2, DOI 10.1097/00004647-200101000-00002;CHEN HY, 2006, J PINEAL RES, V41, P175, DOI 10.1111/J.1600-079X.2006.00351.X;CHEN TY, 2006…	WE HAVE PREVIOUSLY SHOWN THAT MELATONIN REDUCES POSTISCHEMIC RISES IN THE BLOOD-BRAIN BARRIER (BBB) PERMEABILITY AND IMPROVES NEUROVASCULAR DYSFUNCTION AND HEMORRHAGIC TRANSFORMATION FOLLOWING ISCHEMIC STROKE. IT IS KNOWN THAT ACTIVATION OF THE MATRIX METALLOPROTEINASES (MMPS) PLAYS A CRUCIAL ROLE IN THE PATHOGENESIS OF BRAIN EDEMA AND HEMORRHAGIC TRANSFORMATION AFTER ISCHEMIC STROKE. WE, HEREIN,…				459	NATL CHENG KUNG UNIV, DEPT SURG, MED CTR & MED SCH, NEUROPHYSIOL LAB,NEUROSURG SERV, TAINAN 70428, TAIWAN.; BUDDHIST TZU CHI UNIV, DEPT ANESTHESIOL, HUALIEN, TAIWAN.; BUDDHIST TZU CHI GEN HOSP, HUALIEN, TAIWAN.; CHINA MED UNIV, INST PHARM, TAICHUNG, TAIWAN.; NATL CHENG KUNG UNIV, DEPT CHEM, TAINAN 70428, TAIWAN.;	NATIONAL CHENG KUNG UNIVERSITY; TZU CHI UNIVERSITY; BUDDHIST TZU CHI GENERAL HOSPITAL; HUALIEN TZU CHI HOSPITAL; CHINA MEDICAL UNIVERSITY TAIWAN; NATIONAL CHENG KUNG UNIVERSITY					2023-01-07	FOCAL CEREBRAL ISCHEMIA; MATRIX METALLOPROTEINASE; MELATONIN; STROKE	10.1111/j.1600-079X.2008.00617.x	ARTICLE				EJIAN@MAIL.NCKU.EDU.TW	467		NATIONAL SCIENCE COUNCIL OF TAIWAN (NSC) [96-2314-B-006-014MY3]	THIS RESEARCH WAS SUPPORTED BY GRANTS FROM THE NATIONAL SCIENCE COUNCIL OF TAIWAN (NSC NO. 96-2314-B-006-014MY3).	358XV				TISSUE-PLASMINOGEN-ACTIVATOR; BRAIN-BARRIER PERMEABILITY; INDUCED GASTRIC-ULCER; MATRIX METALLOPROTEINASES; DELAYED TREATMENT; REACTIVE OXYGEN; KAPPA-B; STROKE; DAMAGE; MICE	4	J PINEAL RES	J. PINEAL RES.	ENGLISH	43		CHEN, TSUNG-YING/0000-0002-2029-5550	COMMERCE PLACE, 350 MAIN ST, MALDEN 02148, MA USA	NOV	9	MALDEN	18624955		J	WILEY-BLACKWELL	2008		LEE, EJ (通讯作者)，NATL CHENG KUNG UNIV, DEPT SURG, MED CTR & MED SCH, NEUROPHYSIOL LAB,NEUROSURG SERV, 138 SHENG LI RD, TAINAN 70428, TAIWAN.	ENDOCRINOLOGY & METABOLISM; NEUROSCIENCES & NEUROLOGY; PHYSIOLOGY
PANDEY AK;BHATTACHARYA P;SHUKLA SC;PAUL S;PATNAIK K	PANDEY, ANAND KUMAR;BHATTACHARYA, PALLAB;SHUKLA, SWET CHAND;PAUL, SUDIP;PATNAIK, KANJANA	ALBANI D, 2010, BIOFACTORS, V36, P370, DOI 10.1002/BIOF.118;ASAHI M, 2000, J CEREBR BLOOD F MET, V20, P452, DOI 10.1097/00004647-200003000-00002;ATAIE A, 2010, PHARMACOL BIOCHEM BE, V96, P378, DOI 10.1016/J.PBB.2010.06.009;BABINE RE, 1997, CHEM REV, V97, P1359, DOI 10.1021/CR960370Z;BEDERSON JB, 1986, STROKE, V17, P1304, DOI 10.1161/01.STR.17.6.1304;BRADFORD MM, 1976, ANAL BIOCHEM, V72, P248, DOI…	THE MAIN PATHOPHYSIOLOGY OF CEREBRAL ISCHEMIA IS THE STRUCTURAL ALTERATION IN THE NEUROVASCULAR UNIT, COINCIDING WITH NEUROVASCULAR MATRIX DEGRADATION. RESVERATROL HAS BEEN,REPORTED TO BE ONE OF THE MOST POTENT CHEMOPREVENTIVE AGENTS THAT CAN INHIBIT CELLULAR PROCESSES ASSOCIATED WITH ISCHEMIC STROKE. MATRIX METALLOPROTEINASES (MMPS) HAS BEEN CONSIDERED AS A POTENTIAL DRUG TARGET FOR THE TREATMEN…				568	BANARAS HINDU UNIV, INDIAN INST TECHNOL, SCH BIOMED ENGN, VARANASI 221005, UTTAR PRADESH, INDIA.; UNIV MIAMI, LEONARD M MILLER SCH MED, DEPT NEUROL, MIAMI, FL USA.; BANARAS HINDU UNIV, INDIAN INST TECHNOL, SCH BIOCHEM ENGN, VARANASI 221005, UTTAR PRADESH, INDIA.; NORTH EASTERN HILL UNIV, DEPT BIOMED ENGN, SHILLONG, MEGHALAYA, INDIA.;	BANARAS HINDU UNIVERSITY (BHU); INDIAN INSTITUTE OF TECHNOLOGY SYSTEM (IIT SYSTEM); INDIAN INSTITUTE OF TECHNOLOGY (IIT BHU) - VARANASI; UNIVERSITY OF MIAMI; BANARAS HINDU UNIVERSITY (BHU); INDIAN INSTITUTE OF TECHNOLOGY SYSTEM (IIT SYSTEM); INDIAN INSTITUTE OF TECHNOLOGY (IIT BHU) - VARANASI; NORTH EASTERN HILL UNIVERSITY					2023-01-07	NERVE REGENERATION; NEUROPROTECTION; RESVERATROL; CEREBRAL ISCHEMIA; CEREBRAL INFARCTION; MATRIX METALLOPROTEINASE; MOLECULAR DOCKING; EXTRACELLULAR MATRIX; NEURAL REGENERATION	10.4103/1673-5374.155429	ARTICLE; PUBLICATION WITH EXPRESSION OF CONCERN			1876-7958	PANDAYANANDKUMAR@GMAIL.COM; RPATNAIK11@GMAIL.COM	575				CH6OP				BRAIN-INJURY; MATRIX-METALLOPROTEINASE-9; EXPRESSION; REPERFUSION; WINE; INFARCTION; POLYPHENOL; COMPLEXES; REDUCTION; QUERCETIN	4	NEURAL REGEN RES	NEURAL REGEN. RES.	ENGLISH	47	GREEN PUBLISHED, GOLD	PATNAIK, RANJANA/0000-0002-8131-177X; PAUL, SUDIP/0000-0001-9856-539X	WOLTERS KLUWER INDIA PVT LTD , A-202, 2ND FLR, QUBE, C T S NO 1498A-2 VILLAGE MAROL, ANDHERI EAST, MUMBAI, MAHARASHTRA, INDIA	APR	8	MUMBAI	26170816		J	WOLTERS KLUWER MEDKNOW PUBLICATIONS	2015	PATNAIK, RANJANA/D-1469-2017; PAUL, SUDIP/AAE-8890-2020	PANDEY, AK (通讯作者)，BANARAS HINDU UNIV, INDIAN INST TECHNOL, SCH BIOMED ENGN, VARANASI 221005, UTTAR PRADESH, INDIA.	CELL BIOLOGY; NEUROSCIENCES & NEUROLOGY
HIRONO J;SANAKI H;KITADA K;SADA H;SUZUKI A;LIE LK;SEGI-NISHIDA E;NAKAGAWA K;HASEGAWA H	HIRONO, JUNSUKE;SANAKI, HARUKA;KITADA, KANA;SADA, HARUKA;SUZUKI, ATSUSHI;LIE, LAURENSIUS K.;SEGI-NISHIDA, ERI;NAKAGAWA, KIMIE;HASEGAWA, HIROSHI	ARNOLD JD, 1984, CLIN PHARMACOL THER, V35, P716, DOI 10.1038/CLPT.1984.100;ASAHI M, 2001, J NEUROSCI, V21, P7724, DOI 10.1523/JNEUROSCI.21-19-07724.2001;BACIGALUPPI MARCO, 2010, OPEN NEUROL J, V4, P34, DOI 10.2174/1874205X01004020034;BRAEUNINGER STEFAN, 2009, EXP TRANSL STROKE MED, V1, P8, DOI 10.1186/2040-7378-1-8;DERYCK M, 1989, STROKE, V20, P1383, DOI 10.1161/01.STR.20.10.1383;FANG X, 2015, NE…	MIDDLE CEREBRAL ARTERY OCCLUSION (MCAO) IS THE MOST WIDELY USED ANIMAL MODEL OF ISCHEMIC STROKE. THIS MODEL WELL RECAPITULATES THE PATHOLOGICAL FEATURES OF MOST HUMAN CASES; HOWEVER, MCAO IS TECHNICALLY DIFFICULT TO ACHIEVE IN MICE AND HAS SOME DISADVANTAGES FOR INVESTIGATING THE MOLECULAR MECHANISMS OF PATHOLOGICAL PROGRESSION IN STROKE. THE RECENTLY DEVELOPED PHOTOTHROMBOSIS MODEL MAY BE MORE S…				174	KOBE PHARMACEUT UNIV, DEPT HYG SCI, KOBE, HYOGO, JAPAN.; TOKYO UNIV SCI, FAC IND SCI & TECHNOL, DEPT BIOL SCI & TECHNOL, TOKYO, JAPAN.;	KOBE PHARMACEUTICAL UNIVERSITY; TOKYO UNIVERSITY OF SCIENCE					2023-01-07	ENDOTHELIAL CELLS; ISCHEMIC STROKE; MATRIX METALLOPROTEINASE; NSAID; PHOTOTHROMBOSIS	10.1097/WNR.0000000000000946	ARTICLE			1473-558X	H-HASE@KOBEPHARMA-U.AC.JP	180		KAKEN-HI [25122703, 25430002]; TAKEDA MEMORIAL FOUNDATION; GRANTS-IN-AID FOR SCIENTIFIC RESEARCH [17K08316] FUNDING SOURCE: KAKEN	THIS WORK WAS SUPPORTED BY KAKEN-HI (25122703, 25430002 TO H.H.) AND THE TAKEDA MEMORIAL FOUNDATION.	FW9NB				CEREBRAL-ISCHEMIA; FOCAL ISCHEMIA; MATRIX-METALLOPROTEINASE-9; STROKE; RATS; TIMP-1; REPERFUSION; ETODOLAC; HYPOXIA; BARRIER	3	NEUROREPORT	NEUROREPORT	ENGLISH	24		SEGI-NISHIDA, ERI/0000-0002-0803-6513; LIE, LAURENSIUS KEVIN/0000-0001-9960-8507	TWO COMMERCE SQ, 2001 MARKET ST, PHILADELPHIA, PA 19103 USA	FEB 7	7	PHILADELPHIA	29215465		J	LIPPINCOTT WILLIAMS & WILKINS	2018	SEGI-NISHIDA, ERI/K-5059-2019	HASEGAWA, H (通讯作者)，KOBE PHARMACEUT UNIV, DEPT HYG SCI, HIGASHINADA KU, 4-19-1 MOTOYAMAKITA MACHI, KOBE, HYOGO 6588558, JAPAN.	NEUROSCIENCES & NEUROLOGY
WANG RL;WU XN;LIANG J;QI ZF;LIU XR;MIN LQ;JI XM;LUO YM;ZHAO HP	WANG, RONGLIANG;WU, XIAONING;LIANG, JIA;QI, ZHIFENG;LIU, XIANGRONG;MIN, LIANQIU;JI, XUNMING;LUO, YUMIN;ZHAO, HAIPING	BELAYEV L, 1996, STROKE, V27, P1616, DOI 10.1161/01.STR.27.9.1616;BIEGEL D, 1995, BRAIN RES, V692, P183, DOI 10.1016/0006-8993(95)00511-N;CHAN CY, 2007, LIFE SCI, V81, P717, DOI 10.1016/J.LFS.2007.07.013;DANG S, 2011, NEUROL RES, V33, P520, DOI 10.1179/016164111X13007856084287;IWAI M, 2007, STROKE, V38, P2795, DOI 10.1161/STROKEAHA.107.483008;KADRI Z, 2005, MOL CELL BIOL, V25, P7412, DOI 10.1128/…	OBJECTIVES: INTRA-ARTERY INFUSION OF RECOMBINANT HUMAN ERYTHROPOIETIN (RHEPO) HAS RECENTLY BEEN REPORTED TO CONFER NEUROPROTECTION AGAINST CEREBRAL ISCHEMIA-REPERFUSION INJURY IN ANIMAL MODELS; HOWEVER, THE MOLECULAR MECHANISMS ARE STILL UNDER INVESTIGATION. THE PRESENT STUDY FOCUSED ON THE SPECIFIC MECHANISM INVOLVED IN BLOOD-BRAIN BARRIER (BBB) DISRUPTION. METHODS: THIRTY-SIX MALE AND NINE FEMA…				693	CAPITAL MED UNIV, XUANWU HOSP, CEREBROVASC DIS RES INST, BEIJING 100053, PEOPLES R CHINA.; MINIST EDUC, KEY LAB NEURODEGENERAT DIS, BEIJING, PEOPLES R CHINA.; LIAONING MED UNIV, DEPT NEUROL, AFFILIATED HOSP 1, JINZHOU, LIAONING PROVIN, PEOPLES R CHINA.; CAPITAL MED UNIV, XUANWU HOSP, DEPT NEUROL, BEIJING 100053, PEOPLES R CHINA.;	CAPITAL MEDICAL UNIVERSITY; JINZHOU MEDICAL UNIVERSITY; CAPITAL MEDICAL UNIVERSITY					2023-01-07	ERYTHROPOIETIN; BRAIN ISCHEMIA; EDEMA; BLOOD BRAIN BARRIER; MMPS	10.3109/00207454.2014.966354	ARTICLE			1563-5279	ZHAOHAIPING1980@163.COM	702		NATURAL SCIENCE FOUNDATION IN CHINA [81071058, 30670725, 81201028, 81271461]	THIS PROJECT WAS SUPPORTED BY NATURAL SCIENCE FOUNDATION IN CHINA 81071058, 30670725, 81201028, AND 81271461. WE THANK JINHUAN GAO (XUANWU HOSPITAL OF CAPITAL MEDICAL UNIVERSITY) FOR HER EXCELLENT TECHNICAL ASSISTANCE.	CQ9BQ				OCCLUSION; STROKE; NEUROPROTECTION	9	INT J NEUROSCI	INT. J. NEUROSCI.	ENGLISH	20		ZHAO, HAIPING/0000-0002-3244-1527	4 PARK SQUARE, MILTON PARK, ABINGDON OX14 4RN, OXON, ENGLAND		10	ABINGDON	25226558		J	TAYLOR & FRANCIS LTD	2015	JI, XUNMING/AAN-3370-2021; ZHAO, HAIPING/I-1306-2014	ZHAO, HP (通讯作者)，CAPITAL MED UNIV, XUANWU HOSP, CEREBROVASC DIS RES INST, 45 CHANGCHUN ST, BEIJING 100053, PEOPLES R CHINA.	NEUROSCIENCES & NEUROLOGY
CHEN XJ;ZHANG JG;WU L	CHEN, XIAO-JUAN;ZHANG, JIAN-GUO;WU, LAN	ANONYMOUS, NO TITLE CAPTURED;ANTONISAMY P., 2015, S IND J BIOL SCI, V1, P34;BARAKAT W, 2014, EUR J PHARMACOL, V724, P43, DOI 10.1016/J.EJPHAR.2013.12.032;CHANG DI, 2003, J CEREBR BLOOD F MET, V23, P1408, DOI 10.1097/01.WCB.0000091765.61714.30;CHECKER R, 2010, J CELL BIOCHEM, V110, P1082, DOI 10.1002/JCB.22620;CROCKER SJ, 2006, J NEUROCHEM, V98, P812, DOI 10.1111/J.1471-4159.2006.03927.X;DE PAIVA …	CEREBRAL ISCHEMIC DAMAGE AND INFARCTION ARE WELL DOCUMENTED IN STROKE, WHICH IS PRESENTING A FOREMOST HEALTH CONCERN GLOBALLY WITH VERY HIGH MORTALITY AND MORBIDITY RATES. MECHANISMS THAT ARE ASSOCIATED WITH EXCITOTOXICITY, INFLAMMATION AND OXIDATIVE STRESS ARE FOUND TO BE CRITICALLY INVOLVED IN ISCHEMIC DAMAGE. ADVERSE EFFECTS OF CURRENT THERAPIES ARE IMPOSING THE NEED IN DEVELOPMENT OF NEUROPRO…				1033	LINYI PEOPLES HOSP, DEPT NEUROL, 27 JIEFANG RD, LINYI 276003, SHANDONG, PEOPLES R CHINA.; LINYI PEOPLES HOSP, DEPT CRIT CARE MED, LINYI 276003, SHANDONG, PEOPLES R CHINA.;						2023-01-07	APOPTOSIS; CEREBRAL INFARCTION; INFLAMMATION; MATRIX METALLOPROTEINASES; NUCLEAR FACTOR-KAPPA B; PLUMBAGIN	10.1016/j.sjbs.2017.03.006	ARTICLE				WU2_BIO@YAHOO.COM	1039				GR9HA				SIGNALING PATHWAY; BRAIN-DAMAGE; EXPERIMENTAL STROKE; IN-VITRO; ACTIVATION; MECHANISMS; INJURY; MICE; REPERFUSION; ASTROCYTES	6	SAUDI J BIOL SCI	SAUDI J. BIOL. SCI.	ENGLISH	39	GREEN PUBLISHED, GOLD		PO BOX 211, 1000 AE AMSTERDAM, NETHERLANDS	SEP	7	AMSTERDAM	30174499		J	ELSEVIER SCIENCE BV	2018		WU, L (通讯作者)，LINYI PEOPLES HOSP, DEPT NEUROL, 27 JIEFANG RD, LINYI 276003, SHANDONG, PEOPLES R CHINA.	LIFE SCIENCES & BIOMEDICINE - OTHER TOPICS
CLARK AW;KREKOSKI CA;BOU SS;CHAPMAN KR;EDWARDS DR	CLARK, AW;KREKOSKI, CA;BOU, SS;CHAPMAN, KR;EDWARDS, DR	AKOPOV SE, 1996, STROKE, V27, P1739, DOI 10.1161/01.STR.27.10.1739;COLTON CA, 1993, J NEUROSCI RES, V35, P297, DOI 10.1002/JNR.490350309;FISHER TC, 1994, THROMB RES, V74, PS21, DOI 10.1016/S0049-3848(10)80004-0;HAMANN GF, 1996, J CEREBR BLOOD F MET, V16, P1373, DOI 10.1097/00004647-199611000-00036;HAMANN GF, 1995, STROKE, V26, P2120, DOI 10.1161/01.STR.26.11.2120;HERRON GS, 1986, J BIOL CHEM, V26…	MATRIX METALLOPROTEINASES (MMPS) ARE INVOLVED IN REMODELLING EXTRACELLULAR MATRIX. GELATINASE B (MMP-9) IS AN INDUCIBLE 92 KDA MMP EXPRESSED BY NEUTROPHILS, MICROGLIA, AND ENDOTHELIAL CELLS. GELATINASE A (MMP-2) IS A 72 KDA MMP, CONSTITUTIVELY EXPRESSED IN BRAIN. ELEVATED MMP ACTIVITY HAS BEEN LINKED TO VARIOUS PATHOLOGIC CONDITIONS, AND THE THERAPEUTIC BENEFIT OF MMP INHIBITORS IS UNDER STUDY IN…				53	UNIV CALGARY, DEPT PATHOL, CALGARY, AB T2N 4N1, CANADA.; UNIV CALGARY, DEPT CLIN NEUROSCI, CALGARY, AB, CANADA.; UNIV CALGARY, NEUROSCI RES GRP, CALGARY, AB, CANADA.; UNIV CALGARY, DEPT MED BIOCHEM, CALGARY, AB, CANADA.;	UNIVERSITY OF CALGARY; UNIVERSITY OF CALGARY; UNIVERSITY OF CALGARY; UNIVERSITY OF CALGARY					2023-01-07	CEREBRAL ISCHEMIA; STROKE; MATRIX METALLOPROTEINASE; GELATINASE A; GELATINASE B; MMP-2; MMP-9	10.1016/S0304-3940(97)00859-8	ARTICLE					56				YP383				MATRIX METALLOPROTEINASES; CEREBRAL-ISCHEMIA; BARRIER; PROCOLLAGENASE; EXPRESSION; INJURY	1-2	NEUROSCI LETT	NEUROSCI. LETT.	ENGLISH	24		EDWARDS, DYLAN R/0000-0002-3292-2064	CUSTOMER RELATIONS MANAGER, BAY 15, SHANNON INDUSTRIAL ESTATE CO, CLARE, IRELAND	NOV 28	4	CLARE	9464653		J	ELSEVIER SCI IRELAND LTD	1997	EDWARDS, DYLAN R/B-4734-2009	CLARK, AW (通讯作者)，UNIV CALGARY, DEPT PATHOL, 3330 HOSPITAL DR NW, CALGARY, AB T2N 4N1, CANADA.	NEUROSCIENCES & NEUROLOGY
PIAO MS;LEE JK;PARK CS;RYU HS;KIM SH;KIM HS	PIAO, MIN-SHENG;LEE, JUNG-KIL;PARK, CHUN-SOON;RYU, HAN-SEUNG;KIM, SOO-HAN;KIM, HYUNG-SEOK	ANTHONY DC, 1997, NEUROPATH APPL NEURO, V23, P406, DOI 10.1111/J.1365-2990.1997.TB01315.X;ASAHI M, 2000, J CEREBR BLOOD F MET, V20, P1681, DOI 10.1097/00004647-200012000-00007;ASAHI M, 2001, NEUROREPORT, V12, P3003, DOI 10.1097/00001756-200109170-00050;ASPEY BS, 2000, NEUROPATH APPL NEURO, V26, P232, DOI 10.1046/J.1365-2990.2000.00221.X;AUMAILLEY M, 1995, KIDNEY INT, V47, PS4;BOQUILLON M, 1992, J…	THE ACTIVATION OF MATRIX METALLOPROTEINASES (MMPS) IS A CRITICAL EVENT FOR DISRUPTION OF THE BLOOD-BRAIN BARRIER (BBB) DURING CEREBRAL ISCHEMIA. AMONG THE MMPS, MMP-2, AND MMP-9 EXPRESSION WERE REPORTED TO BE SIGNIFICANTLY ELEVATED AFTER THE ONSET OF ISCHEMIA. THE AIM OF THIS STUDY WAS TO INVESTIGATE WHICH ONE IS MORE SIGNIFICANT FOR BBB DISRUPTION IN THE PHOTOTHROMBOTIC CEREBRAL ISCHEMIA. MALE S…				1649	CHONNAM NATL UNIV HOSP, DEPT NEUROSURG, KWANGJU 501757, SOUTH KOREA.; CHONNAM NATL UNIV, SCH MED, DEPT NEUROSURG, KWANGJU 501757, SOUTH KOREA.; CHONNAM NATL UNIV HOSP, CLIN TRIAL CTR, KWANGJU 501757, SOUTH KOREA.; CHONNAM NATL UNIV, SCH MED, DEPT FORENS MED, KWANGJU, SOUTH KOREA.;	CHONNAM NATIONAL UNIVERSITY; CHONNAM NATIONAL UNIVERSITY HOSPITAL; CHONNAM NATIONAL UNIVERSITY; CHONNAM NATIONAL UNIVERSITY; CHONNAM NATIONAL UNIVERSITY HOSPITAL; CHONNAM NATIONAL UNIVERSITY					2023-01-07	CEREBRAL ISCHEMIA; BLOOD-BRAIN BARRIER; MATRIX METALLOPROTEINASE; PHOTOTHROMBOSIS	10.1007/s00701-009-0431-1	ARTICLE			0942-0940	JKL@CHONNAM.AC.KR	1653		MINISTRY OF HEALTH & WELFARE, REPUBLIC OF KOREA [CNUH RICM-U-2006-031]	THIS STUDY WAS SUPPORTED BY A GRANT OF THE KOREA HEALTH 21 R& D PROJECT, MINISTRY OF HEALTH & WELFARE, REPUBLIC OF KOREA (CNUH RICM-U-2006-031).	521KJ				MATRIX-METALLOPROTEINASE EXPRESSION; FOCAL ISCHEMIA; EXPERIMENTAL STROKE; GENE KNOCKOUT; INJURY; REPERFUSION; GELATINASE; INHIBITION; INFARCTION; INDUCTION	12	ACTA NEUROCHIR	ACTA NEUROCHIR.	ENGLISH	29			SACHSENPLATZ 4-6, PO BOX 89, A-1201 WIEN, AUSTRIA	DEC	5	WIEN	19551335		J	SPRINGER WIEN	2009		LEE, JK (通讯作者)，CHONNAM NATL UNIV HOSP, DEPT NEUROSURG, 8 HAK DONG, KWANGJU 501757, SOUTH KOREA.	NEUROSCIENCES & NEUROLOGY; SURGERY
LEE WT;TAI SH;LIN YW;WU TS;LEE EJ	LEE, WEI-TING;TAI, SHIH-HUANG;LIN, YU-WEN;WU, TIAN-SHUNG;LEE, E-JIAN	BOND M, 2001, CARDIOVASC RES, V50, P556, DOI 10.1016/S0008-6363(01)00220-6;CEULEMANS AG, 2010, J NEUROINFLAMM, V7, DOI 10.1186/1742-2094-7-74;CHANG CC, 2012, J PINEAL RES, V53, P188, DOI 10.1111/J.1600-079X.2012.00986.X;CHEN CH, 2010, J NEUROSCI RES, V88, P2046, DOI 10.1002/JNR.22361;CHEN HY, 2009, J PINEAL RES, V47, P260, DOI 10.1111/J.1600-079X.2009.00709.X;CHEN TY, 2012, CRIT CARE MED, V40, P5…	3-(5-HYDROXYMETHYL-2-FURYL)-1-BENZYL-INDAZOLE (YC-1) IS UNDERSTOOD TO PROTECT AGAINST ISCHEMIC STROKE, BUT THE MOLECULAR BASIS FOR ITS NEUROPROTECTION REMAINS TO BE FULLY CHARACTERIZED. THE PRESENT STUDY INVESTIGATED THE INFLUENCE OF YC-1 ON INFLAMMATORY RESPONSES FOLLOWING EXPERIMENTAL STROKE. PREVIOUS STUDIES INDICATED THAT NUCLEAR FACTOR (NF)-B-DRIVEN SIGNALS SERVE A PIVOTAL ROLE IN MEDIATING …				2043	NATL CHENG KUNG UNIV, INST BIOTECHNOL & CLIN MED, TAINAN 70101, TAIWAN.; NATL CHENG KUNG UNIV, DEPT SURG, NEUROSURG SERV, NEUROPHYSIOL LAB,MED CTR, 138 SHENG LI RD, TAINAN 70428, TAIWAN.; NATL CHENG KUNG UNIV, DEPT SURG, NEUROSURG SERV, NEUROPHYSIOL LAB,MED SCH, 138 SHENG LI RD, TAINAN 70428, TAIWAN.; NATL CHENG KUNG UNIV, NATL CHENG KUNG UNIV HOSP, SCH PHARM, COLL MED, 1 UNIV RD, TAINAN 70101, T…	NATIONAL CHENG KUNG UNIVERSITY; NATIONAL CHENG KUNG UNIVERSITY; NATIONAL CHENG KUNG UNIVERSITY; NATIONAL CHENG KUNG UNIVERSITY; NATIONAL CHENG KUNG UNIVERSITY HOSPITAL					2023-01-07	YC-1; NUCLEAR FACTOR-B; INFLAMMATORY; MATRIX METALLOPROTEINASE 9; ISCHEMIC STROKE	10.3892/mmr.2018.9178	ARTICLE			1791-3004	TSWU@MAIL.NCKU.EDU.TW; EJIAN@MAIL.NCKU.EDU.TW	2051				GP1NU				NF-KAPPA-B; MATRIX-METALLOPROTEINASE-9 MMP-9 ACTIVATION; RAT-BRAIN; STROKE; CELLS; AQUAPORIN-4; SUPPRESSION; EXPRESSION; PROTEIN; MODEL	2	MOL MED REP	MOL. MED. REP.	ENGLISH	33	GREEN PUBLISHED, GREEN SUBMITTED, HYBRID		POB 18179, ATHENS, 116 10, GREECE	AUG	9	ATHENS	29916544		J	SPANDIDOS PUBL LTD	2018		LEE, EJ (通讯作者)，NATL CHENG KUNG UNIV, DEPT SURG, NEUROSURG SERV, NEUROPHYSIOL LAB,MED CTR, 138 SHENG LI RD, TAINAN 70428, TAIWAN.; LEE, EJ (通讯作者)，NATL CHENG KUNG UNIV, DEPT SURG, NEUROSURG SERV, NEUROPHYSIOL LAB,MED SCH, 138 SHENG LI RD, TAINAN 70428, TAIWAN.; WU, TS (通讯作者)，NATL CHENG KUNG UNIV, NATL CHENG KUNG UNIV HOSP, SCH PHARM, COLL MED, 1 UNIV RD, TAINAN 70101, TAIWAN.	ONCOLOGY; RESEARCH & EXPERIMENTAL MEDICINE
JIN XC;LIU J;LIU KJ;ROSENBERG GA;YANG Y;LIU WL	JIN, XINCHUN;LIU, JIE;LIU, KE J.;ROSENBERG, GARY A.;YANG, YI;LIU, WENLAN	ABBRUSCATO TJ, 1999, BRAIN RES, V842, P277, DOI 10.1016/S0006-8993(99)01778-3;AKPAN N, 2011, J NEUROSCI, V31, P8894, DOI 10.1523/JNEUROSCI.0698-11.2011;ARONOWSKI J, 1997, J CEREBR BLOOD F MET, V17, P1048, DOI 10.1097/00004647-199710000-00006;ARVIN KL, 2002, ANN NEUROL, V52, P54, DOI 10.1002/ANA.10242;ASAHI M, 1997, J CEREBR BLOOD F MET, V17, P11, DOI 10.1097/00004647-199701000-00003;BROUGHTON BRS…	NORMOBARIC HYPEROXIA (NBO), WHICH MAINTAINS PENUMBRAL OXYGENATION, REDUCES BRAIN INJURY DURING CEREBRAL ISCHEMIA, AND MINOCYCLINE, A TETRACYCLINE DERIVATIVE, REDUCES REPERFUSION INJURY, INCLUDING INFLAMMATION, APOPTOSIS AND MATRIX METALLOPROTEINASES (MMPS) ACTIVATION. SINCE THEY HAVE DIFFERENT MECHANISMS OF ACTION, WE HYPOTHESIZED THAT COMBINING THEM WOULD PROVIDE GREATER NEUROPROTECTION. TO TEST…				9	UNIV NEW MEXICO, HLTH SCI CTR, COLL PHARM, ALBUQUERQUE, NM 87131 USA.; UNIV NEW MEXICO, HLTH SCI CTR, DEPT NEUROL, ALBUQUERQUE, NM 87131 USA.; UNIV NEW MEXICO, HLTH SCI CTR, DEPT CELL BIOL & PHYSIOL, ALBUQUERQUE, NM 87131 USA.; UNIV NEW MEXICO, HLTH SCI CTR, DEPT NEUROSCI, ALBUQUERQUE, NM 87131 USA.;	UNIVERSITY OF NEW MEXICO; UNIVERSITY OF NEW MEXICO'S HEALTH SCIENCES CENTER; UNIVERSITY OF NEW MEXICO; UNIVERSITY OF NEW MEXICO'S HEALTH SCIENCES CENTER; UNIVERSITY OF NEW MEXICO; UNIVERSITY OF NEW MEXICO'S HEALTH SCIENCES CENTER; UNIVERSITY OF NEW MEXICO; UNIVERSITY OF NEW MEXICO'S HEALTH SCIENCES CENTER					2023-01-07	OXYGEN; MINOCYCLINE; STROKE; INFARCTION; HEMISPHERIC SWELLING	10.1016/j.expneurol.2012.11.018	ARTICLE			1090-2430	YYANG@SALUD.UNM.EDU; WELIU@SALUD.UNM.EDU	16		NATIONAL INSTITUTES OF HEALTH NATIONAL CENTER FOR RESEARCH RESOURCES [P20 RR15636, P20 RR15636-09S1]; NATIONAL CENTER FOR RESEARCH RESOURCES [P20RR015636] FUNDING SOURCE: NIH REPORTER; NATIONAL INSTITUTE OF NEUROLOGICAL DISORDERS AND STROKE [R21NS066418] FUNDING SOURCE: NIH REPORTER	THIS WORK WAS SUPPORTED BY NATIONAL INSTITUTES OF HEALTH NATIONAL CENTER FOR RESEARCH RESOURCES (P20 RR15636 AND P20 RR15636-09S1).	081OZ				BLOOD-BRAIN-BARRIER; APOPTOSIS-INDUCING FACTOR; CELL-DEATH; OXYGEN-THERAPY; REPERFUSION INJURY; MATRIX METALLOPROTEINASES; MEDIATED DISRUPTION; EXPERIMENTAL STROKE; ENDOTHELIAL-CELLS; ARTERY OCCLUSION		EXP NEUROL	EXP. NEUROL.	ENGLISH	62	GREEN ACCEPTED	JIN, XINCHUN/0000-0002-5351-7914	525 B ST, STE 1900, SAN DIEGO, CA 92101-4495 USA	FEB	8	SAN DIEGO	23195595		J	ACADEMIC PRESS INC ELSEVIER SCIENCE	2013	JIN, XINCHUN/A-7959-2012; JIN, XINCHUN/M-6231-2019	YANG, Y (通讯作者)，UNIV NEW MEXICO, HLTH SCI CTR, DEPT NEUROL, ALBUQUERQUE, NM 87131 USA.	NEUROSCIENCES & NEUROLOGY
ROSENBERG GA;NAVRATIL M;BARONE F;FEUERSTEIN G	ROSENBERG, GA;NAVRATIL, M;BARONE, F;FEUERSTEIN, G	AN G, 1992, BIOCHEM BIOPH RES CO, V188, P1104, DOI 10.1016/0006-291X(92)91345-Q;BARONE FC, 1991, J NEUROSCI RES, V29, P336, DOI 10.1002/JNR.490290309;BRENNER DA, 1989, NATURE, V337, P661, DOI 10.1038/337661A0;CHAN PH, 1991, ANN NEUROL, V29, P482, DOI 10.1002/ANA.410290506;CHOI DW, 1988, TRENDS NEUROSCI, V11, P465, DOI 10.1016/0166-2236(88)90200-7;COLTON CA, 1993, J NEUROSCI RES, V35, P297, DOI 10…	CEREBRAL INFARCTION INITIATES A CASCADE OF MOLECULAR EVENTS, LEADING TO PROTEOLYTIC CELL DEATH. MATRIX-DEGRADING METALLOPROTEINASES (MMPS) ARE NEUTRAL PROTEASES INVOLVED IN EXTRACELLULAR MATRIX DAMAGE. TYPE IV COLLAGENASE IS AN MMP THAT INCREASES CEREBRAL CAPILLARY PERMEABILITY AFTER INTRACEREBRAL INJECTION AND MAY BE IMPORTANT ALONG WITH PLASMINOGEN ACTIVATORS (PA) IN SECONDARY BRAIN EDEMA IN ST…				360	UNIV NEW MEXICO,DEPT PHYSIOL,SCH MED,ALBUQUERQUE,NM 87131.; VET HLTH ADM,RES SERV,ALBUQUERQUE,NM.; SMITHKLINE BEECHAM PHARMACEUT,KING OF PRUSSIA,PA 19406.; UNIV NEW MEXICO,DEPT NEUROL,SCH MED,ALBUQUERQUE,NM 87131.;	UNIVERSITY OF NEW MEXICO; US DEPARTMENT OF VETERANS AFFAIRS; VETERANS HEALTH ADMINISTRATION (VHA); GLAXOSMITHKLINE; UNIVERSITY OF NEW MEXICO					2023-01-07	BLOOD-BRAIN BARRIER; CEREBRAL EDEMA; CEREBRAL ISCHEMIA; MATRIX METALLOPROTEINASES; PLASMINOGEN ACTIVATORS; TYPE IV COLLAGENASES	10.1097/00004647-199605000-00002	ARTICLE					366				UF710				NECROSIS-FACTOR-ALPHA; BLOOD-BRAIN-BARRIER; IV COLLAGENASE; PLASMINOGEN-ACTIVATOR; TISSUE; EXPRESSION; MATRIX; METALLOPROTEINASES; INTERLEUKIN-1; DEGRADATION	3	J CEREBR BLOOD F MET	J. CEREB. BLOOD FLOW METAB.	ENGLISH	33			227 EAST WASHINGTON SQ, PHILADELPHIA, PA 19106	MAY	7	PHILADELPHIA	8621740		J	LIPPINCOTT-RAVEN PUBL	1996			ENDOCRINOLOGY & METABOLISM; HEMATOLOGY; NEUROSCIENCES & NEUROLOGY
TAN F;FU WJ;CHENG NF;MENG D;GU Y	TAN, FENG;FU, WENJUN;CHENG, NANFANG;MENG, DI;GU, YONG	CANDELARIO-JALIL E, 2011, STROKE, V42, P1345, DOI 10.1161/STROKEAHA.110.600825;CHANG Y, 2007, ACTA PHARMACOL SIN, V28, P327, DOI 10.1111/J.1745-7254.2007.00514.X;CHUN-SHENG L, 1978, CHIN MED J ENGL, V4, P43;ELTZSCHIG HK, 2011, NAT MED, V17, P1391, DOI 10.1038/NM.2507;FAN LH, 2006, BMC NEUROSCI, V7, DOI 10.1186/1471-2202-7-48;FENG L, 2011, J SURG RES, V166, P298, DOI 10.1016/J.JSS.2009.04.005;GU Y…	LIGUSTRAZINE, ALSO KNOWN AS 2,3,5,6-TETRAMETHYLPYRAZINE (TMP), ONE OF THE MAJOR ACTIVE COMPOUNDS OF LIGUSTICUM WALLICHII FRANCHAT., HAS BEEN SHOWN TO REDUCE NEUROINFLAMMATION AND PROTECT NEURONS DURING CEREBRAL ISCHEMIA/REPERFUSION INJURY. HOWEVER, WHETHER IT REDUCES BLOOD-BRAIN BARRIER (BBB) PERMEABILITY DURING ISCHEMIC STROKE IS UNCLEAR. THE AIM OF THE PRESENT STUDY WAS TO INVESTIGATE THE ROLE …				1757	FOSHAN HOSP TRADIT CHINESE MED, DEPT NEUROL, FOSHAN 528000, GUANGDONG, PEOPLES R CHINA.; GUANGZHOU UNIV CHINESE MED, COLL BASIC MED, GUANGZHOU 510405, GUANGDONG, PEOPLES R CHINA.; SOUTHERN MED UNIV, NANFANG HOSP, DEPT NEUROL, GUANGZHOU 510515, GUANGDONG, PEOPLES R CHINA.;	GUANGZHOU UNIVERSITY OF CHINESE MEDICINE; SOUTHERN MEDICAL UNIVERSITY -CHINA					2023-01-07	LIGUSTRAZINE; TETRAMETHYLPYRAZINE; BLOOD-BRAIN BARRIER; CEREBRAL ISCHEMIA; TIGHT JUNCTION	10.3892/etm.2015.2365	ARTICLE			1792-1015	TANFENG8208@163.COM; YONGGU@SMU.EDU.CN	1762		NATIONAL NATURAL SCIENCE OF FOUNDATION OF CHINA [81072947]; GUANGDONG NATURAL SCIENCE FOUNDATION [8152800007000001]; COLLABORATIVE INNOVATION CENTER FOR KEY TECHNOLOGY OF THE WUDANG GENUINE MEDICINES INDUSTRY IN HUBEI PROVINCE [2011JH-2103CXTT08]	THIS STUDY WAS SUPPORTED BY THE NATIONAL NATURAL SCIENCE OF FOUNDATION OF CHINA (NO. 81072947), THE GUANGDONG NATURAL SCIENCE FOUNDATION (NO. 8152800007000001) AND THE COLLABORATIVE INNOVATION CENTER FOR KEY TECHNOLOGY OF THE WUDANG GENUINE MEDICINES INDUSTRY IN HUBEI PROVINCE (NO. 2011JH-2103CXTT08).	CH2IU				TIGHT JUNCTION PERMEABILITY; MATRIX METALLOPROTEINASES; SIGNALING PATHWAYS; TETRAMETHYLPYRAZINE; INJURY; EXPRESSION; NEUROPROTECTION; MECHANISM; STROKE	5	EXP THER MED	EXP. THER. MED.	ENGLISH	25	GREEN PUBLISHED, GOLD		POB 18179, ATHENS, 116 10, GREECE	MAY	6	ATHENS	26136889		J	SPANDIDOS PUBL LTD	2015	TAN, FENG/AAI-1335-2020	TAN, F (通讯作者)，FOSHAN HOSP TRADIT CHINESE MED, DEPT NEUROL, 6 QINREN RD, FOSHAN 528000, GUANGDONG, PEOPLES R CHINA.	RESEARCH & EXPERIMENTAL MEDICINE
ZHANG X;FAN ZX;JIN T	ZHANG, XUAN;FAN, ZHIXIN;JIN, TING	ASAHI M, 2001, J NEUROSCI, V21, P7724, DOI 10.1523/JNEUROSCI.21-19-07724.2001;ASSIMOPOULOU AN, 2005, PHYTOTHER RES, V19, P997, DOI 10.1002/PTR.1749;BALLABH P, 2004, NEUROBIOL DIS, V16, P1, DOI 10.1016/J.NBD.2003.12.016;BINKER MG, 2009, BIOCHEM BIOPH RES CO, V386, P124, DOI 10.1016/J.BBRC.2009.05.136;BOLTON SJ, 1998, NEUROSCIENCE, V86, P1245, DOI 10.1016/S0306-4522(98)00058-X;CADENAS E, 2000, FREE…	BACKGROUND: A CLEAR RELATIONSHIP EXISTS BETWEEN OXIDATIVE STRESS AND DISRUPTION OF BLOOD-BRAIN BARRIER (BBB) DURING CEREBRAL ISCHEMIA, IN WHICH AGING MAY EXACERBATE THE EXTENT OF LEAKAGE. HERE, WE AIM TO EXAMINE THE POTENTIAL ROLE OF A WATER-SOLUBLE CAROTENOID-BASED ANTIOXIDANT CROCIN ON BBB DAMAGE IN AGED RATS FOLLOWING CEREBRAL ISCHEMIA. METHODS: A TWO MONTHS ORAL ADMINISTRATION OF CROCIN WAS A…				65	HARBIN MED UNIV, AFFILIATED HOSP 4, DEPT NEUROL, HARBIN, HEILONGJIANG, PEOPLES R CHINA.; HARBIN MED UNIV, AFFILIATED HOSP 1, DEPT CARDIOL, HARBIN, HEILONGJIANG, PEOPLES R CHINA.;	HARBIN MEDICAL UNIVERSITY; HARBIN MEDICAL UNIVERSITY					2023-01-07	AGING; STROKE; OXIDATIVE STRESS; BLOOD-BRAIN BARRIER; MATRIX METALLOPROTEINASES	10.3233/RNN-160696	ARTICLE			1878-3627	ZHANGXUAN216@126.COM	75				EM5CG				OXIDATIVE STRESS; MATRIX METALLOPROTEINASES; INJURY; ANTIOXIDANT; MATRIX-METALLOPROTEINASE-9; REPERFUSION; DISRUPTION; STROKE; PRETREATMENT; ACTIVATION	1	RESTOR NEUROL NEUROS	RESTOR. NEUROL. NEUROSCI.	ENGLISH	36			NIEUWE HEMWEG 6B, 1013 BG AMSTERDAM, NETHERLANDS		11	AMSTERDAM	28059805		J	IOS PRESS	2017		ZHANG, X (通讯作者)，HARBIN MED UNIV, AFFILIATED HOSP 4, 37 YIYUAN ST, HARBIN 150001, HEILONGJIANG, PEOPLES R CHINA.	NEUROSCIENCES & NEUROLOGY
YANG DY;PAN HC;CHEN CJ;CHENG FC;WANG YC	YANG, DAR-YU;PAN, HUNG-CHUAN;CHEN, CHUN-JUNG;CHENG, FU-CHOU;WANG, YEOU-CHIH	BENCHENANE K, 2005, STROKE, V36, P1059, DOI 10.1161/01.STR.0000163050.39122.4F;CANDELISE L, 1995, LANCET, V346, P1509;CHEN ZL, 2003, MOL BIOL CELL, V14, P2665, DOI 10.1091/MBC.E02-12-0832;FAGAN SC, 1999, PHARMACOTHERAPY, V19, P139, DOI 10.1592/PHCO.19.3.139.30932;FIESCHI C, 1989, J NEUROL SCI, V91, P311, DOI 10.1016/0022-510X(89)90060-9;FUJIMURA M, 1999, BRAIN RES, V842, P92, DOI 10.1016/S0006-89…	THE TIME WINDOW IN THE TREATMENT OF ISCHEMIC STROKE WITH TISSUE PLASMINOGEN ACTIVATOR (TPA) IS NARROW, ARBITRARILY WITHIN 3 HOURS AFTER THE ONSET OF SYMPTOM. HEMORRHAGIC TRANSFORMATION RESULTING FROM CEREBRAL ISCHEMIA MAY BE RELATED TO DAMAGE OF THE MICROVASCULAR BASAL LAMINA OF THE BRAIN, WHICH MAY IN TURN CAUSE MICROVASCULAR FIBRIN DEPOSITION AND AGGRAVATE CEREBRAL ISCHEMIA. HERE, WE INVESTIGAT…				274	TAICHUNG VET GEN HOSP, DEPT EMERGENCY MED, TAICHUNG, TAIWAN.; TAICHUNG VET GEN HOSP, NEUROSURG SECT, TAICHUNG, TAIWAN.; TAICHUNG VET GEN HOSP, DEPT MED RES, TAICHUNG, TAIWAN.;	TAICHUNG VETERANS GENERAL HOSPITAL; TAICHUNG VETERANS GENERAL HOSPITAL; TAICHUNG VETERANS GENERAL HOSPITAL					2023-01-07	CEREBRAL ISCHEMIA; COLLAGEN TYPE IV; LAMININ; FIBRONECTIN; MATRIX METALLOPROTEINASE; MICROVESSEL; TISSUE PLASMINOGEN ACTIVATOR	10.1179/016164107X159171	ARTICLE			1743-1328	SEIKA@ALUMNI.CCU.EDU.TW	282				165JJ				BLOOD-BRAIN-BARRIER; LOCAL INTRAARTERIAL THROMBOLYSIS; HEMORRHAGIC TRANSFORMATION; MATRIX METALLOPROTEINASES; MICROVASCULAR INTEGRITY; STROKE; LAMININ; MATRIX-METALLOPROTEINASE-9; STREPTOKINASE; INCREASE	3	NEUROL RES	NEUROL. RES.	ENGLISH	32			2-4 PARK SQUARE, MILTON PARK, ABINGDON OR14 4RN, OXON, ENGLAND	APR	9	ABINGDON	17509227		J	TAYLOR & FRANCIS LTD	2007			NEUROSCIENCES & NEUROLOGY
HU Q;CHEN CH;KHATIBI NH;LI L;YANG L;WANG K;HAN JY;DUAN WM;ZHANG JH;ZHOU CM	HU, QIN;CHEN, CHUNHUA;KHATIBI, NIKAN H.;LI, LI;YANG, LEI;WANG, KE;HAN, JINGYAN;DUAN, WEIMING;ZHANG, JOHN H.;ZHOU, CHANGMAN	AAGAARD L, 2007, ADV DRUG DELIVER REV, V59, P75, DOI 10.1016/J.ADDR.2007.03.005;BACZYK D, 2009, CELL DEATH DIFFER, V16, P719, DOI 10.1038/CDD.2009.1;BAJOCCHI G, 1993, NAT GENET, V3, P229, DOI 10.1038/NG0393-229;BUTLER SL, 2002, J VIROL, V76, P3739, DOI 10.1128/JVI.76.8.3739-3747.2002;CHEN CH, 2007, J NEUROCHEM, V102, P1831, DOI 10.1111/J.1471-4159.2007.04652.X;GARCIA JH, 1995, STROKE, V26, P627, …	VARIOUS STUDIES ON FOCAL CEREBRAL ISCHEMIC MODELS HAVE IMPLICATED THE DIRECT ACTIVATION AND EXPRESSION OF MATRIX METALLOPROTEINASES (MMPS), ESPECIALLY MMP-9, AS A KEY ORCHESTRATOR OF BLOOD-BRAIN BARRIER (BBB) DISRUPTION. MOREOVER, STUDIES HAVE SHOWN THAT MMP-9 SIRNA CAN PROTECT THE BBB FROM ISCHEMIA/REPERFUSION INJURY. IN THE PRESENT STUDY, WE INVESTIGATED THE NEUROPROTECTIVE ROLE OF A LENTIVIRUS…				347	PEKING UNIV, HLTH SCI CTR, DEPT ANAT & EMBRYOL, BEIJING 100191, PEOPLES R CHINA.; LOMA LINDA UNIV, DEPT NEUROSURG, LOMA LINDA, CA 92350 USA.; CAPITAL MED UNIV, DEPT ANAT, BEIJING 100069, PEOPLES R CHINA.; PEKING UNIV, HLTH SCI CTR, CTR TASLY MICROCIRCULAT, BEIJING, PEOPLES R CHINA.; LOMA LINDA UNIV, DEPT ANESTHESIOL, LOMA LINDA, CA 92350 USA.;	PEKING UNIVERSITY; LOMA LINDA UNIVERSITY; CAPITAL MEDICAL UNIVERSITY; PEKING UNIVERSITY; LOMA LINDA UNIVERSITY					2023-01-07	MMP-9; LENTIVIRUS; SHRNA; MIDDLE CEREBRAL ARTERY OCCLUSION (MCAO); BLOOD-BRAIN BARRIER (BBB); BRAIN EDEMA	10.1016/j.brainres.2010.10.002	ARTICLE			1872-6240	CHANGMANZHOU@HOTMAIL.COM	359		NATIONAL NATURAL SCIENCE FOUNDATION OF CHINA [30672157]	THIS WORK WAS SUPPORTED BY THE NATIONAL NATURAL SCIENCE FOUNDATION OF CHINA (30672157).	717RY				CEREBRAL-ARTERY OCCLUSION; MATRIX METALLOPROTEINASES; SUBARACHNOID HEMORRHAGE; NERVOUS-SYSTEM; GENE-THERAPY; VECTORS; STROKE; MODEL; EXPRESSION; PATHOLOGY		BRAIN RES	BRAIN RES.	ENGLISH	26		HU, QIN/0000-0002-2270-8822; ZHANG, JOHN H./0000-0002-4319-4285	PO BOX 211, 1000 AE AMSTERDAM, NETHERLANDS	JAN 7	13	AMSTERDAM	20950592		J	ELSEVIER SCIENCE BV	2011	HAN, JINGYAN/HJG-6568-2022; HU, QIN/N-8930-2017	ZHOU, CM (通讯作者)，PEKING UNIV, HLTH SCI CTR, DEPT ANAT & EMBRYOL, BEIJING 100191, PEOPLES R CHINA.	NEUROSCIENCES & NEUROLOGY
YOU YP	YOU, YI-PING	ADIBHATLA RM, 2008, CNS NEUROL DISORD-DR, V7, P243, DOI 10.2174/187152708784936608;ALLAHTAVAKOLI M, 2007, BASIC CLIN PHARMACOL, V101, P309, DOI 10.1111/J.1742-7843.2007.00127.X;CHUDY P, 2011, BLOOD COAGUL FIBRIN, V22, P493, DOI 10.1097/MBC.0B013E328346F8CA;COHEN J., 2013, STAT POWER ANAL BEHA;EISSA A, 2012, J CLIN PHARM THER, V37, P620, DOI 10.1111/J.1365-2710.2012.01366.X;FEIGIN VL, 2014, LANCET…	BACKGROUND: ISCHEMIC STROKE IS THE LEADING CAUSE OF DEATH AND DISABILITY WORLDWIDE. TO DATE, RECOMBINANT TISSUE PLASMINOGEN ACTIVATOR (RT-PA) REMAINS THE ONLY SAFE AND EFFECTIVE PHARMACEUTICAL TREATMENT FOR BRAIN ISCHEMIA, BUT DELAYED RT-PA ADMINISTRATION LEADS TO HYPERPERFUSION, WHICH SEVERELY LIMITS ITS CLINICAL EFFICACY. METHODS: IN THIS STUDY, WE INVESTIGATED THE EFFECT OF EPIGALLOCATECHIN GA…				990	WUXI PEOPLES HOSP, DEPT NEUROL, 299 QINGYANG RD, WUXI 214000, PEOPLES R CHINA.;	JIANGNAN UNIVERSITY					2023-01-07	EPIGALLOCATECHIN GALLATE (EGCG); RECOMBINANT TISSUE PLASMINOGEN ACTIVATOR (RT-PA); THROMBOLYSIS; MIDDLE CEREBRAL ARTERY OCCLUSION	10.1016/j.jstrokecerebrovasdis.2016.01.014	ARTICLE			1532-8511	YPYOU2@163.COM	997				DI7ZJ				CEREBRAL-ISCHEMIA; HEMORRHAGIC TRANSFORMATION; MATRIX METALLOPROTEINASES; COMBINATION THERAPY; STROKE PATIENTS; MATRIX-METALLOPROTEINASE-9; THROMBOLYSIS; INHIBITOR-1; REPERFUSION; MICE	4	J STROKE CEREBROVASC	J. STROKE CEREBROVASC. DIS.	ENGLISH	28			RADARWEG 29, 1043 NX AMSTERDAM, NETHERLANDS	APR	8	AMSTERDAM	26851971		J	ELSEVIER	2016		YOU, YP (通讯作者)，WUXI PEOPLES HOSP, DEPT NEUROL, 299 QINGYANG RD, WUXI 214000, PEOPLES R CHINA.	NEUROSCIENCES & NEUROLOGY; CARDIOVASCULAR SYSTEM & CARDIOLOGY
JIN XC;LIU J;YANG Y;LIU KJ;YANG YR;LIU WL	JIN, XINCHUN;LIU, JIE;YANG, YI;LIU, KE J.;YANG, YIRONG;LIU, WENLAN	ABBRUSCATO TJ, 1999, BRAIN RES, V842, P277, DOI 10.1016/S0006-8993(99)01778-3;BANG OY, 2007, ANN NEUROL, V62, P170, DOI 10.1002/ANA.21174;BEDERSON JB, 1986, STROKE, V17, P1304, DOI 10.1161/01.STR.17.6.1304;BELAYEV L, 1996, BRAIN RES, V739, P88, DOI 10.1016/S0006-8993(96)00815-3;BENCHENANE K, 2005, CIRCULATION, V111, P2241, DOI 10.1161/01.CIR.0000163542.48611.A2;BENCHENANE K, 2005, STROKE, V36, P1…	BLOOD BRAIN BARRIER (BBB) DAMAGE THAT OCCURS WITHIN THE THROMBOLYTIC TIME WINDOW IS INCREASINGLY APPRECIATED TO NEGATIVELY IMPACT THE SAFETY AND EFFICACY PROFILES OF THROMBOLYTIC THERAPY FOR ISCHEMIC STROKE. HOWEVER, THE SPATIOTEMPORAL EVOLUTION OF BBB DAMAGE IN THIS EARLY STROKE STAGE AND THE UNDERLYING MECHANISMS REMAIN UNCLEAR. HERE, WE INVESTIGATED THE TOPOGRAPHICAL DISTRIBUTION OF BBB DAMAGE…				309	UNIV NEW MEXICO, COLL PHARM, HLTH SCI CTR, ALBUQUERQUE, NM 87131 USA.; UNIV NEW MEXICO, HLTH SCI CTR, DEPT NEUROL, ALBUQUERQUE, NM 87131 USA.;	UNIVERSITY OF NEW MEXICO; UNIVERSITY OF NEW MEXICO'S HEALTH SCIENCES CENTER; UNIVERSITY OF NEW MEXICO; UNIVERSITY OF NEW MEXICO'S HEALTH SCIENCES CENTER					2023-01-07	BLOOD BRAIN BARRIER; CEREBRAL ISCHEMIA; MATRIX METALLOPROTEINASES; TISSUE INFARCTION	10.1016/j.nbd.2012.07.007	ARTICLE			1095-953X	WELIU@SALUD.UNM.EDU	316		NATIONAL INSTITUTES OF HEALTH [P20 RR15636, R01 AG031725]; AMERICAN HEART ASSOCIATION [10BGIA3190010]; NATIONAL CENTER FOR RESEARCH RESOURCES [P20RR015636] FUNDING SOURCE: NIH REPORTER; NATIONAL INSTITUTE ON AGING [R01AG031725] FUNDING SOURCE: NIH REPORTER	IMAGES WERE GENERATED IN THE UNIVERSITY OF NEW MEXICO 82 CANCER CENTER FLUORESCENCE MICROSCOPY SHARED RESOURCE, FUNDED AS DETAILED ON: HTTP://HSC.UNM.EDU/CRTC/MICROSCOPY/FACILITY.HTML. THIS WORK WAS SUPPORTED BY GRANTS FROM NATIONAL INSTITUTES OF HEALTH (P20 RR15636 AND R01 AG031725), AND AMERICAN HEART ASSOCIATION (10BGIA3190010).	018VG				CEREBRAL-ARTERY OCCLUSION; FOCAL ISCHEMIA; HEMORRHAGIC TRANSFORMATION; MATRIX-METALLOPROTEINASE; OCCLUDIN DEGRADATION; PERMEABILITY; DISRUPTION; STROKE; THERAPY; INJURY	3	NEUROBIOL DIS	NEUROBIOL. DIS.	ENGLISH	48		JIN, XINCHUN/0000-0002-5351-7914;	525 B ST, STE 1900, SAN DIEGO, CA 92101-4495 USA	DEC	8	SAN DIEGO	22813865		J	ACADEMIC PRESS INC ELSEVIER SCIENCE	2012	JIN, XINCHUN/M-6231-2019; JIN, XINCHUN/A-7959-2012	LIU, WL (通讯作者)，UNIV NEW MEXICO, COLL PHARM, HLTH SCI CTR, ALBUQUERQUE, NM 87131 USA.	NEUROSCIENCES & NEUROLOGY
SONG YQ;ZOU HL;WANG GF;YANG HX;XIE ZH;BI JZ	SONG, YUQIANG;ZOU, HONGLI;WANG, GUOFENG;YANG, HONGXIA;XIE, ZHAOHONG;BI, JIANZHONG	ASAHI M, 2000, J CEREBR BLOOD F MET, V20, P1681, DOI 10.1097/00004647-200012000-00007;BOYKO M, 2011, BEHAV BRAIN RES, V223, P17, DOI 10.1016/J.BBR.2011.03.019;BUSCH E, 1997, BRAIN RES, V778, P16, DOI 10.1016/S0006-8993(97)01008-1;FOLEY LM, 2010, TRANSL STROKE RES, V1, P220, DOI 10.1007/S12975-010-0032-6;GU ZZ, 2005, J NEUROSCI, V25, P6401, DOI 10.1523/JNEUROSCI.1563-05.2005;GUO M, 2008, NEUROSCIE…	ACTIVITY OF MATRIX METALLOPROTEINASE-9 INCREASES FOLLOWING CEREBRAL ISCHEMIA/REPERFUSION, AND IS ASSOCIATED WITH CEREBRAL MICROVASCULAR PERMEABILITY, BLOOD-BRAIN BARRIER DESTRUCTION, INFLAMMATORY CELL INFILTRATION AND BRAIN EDEMA. MATRIX METALLOPROTEINASE-9 ALSO LIKELY PARTICIPATES IN THROMBOLYSIS. A RAT MODEL OF MIDDLE CEREBRAL ARTERY INFARCTION WAS ESTABLISHED BY INJECTING AUTOLOGOUS BLOOD CLOT…				1325	QINGDAO CENT HOSP, QINGDAO 266042, SHANDONG, PEOPLES R CHINA.; QINGDAO UNIV, DEPT NEUROL, AFFILIATED HOSP, COLL MED, QINGDAO 266003, SHANDONG, PEOPLES R CHINA.; QINGDAO 9 PEOPLES HOSP, QINGDAO 266003, SHANDONG, PEOPLES R CHINA.; SHANDONG UNIV, HOSP 2, JINAN 255000, SHANDONG, PEOPLES R CHINA.;	QINGDAO UNIVERSITY; SHANDONG UNIVERSITY					2023-01-07	CEREBRAL INFARCTION; UROKINASE; THROMBOLYSIS; MATRIX METALLOPROTEINASE-9; TISSUE INHIBITOR OF METALLOPROTEINASE-1; NEURAL REGENERATION	10.3969/j.issn.1673-5374.2012.17.007	ARTICLE			1876-7958	ZOUHL2009@SINA.COM	1330		NATURAL SCIENCE FOUNDATION OF SHANDONG PROVINCE [2009ZRB14007]	THIS PROJECT WAS FUNDED BY THE NATURAL SCIENCE FOUNDATION OF SHANDONG PROVINCE (THERAPEUTIC EFFECTS AND MECHANISMS OF LOW-FREQUENCY ULTRASOUND COMBINED WITH UROKINASE THROMBOLYSIS IN TREATMENT OF CEREBRAL INFARCTION IN RATS), NO. 2009ZRB14007.	972ST				BLOOD-BRAIN-BARRIER; MATRIX METALLOPROTEINASES; PLASMINOGEN ACTIVATOR; ISCHEMIA; STROKE; MODEL; REPERFUSION; DELIVERY; CELLS; MICE	17	NEURAL REGEN RES	NEURAL REGEN. RES.	ENGLISH	28			WOLTERS KLUWER INDIA PVT LTD , A-202, 2ND FLR, QUBE, C T S NO 1498A-2 VILLAGE MAROL, ANDHERI EAST, MUMBAI, 400059, INDIA	JUN	6	MUMBAI	25657663		J	WOLTERS KLUWER MEDKNOW PUBLICATIONS	2012		ZOU, HL (通讯作者)，QINGDAO CENT HOSP, QINGDAO 266042, SHANDONG, PEOPLES R CHINA.	CELL BIOLOGY; NEUROSCIENCES & NEUROLOGY
TEJIMA E;GUO SZ;MURATA Y;ARAI K;LOK J;VAN LEYEN K;ROSELL A;WANG XY;LO EH	TEJIMA, EMIRI;GUO, SHUZHEN;MURATA, YOSHIHIRO;ARAI, KEN;LOK, JOSEPHINE;VAN LEYEN, KLAUS;ROSELL, ANNA;WANG, XIAOYING;LO, ENG H.	ADAIR JC, 2004, STROKE, V35, PE159, DOI 10.1161/01.STR.0000127420.10990.76;AOKI T, 2002, STROKE, V33, P2711, DOI 10.1161/01.STR.0000033932.34467.97;ASAHI M, 2001, J NEUROSCI, V21, P7724, DOI 10.1523/JNEUROSCI.21-19-07724.2001;ASAHI M, 2000, J CEREBR BLOOD F MET, V20, P1681, DOI 10.1097/00004647-200012000-00007;ASAHINA M, 2001, CLIN NEUROPATHOL, V20, P60;BAKER AH, 2007, P NATL ACAD SCI USA, V104, …	ACCUMULATING DATA SUGGEST THAT MATRIX METALLOPROTEINASES (MMPS) MAY BE IMPORTANT MEDIATORS IN THE PATHOPHYSIOLOGY OF ACUTE BRAIN INJURY AFTER TRAUMA OR STROKE. HERE, WE TEST THE HYPOTHESIS THAT THE ENDOGENOUS TISSUE INHIBITOR OF METALLOPROTEINASE (TIMP-1) IS NEUROPROTECTIVE IN VITRO AND IN VIVO. FOR IN VITRO STUDIES, PRIMARY CORTICAL NEURONAL CULTURES WERE SUBJECTED TO HYPOXIA AND REOXYGENATION. …				1935	MASSACHUSETTS GEN HOSP, NEUROPROTECT RES LAB, DEPT NEUROL, CHARLESTOWN, MA 02129 USA.; MASSACHUSETTS GEN HOSP, DEPT RADIOL, CHARLESTOWN, MA 02129 USA.; HARVARD UNIV, SCH MED, PROGRAM NEUROSCI, CHARLESTOWN, MA USA.; HARVARD UNIV, SCH MED, BOSTON, MA USA.; MASSACHUSETTS GEN HOSP, DEPT PEDIAT, BOSTON, MA 02114 USA.;	HARVARD UNIVERSITY; MASSACHUSETTS GENERAL HOSPITAL; HARVARD UNIVERSITY; MASSACHUSETTS GENERAL HOSPITAL; HARVARD UNIVERSITY; HARVARD UNIVERSITY; HARVARD MEDICAL SCHOOL; HARVARD UNIVERSITY; MASSACHUSETTS GENERAL HOSPITAL					2023-01-07	BLOOD-BRAIN BARRIER; NEUROPROTECTION; NEUROVASCULAR UNIT; STROKE; TRAUMATIC BRAIN INJURY	10.1089/neu.2009.0959	ARTICLE			1557-9042	LO@HELIX.MGH.HARVARD.EDU	1941		NINDS; AMERICAN STROKE ASSOCIATION; NATIONAL INSTITUTE OF NEUROLOGICAL DISORDERS AND STROKE [K08NS057339] FUNDING SOURCE: NIH REPORTER	THIS RESEARCH WAS SUPPORTED IN PART BY GRANTS FROM NINDS AND A BUGHER AWARD FROM THE AMERICAN STROKE ASSOCIATION.	523CO				FOCAL CEREBRAL-ISCHEMIA; BLOOD-BRAIN-BARRIER; GENE KNOCK-OUT; MATRIX METALLOPROTEINASES; ALZHEIMERS-DISEASE; CELL-DEATH; PLASMINOGEN-ACTIVATOR; MMP-9/TIMP-1 RATIO; REPERFUSION INJURY; ENDOTHELIAL-CELLS	11	J NEUROTRAUM	J. NEUROTRAUMA	ENGLISH	49	GREEN PUBLISHED	VAN LEYEN, KLAUS/0000-0003-1032-3754; ROSELL NOVEL, ANNA/0000-0003-1082-3599	140 HUGUENOT STREET, 3RD FL, NEW ROCHELLE, NY 10801 USA	NOV	7	NEW ROCHELLE	19469687		J	MARY ANN LIEBERT, INC	2009	VAN LEYEN, KLAUS/C-9126-2013	LO, EH (通讯作者)，MASSACHUSETTS GEN HOSP, NEUROPROTECT RES LAB, DEPT NEUROL, MGH E 149-2401, CHARLESTOWN, MA 02129 USA.	GENERAL & INTERNAL MEDICINE; NEUROSCIENCES & NEUROLOGY
FOROSHANI MS;SOBHANI ZS;MOHAMMADI MT;ARYAFAR M	FOROSHANI, MAHSA SARAMI;SOBHANI, ZEINAB SADAT;MOHAMMADI, MOHAMMAD TAGHI;ARYAFAR, MASIHA	AHMAD M, 2014, CNS NEUROL DISORD-DR, V13, P1378, DOI 10.2174/1871527313666141023094720;ANDRIEVSKY GV, 2009, FREE RADICAL BIO MED, V47, P786, DOI 10.1016/J.FREERADBIOMED.2009.06.016;BISAGLIA M, 2000, J NEUROCHEM, V74, P1197;BROUNS R, 2009, CLIN NEUROL NEUROSUR, V111, P483, DOI 10.1016/J.CLINEURO.2009.04.001;CAI XQ, 2008, J NEUROSCI RES, V86, P3622, DOI 10.1002/JNR.21805;CHISTYAKOI VA, 2013, BIOMED…	BACKGROUND: THE PRESENT STUDY AIMED TO EXAMINE THE PROTECTIVE ROLE OF FULLERENOL NANOPARTICLES AGAINST BLOOD-BRAIN BARRIER (BBB) INTERRUPTION AND BRAIN EDEMA DURING CEREBRAL ISCHEMIA-REPERFUSION INJURY PROBABLY BY REDUCTION OF INTERLEUKIN-6 (IL-6) AND MATRIX METALLOPROTEINASE-9 (MMP-9) TRANSCRIPTION. METHODS: THE MALE WISTAR RATS (WEIGHTING 280-320 G) WERE RANDOMLY ASSIGNED INTO FOUR GROUPS AS FO…				3053	ISLAMIC AAZAD UNIV, PHARMACEUT SCI BRANCH, SCH NEW SCI & TECHNOL, DEPT NANOTECHNOL, TEHRAN, IRAN.; BAQIYATALLAH UNIV MED SCI, NEUROSCI RES CTR, TEHRAN, IRAN.; BAQIYATALLAH UNIV MED SCI, SCH MED, DEPT PHYSIOL & BIOPHYS, TEHRAN, IRAN.;	BAQIYATALLAH UNIVERSITY OF MEDICAL SCIENCES (BMSU); BAQIYATALLAH UNIVERSITY OF MEDICAL SCIENCES (BMSU)					2023-01-07	BLOOD-BRAIN BARRIER; ISCHEMIC STROKE; MATRIX METALLOPROTEINASE-9; INTERLEUKIN-6; FULLERENOL	10.1016/j.jstrokecerebrovasdis.2018.06.042	ARTICLE			1532-8511	MOHAMMADI.MOHAMMADT@YAHOO.COM	3065				HA8UO				TRANSIENT FOCAL ISCHEMIA; MATRIX METALLOPROTEINASES; STROKE MECHANISMS; OXIDATIVE STRESS; INFARCTION; DAMAGE; DISRUPTION; EXPRESSION; CELLS; PERMEABILITY	11	J STROKE CEREBROVASC	J. STROKE CEREBROVASC. DIS.	ENGLISH	52			RADARWEG 29, 1043 NX AMSTERDAM, NETHERLANDS	NOV	13	AMSTERDAM	30093209		J	ELSEVIER	2018	MOHAMMADI, MOHAMMAD TAGHI/M-8889-2019	MOHAMMADI, MT (通讯作者)，BAQIYATALLAH UNIV MED SCI, SCH MED, DEPT PHYSIOL & BIOPHYS, PHYSIOL, TEHRAN, IRAN.	NEUROSCIENCES & NEUROLOGY; CARDIOVASCULAR SYSTEM & CARDIOLOGY
CASO JR;PRADILLO JM;HURTADO O;LORENZO P;MORO MA;LIZASOAIN I	CASO, JAVIER R.;PRADILLO, JESUS M.;HURTADO, OLIVIA;LORENZO, PEDRO;MORO, MARIA A.;LIZASOAIN, IGNACIO	ASAHI M, 2001, J NEUROSCI, V21, P7724, DOI 10.1523/JNEUROSCI.21-19-07724.2001;BOWMAN CC, 2003, GLIA, V43, P281, DOI 10.1002/GLIA.10256;BULUT Y, 2002, J IMMUNOL, V168, P1435, DOI 10.4049/JIMMUNOL.168.3.1435;CASTELLANOS M, 2003, STROKE, V34, P40, DOI 10.1161/01.STR.0000046764.57344.31;COLLACOMORAES Y, 1996, J CEREBR BLOOD F MET, V16, P1366, DOI 10.1097/00004647-199611000-00035;DAS NP, 1987, BIOCHEM…	BACKGROUND-STROKE IS THE SECOND TO THIRD LEADING CAUSE OF DEATH. TOLL-LIKE RECEPTOR 4 (TLR4) IS A SIGNALING RECEPTOR IN INNATE IMMUNITY THAT IS A SPECIFIC IMMUNOLOGIC RESPONSE TO SYSTEMIC BACTERIAL INFECTION AND CEREBRAL INJURY. THE ROLE OF TLR4 IN BRAIN ISCHEMIA HAS NOT BEEN EXAMINED YET. WE HAVE THEREFORE INVESTIGATED WHETHER CEREBRAL ISCHEMIA AND INFLAMMATION PRODUCED BY PERMANENT OCCLUSION OF…				1599	UNIV COMPLUTENSE MADRID, FAC MED, DEPT FARMACOL, E-28040 MADRID, SPAIN.;	COMPLUTENSE UNIVERSITY OF MADRID					2023-01-07	CEREBRAL ISCHEMIA; IMMUNE SYSTEM; INFECTION; INFLAMMATION; METALLOPROTEINASES; NITRIC OXIDE SYNTHASE; STROKE	10.1161/CIRCULATIONAHA.106.603431	ARTICLE				IGNACIO.LIZASOAIN@MED.UCM.ES	1608				150JC				TOLL-LIKE RECEPTOR-4; NITRIC-OXIDE-SYNTHASE; PATTERN-RECOGNITION RECEPTORS; FOCAL CEREBRAL-ISCHEMIA; TUMOR-NECROSIS-FACTOR; MATRIX METALLOPROTEINASES; LIPID-PEROXIDATION; GENE-EXPRESSION; INNATE IMMUNITY; MESSENGER-RNA	12	CIRCULATION	CIRCULATION	ENGLISH	50	BRONZE, GREEN SUBMITTED	PRADILLO, JESUS M/0000-0002-8266-7946; HURTADO, OLIVIA/0000-0001-5735-7092; MORO, MARÍA ÁNGELES/0000-0003-1010-8237; CASO, JAVIER R/0000-0001-8622-749X; LIZASOAIN, IGNACIO/0000-0002-6028-7379	530 WALNUT ST, PHILADELPHIA, PA 19106-3621 USA	MAR 27	10	PHILADELPHIA	17372179		J	LIPPINCOTT WILLIAMS & WILKINS	2007	PRADILLO, JESUS M/L-6344-2014; HURTADO, OLIVIA/E-7248-2012; MORO, MARÍA ÁNGELES/K-6396-2014; CASO, JAVIER R/G-2243-2017; LIZASOAIN, IGNACIO/K-9844-2014	LIZASOAIN, I (通讯作者)，UNIV COMPLUTENSE MADRID, FAC MED, DEPT FARMACOL, E-28040 MADRID, SPAIN.	CARDIOVASCULAR SYSTEM & CARDIOLOGY
TAI SH;CHEN HY;LEE EJ;CHEN TY;LIN HW;HUNG YC;HUANG SY;CHEN YH;LEE WT;WU TS	TAI, SHIH-HUANG;CHEN, HUNG-YI;LEE, E-JIAN;CHEN, TSUNG-YING;LIN, HSIAO-WEN;HUNG, YU-CHANG;HUANG, SHENG-YANG;CHEN, YING-HSIN;LEE, WEI-TING;WU, TIAN-SHUNG	AHN MY, 1999, BRAIN RES, V837, P169, DOI 10.1016/S0006-8993(99)01645-5;ASAHI M, 2000, J CEREBR BLOOD F MET, V20, P1681, DOI 10.1097/00004647-200012000-00007;BURGGRAF D, 2007, NEUROBIOL DIS, V25, P506, DOI 10.1016/J.NBD.2006.10.013;BURK J, 2008, BRAIN RES, V1226, P248, DOI 10.1016/J.BRAINRES.2008.06.015;CERVANTES M, 2008, J PINEAL RES, V45, P1, DOI 10.1111/J.1600-079X.2007.00551.X;CHAN PH, 2001, J…	WE HAVE SHOWN THAT MELATONIN ATTENUATED MATRIX METALLOPROTEINASE-9 (MMP-9) ACTIVATION AND DECREASED THE RISK OF HEMORRHAGIC TRANSFORMATION FOLLOWING CEREBRAL ISCHEMIA-REPERFUSION. HEREIN, WE INVESTIGATE THE POSSIBLE INVOLVEMENT OF THE PLASMINOGEN/PLASMIN SYSTEM AND ENDOGENOUS MMPS INHIBITOR UNDERLYING THE MELATONIN-MEDIATED MMP-9 INHIBITION. MICE WERE SUBJECTED TO 1-HR ISCHEMIA AND 48-HR REPERFUS…				332	NATL CHENG KUNG UNIV, MED CTR, DEPT SURG, NEUROPHYSIOL LAB,NEUROSURG SERV, TAINAN 70428, TAIWAN.; SCH MED, TAINAN, TAIWAN.; CHINA MED UNIV, INST PHARM, TAICHUNG, TAIWAN.; BUDDHIST TZU CHI UNIV, DEPT ANESTHESIOL, HUALIEN, TAIWAN.; BUDDHIST TZU CHI GEN HOSP, HUALIEN, TAIWAN.; NATL CHENG KUNG UNIV, DEPT CHEM, TAINAN 70428, TAIWAN.;	NATIONAL CHENG KUNG UNIVERSITY; CHINA MEDICAL UNIVERSITY TAIWAN; TZU CHI UNIVERSITY; BUDDHIST TZU CHI GENERAL HOSPITAL; HUALIEN TZU CHI HOSPITAL; NATIONAL CHENG KUNG UNIVERSITY					2023-01-07	MATRIX METALLOPROTEINASE; MELATONIN; PLASMINOGEN; PLASMIN SYSTEM; STROKE; TISSUE INHIBITOR OF METALLOPROTEINASES	10.1111/j.1600-079X.2010.00797.x	ARTICLE				EJIAN@MAIL.NCKU.EDU.TW	341		NATIONAL SCIENCE COUNCIL OF TAIWAN (NSC) [96-2314-B-006-014-MY3]	THIS RESEARCH WAS SUPPORTED BY GRANTS FROM THE NATIONAL SCIENCE COUNCIL OF TAIWAN (NSC NO. 96-2314-B-006-014-MY3).	667CD				BRAIN-BARRIER PERMEABILITY; INDUCED GASTRIC-ULCER; SPINAL-CORD-INJURY; C6 GLIOMA-CELLS; DELAYED TREATMENT; MATRIX METALLOPROTEINASES; PROTEIN-KINASES; REACTIVE OXYGEN; EXPRESSION; RATS	4	J PINEAL RES	J. PINEAL RES.	ENGLISH	53		CHEN, TSUNG-YING/0000-0002-2029-5550	COMMERCE PLACE, 350 MAIN ST, MALDEN 02148, MA USA	NOV	10	MALDEN	20663046		J	WILEY-BLACKWELL	2010		LEE, EJ (通讯作者)，NATL CHENG KUNG UNIV, MED CTR, DEPT SURG, NEUROPHYSIOL LAB,NEUROSURG SERV, 138 SHENG LI RD, TAINAN 70428, TAIWAN.	ENDOCRINOLOGY & METABOLISM; NEUROSCIENCES & NEUROLOGY; PHYSIOLOGY
CANDELARIO-JALIL E	CANDELARIO-JALIL, EDUARDO	AL-MAJED ABDULHAKEEM A., 2004, RESEARCH COMMUNICATIONS IN MOLECULAR PATHOLOGY AND PHARMACOLOGY, V115, P49;ALBERS GW, 2001, STROKE, V32, P1598, DOI 10.1161/01.STR.32.7.1598;ANONYMOUS, 2004, ATLAS HEART DIS STRO;ANTMAN EM, 2005, CIRCULATION, V112, P759, DOI 10.1161/CIRCULATIONAHA.105.568451;BARONE FC, 1999, J CEREBR BLOOD F MET, V19, P819, DOI 10.1097/00004647-199908000-00001;BENNETT A, 1999, RHEUM…	NIMESULIDE IS A PREFERENTIAL INHIBITOR OF CYCLOOXYGENASE-2 (COX-2) AND IT IS ONE OF THE MOST PRESCRIBED NON-STEROIDAL ANTI-INFLAMMATORY DRUGS (NSAID) WORLDWIDE. NIMESULIDE WAS RECENTLY SHOWN TO HAVE NEUROPROTECTIVE PROPERTIES IN ANIMAL MODELS OF ACUTE NEUROLOGIC INJURY. IN PARTICULAR, NIMESULIDE IS HIGHLY EFFECTIVE IN REDUCING ISCHEMIC BRAIN INJURY. THIS NEUROPROTECTIVE EFFICACY HAS BEEN DEMONSTR…				266	UNIV NEW MEXICO, HLTH SCI CTR, DEPT NEUROL, ALBUQUERQUE, NM 87131 USA.;	UNIVERSITY OF NEW MEXICO; UNIVERSITY OF NEW MEXICO'S HEALTH SCIENCES CENTER					2023-01-07	NEUROPROTECTION; CYCLOOXYGENASE-2; CEREBRAL ISCHEMIA; NEUROINFLAMMATION; NIMESULIDE	10.1016/j.phrs.2008.03.003	REVIEW				ECANDELARIO-JALIL@SALUD.UNM.EDU	273				305TX				SELECTIVE CYCLOOXYGENASE-2 INHIBITION; CEREBRAL-ARTERY OCCLUSION; TRANSIENT FOREBRAIN ISCHEMIA; HIPPOCAMPAL NEURONAL DAMAGE; INDUCED OXIDATIVE DAMAGE; NITRIC-OXIDE SYNTHASE; FOCAL ISCHEMIA; MATRIX METALLOPROTEINASES; MESSENGER-RNA; IN-VITRO	4	PHARMACOL RES	PHARMACOL. RES.	ENGLISH	130		CANDELARIO-JALIL, EDUARDO/0000-0003-3631-1989	24-28 OVAL RD, LONDON NW1 7DX, ENGLAND	APR	8	LONDON	18439837		J	ACADEMIC PRESS LTD- ELSEVIER SCIENCE LTD	2008	CANDELARIO-JALIL, EDUARDO/I-1139-2019	CANDELARIO-JALIL, E (通讯作者)，UNIV NEW MEXICO, HLTH SCI CTR, DEPT NEUROL, MSC10 5620, ALBUQUERQUE, NM 87131 USA.	PHARMACOLOGY & PHARMACY
WANG ZF;TSAI LK;MUNASINGHE J;LENG Y;FESSLER EB;CHIBANE F;LEEDS P;CHUANG DM	WANG, ZHIFEI;TSAI, LI-KAI;MUNASINGHE, JEEVA;LENG, YAN;FESSLER, EMILY BAME;CHIBANE, FAIROUZ;LEEDS, PETER;CHUANG, DE-MAW	BECK H, 2009, ACTA NEUROPATHOL, V117, P481, DOI 10.1007/S00401-009-0483-6;CAUSEY MW, 2012, J VASC SURG, V55, P1096, DOI 10.1016/J.JVS.2011.08.060;CHUANG DM, 2009, TRENDS NEUROSCI, V32, P591, DOI 10.1016/J.TINS.2009.06.002;CLARK AW, 1997, NEUROSCI LETT, V238, P53, DOI 10.1016/S0304-3940(97)00859-8;HA CH, 2008, J BIOL CHEM, V283, P14590, DOI 10.1074/JBC.M800264200;HAGEN T, 2004, BIOCHEM BIOPH RES C…	BACKGROUND AND PURPOSE-ENHANCED ANGIOGENESIS FACILITATES NEUROVASCULAR REMODELING PROCESSES AND PROMOTES BRAIN FUNCTIONAL RECOVERY AFTER STROKE. PREVIOUS STUDIES FROM OUR LABORATORY DEMONSTRATED THAT VALPROATE (VPA), A HISTONE DEACETYLASE INHIBITOR, PROTECTS AGAINST EXPERIMENTAL BRAIN ISCHEMIA. THE PRESENT STUDY INVESTIGATED WHETHER VPA COULD ENHANCE ANGIOGENESIS AND PROMOTE LONG-TERM FUNCTIONAL …				2430	NIMH, MOL NEUROBIOL SECT, NIH, BETHESDA, MD 20892 USA.; NINDS, MOUSE IMAGING FACIL, NIH, BETHESDA, MD 20892 USA.; NATL TAIWAN UNIV HOSP, DEPT NEUROL, TAIPEI, TAIWAN.; NATL TAIWAN UNIV HOSP, STROKE CTR, TAIPEI, TAIWAN.; NATL TAIWAN UNIV, COLL MED, TAIPEI 10764, TAIWAN.;	NATIONAL INSTITUTES OF HEALTH (NIH) - USA; NIH NATIONAL INSTITUTE OF MENTAL HEALTH (NIMH); NATIONAL INSTITUTES OF HEALTH (NIH) - USA; NIH NATIONAL INSTITUTE OF NEUROLOGICAL DISORDERS & STROKE (NINDS); NATIONAL TAIWAN UNIVERSITY; NATIONAL TAIWAN UNIVERSITY HOSPITAL; NATIONAL TAIWAN UNIVERSITY; NATIONAL TAIWAN UNIVERSITY HOSPITAL; NATIONAL TAIWAN UNIVERSITY					2023-01-07	ANGIOGENESIS; CEREBRAL ISCHEMIA; HYPOXIA-INDUCIBLE FACTOR-1; MATRIX METALLOPROTEINASE; MRI; VALPROATE; VASCULAR ENDOTHELIAL GROWTH FACTOR	10.1161/STROKEAHA.112.652545	ARTICLE				CHUANG@MAIL.NIH.GOV	+		NATIONAL INSTITUTE OF MENTAL HEALTH, NATIONAL INSTITUTES OF HEALTH; HSU FAMILY GIFT FUND; NATIONAL INSTITUTE OF MENTAL HEALTH [ZIAMH002468] FUNDING SOURCE: NIH REPORTER	THIS RESEARCH WAS SUPPORTED BY THE INTRAMURAL RESEARCH PROGRAM OF THE NATIONAL INSTITUTE OF MENTAL HEALTH, NATIONAL INSTITUTES OF HEALTH, AND BY THE HSU FAMILY GIFT FUND.	000UX				ENDOTHELIAL-GROWTH-FACTOR; BLOOD-BRAIN-BARRIER; HYPOXIA-INDUCIBLE FACTOR-1-ALPHA; FOCAL CEREBRAL-ISCHEMIA; HISTONE DEACETYLASES; GENE-EXPRESSION; MATRIX METALLOPROTEINASES; CELL PROLIFERATION; FACTOR-I; INHIBITION	9	STROKE	STROKE	ENGLISH	39	GREEN ACCEPTED, BRONZE	TSAI, LI-KAI/0000-0001-8420-6951	530 WALNUT ST, PHILADELPHIA, PA 19106-3621 USA	SEP	16	PHILADELPHIA	22811460		J	LIPPINCOTT WILLIAMS & WILKINS	2012	WANG, ZHIFEI/I-2787-2013; TSAI, LI-KAI/HJA-2534-2022	CHUANG, DM (通讯作者)，NIMH, MOL NEUROBIOL SECT, NIH, 10 CTR DR,MSC 1363, BETHESDA, MD 20892 USA.	NEUROSCIENCES & NEUROLOGY; CARDIOVASCULAR SYSTEM & CARDIOLOGY
MAO XW;PAN CS;HUANG P;LIU YY;WANG CS;YAN L;HU BH;CHANG X;HE K;MU HN;LI Q;SUN K;FAN JY;HAN JY	MAO, XIAO-WEI;PAN, CHUN-SHUI;HUANG, PING;LIU, YU-YING;WANG, CHUAN-SHE;YAN, LI;HU, BAI-HE;CHANG, XIN;HE, KE;MU, HUAN-NA;LI, QUAN;SUN, KAI;FAN, JING-YU;HAN, JING-YAN	ABBOTT NJ, 2006, NAT REV NEUROSCI, V7, P41, DOI 10.1038/NRN1824;BAETEN KM, 2011, DEV NEUROBIOL, V71, P1018, DOI 10.1002/DNEU.20954;BARRETO GE, 2012, EXP NEUROL, V238, P284, DOI 10.1016/J.EXPNEUROL.2012.08.015;BIRUKOV KG, 2001, J BIOL CHEM, V276, P8567, DOI 10.1074/JBC.M005270200;CANDELARIO-JALIL E, 2009, NEUROSCIENCE, V158, P983, DOI 10.1016/J.NEUROSCIENCE.2008.06.025;CHU HY, 2008, CELL MOL NEURO…	THE RESTORATION OF BLOOD FLOW FOLLOWING THROMBOLYTIC THERAPY CAUSES ISCHEMIA AND REPERFUSION (I/R) INJURY LEADING TO BLOOD-BRAIN BARRIER (BBB) DISRUPTION AND SUBSEQUENT BRAIN EDEMA IN PATIENTS OF ISCHEMIC STROKE. LEVO-TETRAHYDROPALMATINE (L-THP) OCCURS IN CORYDALIS GENUS AND SOME OTHER PLANTS. HOWEVER, WHETHER L-THP EXERTS PROTECTIVE ROLE ON BBB DISRPUTION FOLLOWING CEREBRAL I/R REMAINS UNCLEAR. …	11155				PEKING UNIV, SCH BASIC MED SCI, DEPT INTEGRAT CHINESE & WESTERN MED, BEIJING 100871, PEOPLES R CHINA.; STATE ADM TRADIT CHINESE MED CHINA, KEY LAB MICROCIRCULAT, BEIJING, PEOPLES R CHINA.; PEKING UNIV, HLTH SCI CTR, TASLY MICROCIRCULAT RES CTR, BEIJING 100871, PEOPLES R CHINA.; STATE ADM TRADIT CHINESE MED CHINA, KEY LAB STASIS & PHLEGM, BEIJING, PEOPLES R CHINA.;	PEKING UNIVERSITY; PEKING UNIVERSITY					2023-01-07		10.1038/srep11155	ARTICLE				HANJINGYAN@BJMU.EDU.CN			PRODUCTION OF NEW MEDICINE PROGRAM OF MINISTRY OF SCIENCE AND TECHNOLOGY OF CHINA [2013ZX09402202]	THIS STUDY WAS SUPPORTED FINANCIALLY BY THE PRODUCTION OF NEW MEDICINE PROGRAM OF MINISTRY OF SCIENCE AND TECHNOLOGY OF CHINA [2013ZX09402202].	CK3AC				MATRIX METALLOPROTEINASES; TYROSINE PHOSPHORYLATION; STROKE; DISRUPTION; INHIBITION; ACTIVATION; ADDICTION; MECHANISM; MEMBRANE		SCI REP-UK	SCI REP	ENGLISH	34	GOLD, GREEN PUBLISHED		MACMILLAN BUILDING, 4 CRINAN ST, LONDON N1 9XW, ENGLAND	JUN 10	12	LONDON	26059793		J	NATURE PUBLISHING GROUP	2015	HAN, JINGYAN/HJG-6568-2022	HAN, JY (通讯作者)，PEKING UNIV, SCH BASIC MED SCI, DEPT INTEGRAT CHINESE & WESTERN MED, BEIJING 100871, PEOPLES R CHINA.	SCIENCE & TECHNOLOGY - OTHER TOPICS
AKAMATSU Y;SAITO A;FUJIMURA M;SHIMIZU H;MEKAWY M;HASUMI K;TOMINAGA T	AKAMATSU, YOSUKE;SAITO, ATSUSHI;FUJIMURA, MIKI;SHIMIZU, HIROAKI;MEKAWY, MOATAZ;HASUMI, KEIJI;TOMINAGA, TEIJI	ASAHI M, 2000, J CEREBR BLOOD F MET, V20, P1681, DOI 10.1097/00004647-200012000-00007;BINDOKAS VP, 1996, J NEUROSCI, V16, P1324;CHAN PH, 1996, STROKE, V27, P1124, DOI 10.1161/01.STR.27.6.1124;FUJIMURA M, 1998, J CEREBR BLOOD F MET, V18, P1239, DOI 10.1097/00004647-199811000-00010;FUJIMURA M, 1999, BRAIN RES, V842, P92, DOI 10.1016/S0006-8993(99)01843-0;GASCHE Y, 2001, J CEREBR BLOOD F MET, V21, P…	STACHYBOTRYS MICROSPORA TRIPRENYL PHENOL-7 (SMTP-7) IS A NOVEL FIBRINOLYTIC AGENT WITH ANTI-INFLAMMATORY EFFECT. PREVIOUS STUDY DEMONSTRATED THAT SMTP-7 FURTHER AMELIORATED INFARCTION VOLUME IN A MOUSE EMBOLIC STROKE MODEL COMPARED WITH TISSUE TYPE PLASMINOGEN ACTIVATOR (TPA), BUT THE REASON SMTP-7 HAS MORE BENEFICIAL EFFECT THAN TPA HAS NOT YET BEEN DETERMINED. IN THE PRESENT STUDY, WE INVESTIGA…				110	NATL HOSP ORG SENDAI MED CTR, DEPT NEUROSURG, SENDAI, MIYAGI 9838520, JAPAN.; TOHOKU UNIV, DEPT NEUROSURG, GRAD SCH MED, SENDAI, MIYAGI 980, JAPAN.; KOHNAN HOSP, DEPT NEUROSURG, TAIHAKU KU, SENDAI, MIYAGI 9828523, JAPAN.; TOKYO UNIV AGR & TECHNOL, DEPT APPL BIOL SCI, TOKYO 1838538, JAPAN.;	TOHOKU UNIVERSITY; TOKYO UNIVERSITY OF AGRICULTURE & TECHNOLOGY					2023-01-07	MATRIX METALLOPROTEINASE-9; REACTIVE OXYGEN SPECIES; STACHYBOTRYS MICROSPORA TRIPRENYL PHENOL-7; TRANSIENT FOCAL CEREBRAL ISCHEMIA (TFCI)	10.1016/j.neulet.2011.08.018	ARTICLE				FUJIMUR@NSG.MED.TOHOKU.AC.JP	114				836NN				FOCAL CEREBRAL-ISCHEMIA; TISSUE-PLASMINOGEN ACTIVATOR; MATRIX METALLOPROTEINASES; BARRIER DISRUPTION; STROKE; MICE; INHIBITION; STAPLABIN; NEUROTOXICITY; HYDROETHIDINE	2	NEUROSCI LETT	NEUROSCI. LETT.	ENGLISH	30		HASUMI, KEIJI/0000-0002-3340-7312; MEKAWY, MOATAZ/0000-0002-3516-7578	ELSEVIER HOUSE, BROOKVALE PLAZA, EAST PARK SHANNON, CO, CLARE, 00000, IRELAND	OCT 3	5	CLARE	21871536		J	ELSEVIER IRELAND LTD	2011	MEKAWY, MOATAZ/N-2718-2016; HASUMI, KEIJI/C-2372-2013; SAITO, ATSUSHI/AAX-3877-2020	FUJIMURA, M (通讯作者)，NATL HOSP ORG SENDAI MED CTR, DEPT NEUROSURG, 2-8-8 MIYAGINO KU, SENDAI, MIYAGI 9838520, JAPAN.	NEUROSCIENCES & NEUROLOGY
CLARK AW;KREKOSKI CA;BOU SS;CHAPMAN KR;EDWARDS DR	CLARK, AW;KREKOSKI, CA;BOU, SS;CHAPMAN, KR;EDWARDS, DR	AKOPOV SE, 1996, STROKE, V27, P1739, DOI 10.1161/01.STR.27.10.1739;COLTON CA, 1993, J NEUROSCI RES, V35, P297, DOI 10.1002/JNR.490350309;FISHER TC, 1994, THROMB RES, V74, PS21, DOI 10.1016/S0049-3848(10)80004-0;HAMANN GF, 1996, J CEREBR BLOOD F MET, V16, P1373, DOI 10.1097/00004647-199611000-00036;HAMANN GF, 1995, STROKE, V26, P2120, DOI 10.1161/01.STR.26.11.2120;HERRON GS, 1986, J BIOL CHEM, V26…	MATRIX METALLOPROTEINASES (MMPS) ARE INVOLVED IN REMODELLING EXTRACELLULAR MATRIX. GELATINASE B (MMP-9) IS AN INDUCIBLE 92 KDA MMP EXPRESSED BY NEUTROPHILS, MICROGLIA, AND ENDOTHELIAL CELLS. GELATINASE A (MMP-2) IS A 72 KDA MMP, CONSTITUTIVELY EXPRESSED IN BRAIN. ELEVATED MMP ACTIVITY HAS BEEN LINKED TO VARIOUS PATHOLOGIC CONDITIONS, AND THE THERAPEUTIC BENEFIT OF MMP INHIBITORS IS UNDER STUDY IN…				53	UNIV CALGARY, DEPT PATHOL, CALGARY, AB T2N 4N1, CANADA.; UNIV CALGARY, DEPT CLIN NEUROSCI, CALGARY, AB, CANADA.; UNIV CALGARY, NEUROSCI RES GRP, CALGARY, AB, CANADA.; UNIV CALGARY, DEPT MED BIOCHEM, CALGARY, AB, CANADA.;	UNIVERSITY OF CALGARY; UNIVERSITY OF CALGARY; UNIVERSITY OF CALGARY; UNIVERSITY OF CALGARY					2023-01-07	CEREBRAL ISCHEMIA; STROKE; MATRIX METALLOPROTEINASE; GELATINASE A; GELATINASE B; MMP-2; MMP-9	10.1016/S0304-3940(97)00859-8	ARTICLE					56				YP383				MATRIX METALLOPROTEINASES; CEREBRAL-ISCHEMIA; BARRIER; PROCOLLAGENASE; EXPRESSION; INJURY	1-2	NEUROSCI LETT	NEUROSCI. LETT.	ENGLISH	24		EDWARDS, DYLAN R/0000-0002-3292-2064	CUSTOMER RELATIONS MANAGER, BAY 15, SHANNON INDUSTRIAL ESTATE CO, CLARE, IRELAND	NOV 28	4	CLARE	9464653		J	ELSEVIER SCI IRELAND LTD	1997	EDWARDS, DYLAN R/B-4734-2009	CLARK, AW (通讯作者)，UNIV CALGARY, DEPT PATHOL, 3330 HOSPITAL DR NW, CALGARY, AB T2N 4N1, CANADA.	NEUROSCIENCES & NEUROLOGY
ZHU MX;XING D;LU ZH;FAN YH;HOU WG;DONG HL;XIONG LZ;DONG H	ZHU, MINGXIA;XING, DONG;LU, ZHIHONG;FAN, YANHONG;HOU, WUGANG;DONG, HAILONG;XIONG, LIZE;DONG, HUI	CAI M, 2014, NEUROSCI LETT, V558, P115, DOI 10.1016/J.NEULET.2013.11.007;CARAFOLI F, 2013, BBA-PROTEINS PROTEOM, V1834, P2187, DOI 10.1016/J.BBAPAP.2012.10.014;CASTRO-SANCHEZ L, 2011, CLIN EXP METASTAS, V28, P463, DOI 10.1007/S10585-011-9385-9;DONG H, 2009, NEUROL RES, V31, P853, DOI 10.1179/174313209X393960;DZWONEK J, 2004, FEBS LETT, V567, P129, DOI 10.1016/J.FEBSLET.2004.03.070;FRANCO-PONS N, …	DISCOIDIN DOMAIN RECEPTOR 1 (DDR1) HAS BEEN SHOWN TO MEDIATE MATRIX METALLOPROTEINASE-9 (MMP-9) SECRETIONS AND DEGRADE ALL EXTRACELLULAR MATRIX COMPOUNDS IN MAMMALIAN TUMOR CELLS. WE HYPOTHESIZED THAT DDR1 EXPRESSION WILL BE ELEVATED AND THE BLOOD-BRAIN BARRIER (BBB) WILL BE DAMAGED AFTER FOCAL CEREBRAL ISCHEMIA IN RATS. INHIBITING DDR1 EXPRESSION CAN ALLEVIATE BBB DISRUPTION AND CEREBRAL ISCHEMI…				14	FOURTH MIL MED UNIV, XIJING HOSP, DEPT ANESTHESIOL, XIAN 710032, PEOPLES R CHINA.; FOURTH MIL MED UNIV, XIJING HOSP, DEPT CARDIOL, XIAN 710032, PEOPLES R CHINA.;	AIR FORCE MILITARY MEDICAL UNIVERSITY; AIR FORCE MILITARY MEDICAL UNIVERSITY					2023-01-07	DISCOIDIN DOMAIN RECEPTOR 1; MCAO; BLOOD-BRAIN BARRIER; MATRIX METALLOPROTEINASE; RATS	10.1016/j.neures.2015.01.004	ARTICLE			1872-8111	MZKXLZ@126.COM; DONGH369@126.COM	19		NATIONAL NATURE SCIENCE FUND [81070966, 81000563]	FINANCIAL SUPPORT FROM THE NATIONAL NATURE SCIENCE FUND (NOS. 81070966 AND 81000563) IS GRATEFULLY ACKNOWLEDGED.	CL1ZC				DISCOIDIN DOMAIN RECEPTOR-1; MATRIX METALLOPROTEINASES; ARTERY OCCLUSION; TYROSINE KINASES; ADULT BRAIN; COLLAGEN; RATS; MATRIX-METALLOPROTEINASE-9; INHIBITION; ACTIVATION		NEUROSCI RES	NEUROSCI. RES.	ENGLISH	27		DONG, HAILONG/0000-0001-8984-9067	ELSEVIER HOUSE, BROOKVALE PLAZA, EAST PARK SHANNON, CO, CLARE, 00000, IRELAND	JUL	6	CLARE	25630038		J	ELSEVIER IRELAND LTD	2015		XIONG, LZ (通讯作者)，FOURTH MIL MED UNIV, XIJING HOSP, DEPT ANESTHESIOL, XIAN 710032, PEOPLES R CHINA.	NEUROSCIENCES & NEUROLOGY
TSUBOKAWA T;SOLAROGLU I;YATSUSHIGE H;CAHILL J;YATA K;ZHANG JH	TSUBOKAWA, TAMIJI;SOLAROGLU, IHSAN;YATSUSHIGE, HIROSHI;CAHILL, JULIAN;YATA, KENICHIRO;ZHANG, JOHN H.	AOUDJIT F, 2001, J CELL BIOL, V152, P633, DOI 10.1083/JCB.152.3.633;ASAHI M, 2001, J NEUROSCI, V21, P7724, DOI 10.1523/JNEUROSCI.21-19-07724.2001;GARCIA JH, 1995, STROKE, V26, P627, DOI 10.1161/01.STR.26.4.627;GU ZZ, 2005, J NEUROSCI, V25, P6401, DOI 10.1523/JNEUROSCI.1563-05.2005;HIZEL C, 1998, ONCOL REP, V5, P31;IACOBUZIODONAHUE CA, 1997, J BIOL CHEM, V272, P29190, DOI 10.1074/JBC.272.46.29190;…	BACKGROUND AND PURPOSE-MATRIX METALLOPROTEMASES (MMPS) AND CYSTEINE PROTEASES (CALPAIN AND CATHEPSIN B) PLAY AN IMPORTANT ROLE IN CELL DEATH AND ARE UPREGULATED AFTER FOCAL CEREBRAL ISCHEMIA. BECAUSE THERE IS A SIGNIFICANT INTERACTION BETWEEN MMP-9 WITH CALPAIN AND CATHEPSIN B, WE INVESTIGATED THE ROLE OF E64D (A CALPAIN AND CATHEPSIN B INHIBITOR) ON MMP-9 ACTIVATION IN THE RAT FOCAL ISCHEMIA MOD…				1888	LOMA LINDA UNIV, MED CTR, DIV NEUROSURG, SCH MED, LOMA LINDA, CA 92354 USA.; LOMA LINDA UNIV, SCH MED, DEPT ANESTHESIOL, LOMA LINDA, CA 92354 USA.; LOMA LINDA UNIV, SCH MED, DEPT PHYSIOL & PHARMACOL, LOMA LINDA, CA 92354 USA.;	LOMA LINDA UNIVERSITY; LOMA LINDA UNIVERSITY; LOMA LINDA UNIVERSITY					2023-01-07	BLOOD-BRAIN BARRIER; CALPAIN; CATHEPSIN B; ISCHEMIA; MATRIX METALLOPROTEINASES	10.1161/01.STR.0000227259.15506.24	ARTICLE				JOHNZHANG3910@YAHOO.COM	1894		NICHD NIH HHS [HD43120] FUNDING SOURCE: MEDLINE; NINDS NIH HHS [NS43338, NS45694] FUNDING SOURCE: MEDLINE; EUNICE KENNEDY SHRIVER NATIONAL INSTITUTE OF CHILD HEALTH &HUMAN DEVELOPMENT [R01HD043120] FUNDING SOURCE: NIH REPORTER; NATIONAL INSTITUTE OF NEUROLOGICAL DISORDERS AND STROKE [R01NS045694, R01NS043338] FUNDING SOURCE: NIH REPORTER		060HQ				CYSTEINE PROTEASE INHIBITOR; MATRIX METALLOPROTEINASES; ENDOTHELIAL-CELLS; MESSENGER-RNA; BRAIN-INJURY; APOPTOSIS; PROTEOLYSIS; ACTIVATION; EXPRESSION; HEMORRHAGE	7	STROKE	STROKE	ENGLISH	24	BRONZE	CAHILL, JULIAN/0000-0003-0296-4412; SOLAROGLU, IHSAN/0000-0002-9472-1735	530 WALNUT ST, PHILADELPHIA, PA 19106-3621 USA	JUL	7	PHILADELPHIA	16763180		J	LIPPINCOTT WILLIAMS & WILKINS	2006	SOLAROGLU, IHSAN/ABF-7606-2020; CAHILL, JULIAN/M-1916-2019; SOLAROGLU, IHSAN/ABE-8816-2020	ZHANG, JH (通讯作者)，LOMA LINDA UNIV, MED CTR, DIV NEUROSURG, SCH MED, 11234 ANDERSON ST,ROOM 2562B, LOMA LINDA, CA 92354 USA.	NEUROSCIENCES & NEUROLOGY; CARDIOVASCULAR SYSTEM & CARDIOLOGY
FUJIMOTO M;TAKAGI Y;AOKI T;HAYASE M;MARUMO T;GOMI M;NISHIMURA M;KATAOKA H;HASHIMOTO N;NOZAKI K	FUJIMOTO, MOTOAKI;TAKAGI, YASUSHI;AOKI, TOMOHIRO;HAYASE, MAKOTO;MARUMO, TAKESHI;GOMI, MASANORI;NISHIMURA, MASAKI;KATAOKA, HIROHARU;HASHIMOTO, NOBUO;NOZAKI, KAZUHIKO	AOKI T, 2007, STROKE, V38, P162, DOI 10.1161/01.STR.0000252129.18605.C8;ASAHI M, 2001, J NEUROSCI, V21, P7724, DOI 10.1523/JNEUROSCI.21-19-07724.2001;ASAHI M, 2000, J CEREBR BLOOD F MET, V20, P1681, DOI 10.1097/00004647-200012000-00007;ASAHI M, 2001, NEUROREPORT, V12, P3003, DOI 10.1097/00001756-200109170-00050;BAKER AH, 2007, P NATL ACAD SCI USA, V104, P3597, DOI 10.1073/PNAS.0611112104;BREW K, …	ENHANCED MATRIX METALLOPROTEINASES (MMPS) CAN CAUSE VASOGENIC EDEMA AND HEMORRHAGIC TRANSFORMATION AFTER CEREBRAL ISCHEMIA, AND AFFECT THE EXTENT OF ISCHEMIC INJURY. WE HYPOTHESIZED THAT THE ENDOGENOUS MMP INHIBITORS, TISSUE INHIBITOR OF MMPS (TIMPS), WERE ESSENTIAL TO PROTECT AGAINST BLOOD-BRAIN BARRIER (BBB) DISRUPTION AFTER ISCHEMIA BY REGULATING THE ACTIVITIES OF MMPS. WE CONFIRMED THE TRANSI…				1674	KYOTO UNIV, GRAD SCH MED, DEPT NEUROSURG, SAKYO KU, KYOTO 6068507, JAPAN.;	KYOTO UNIVERSITY					2023-01-07	CEREBRAL ISCHEMIA; MATRIX METALLOPROTEINASES; TISSUE INHIBITOR OF MATRIX METALLOPROTEINASES; VASOGENIC EDEMA	10.1038/jcbfm.2008.59	ARTICLE			1559-7016	YTAKAGI@KUHP.KYOTO-U.AC.JP	1685				351SB				MICROVASCULAR ENDOTHELIAL-CELLS; CENTRAL-NERVOUS-SYSTEM; MATRIX-METALLOPROTEINASE; NEURONAL DEATH; GENE KNOCKOUT; EXPRESSION; MATRIX-METALLOPROTEINASE-9; TIMP-1; REPERFUSION; STROKE	10	J CEREBR BLOOD F MET	J. CEREB. BLOOD FLOW METAB.	ENGLISH	43	GREEN SUBMITTED, BRONZE	KATAOKA, HIROHARU/0000-0001-8507-7557	2455 TELLER RD, THOUSAND OAKS, CA 91320 USA	OCT	12	THOUSAND OAKS	18560439		J	SAGE PUBLICATIONS INC	2008	KATAOKA, HIROHARU/GPT-3596-2022	TAKAGI, Y (通讯作者)，KYOTO UNIV, GRAD SCH MED, DEPT NEUROSURG, SAKYO KU, 54 KAWAHARA CHO, KYOTO 6068507, JAPAN.	ENDOCRINOLOGY & METABOLISM; HEMATOLOGY; NEUROSCIENCES & NEUROLOGY
LIANG YB;SONG PP;CHEN W;XIE XM;LUO RX;SU JH;ZHU YH;XU JM;LIU RR;ZHU PZ;ZHANG YS;HUANG M	LIANG, YUBIN;SONG, PINGPING;CHEN, WEI;XIE, XUEMIN;LUO, RIXIN;SU, JIEHUA;ZHU, YUNHUI;XU, JIAMIN;LIU, RONGRONG;ZHU, PEIZHI;ZHANG, YUSHENG;HUANG, MIN	BENJAMIN MINA M, 2012, EXP SUPPL, V103, P209, DOI 10.1007/978-3-0348-0364-9_7;BOXER MB, 2010, CHEMMEDCHEM, V5, P730, DOI 10.1002/CMDC.200900531;BROZ P, 2016, NAT REV IMMUNOL, V16, P407, DOI 10.1038/NRI.2016.58;CAO GS, 2016, INT J MOL SCI, V17, DOI 10.3390/IJMS17091418;CHANG JL, 2017, NAT MED, V23, P450, DOI 10.1038/NM.4309;COHEN JE, 2011, NEW ENGL J MED, V365, P964, DOI 10.1056/NEJMC1108289;CUI J…	ISCHEMIC CEREBRAL INFARCTION REPRESENTS A SIGNIFICANT CAUSE OF DISABILITY AND DEATH WORLDWIDE. CASPASE-1 IS ACTIVATED BY THE NLRP3/ASC PATHWAY AND INFLAMMASOMES, THUS TRIGGERING PYROPTOSIS, A PROGRAMMED CELL DEATH. IN PARTICULAR, THIS DEATH IS MEDIATED BY GASDERMIN D (GSDMD), WHICH INDUCES SECRETION OF INTERLEUKIN (IL)-1 BETA AND IL-18. ACCORDINGLY, INHIBITION OF CASPASE-1 PREVENTS THE DEVELOPMEN…	540669				JINAN UNIV, ZHUHAI PEOPLES HOSP, DEPT NEUROL, ZHUHAI HOSP, ZHUHAI, PEOPLES R CHINA.; JINAN UNIV, DEPT NEUROL, AFFILIATED HOSP 1, GUANGZHOU, PEOPLES R CHINA.; JINAN UNIV, STROKE CTR, AFFILIATED HOSP 1, GUANGZHOU, PEOPLES R CHINA.; JINAN UNIV, CLIN NEUROSCI INST, GUANGZHOU, PEOPLES R CHINA.; GUANGZHOU PANYU CENT HOSP, DEPT STROKE CTR, GUANGZHOU, PEOPLES R CHINA.; SUN YAT SEN UNIV, DEPT NEUROL, AFFI…	JINAN UNIVERSITY; JINAN UNIVERSITY; JINAN UNIVERSITY; JINAN UNIVERSITY; SUN YAT SEN UNIVERSITY					2023-01-07	ISCHEMIC STROKE; CASPASE-1; BLOOD-BRAIN BARRIER; PYROPTOSIS; RAGE; MAPK	10.3389/fncel.2020.540669	ARTICLE			1662-5102	LIANGYUBIN1990@126.COM; ZHANGYS@JNU.EDU.CN; MINHUANGHM@163.COM			NATURAL SCIENCE FOUNDATION OF GUANGDONG PROVINCE [2020A1515011249]; FUNDAMENTAL RESEARCH FUNDS FOR THE CENTRAL UNIVERSITIES OF CHINA [21620406]; NATIONAL NATURAL SCIENCE FOUNDATION OF CHINA [81171084, 81901422]; SHENZHEN BUREAU OF SCIENCE, TECHNOLOGY AND INFORMATION [JCYJ20180307151246821]; PROJECT OF TRADITIONAL CHINESE MEDICINE OF GUANGMING DISTRICT [GM2019020029, GM2019020028]	THIS WORK WAS SUPPORTED BY THE NATURAL SCIENCE FOUNDATION OF GUANGDONG PROVINCE (2020A1515011249), THE FUNDAMENTAL RESEARCH FUNDS FOR THE CENTRAL UNIVERSITIES OF CHINA (21620406), THE NATIONAL NATURAL SCIENCE FOUNDATION OF CHINA (81171084 AND 81901422), SHENZHEN BUREAU OF SCIENCE, TECHNOLOGY AND INFORMATION (JCYJ20180307151246821), AND THE PROJECT OF TRADITIONAL CHINESE MEDICINE OF GUANGMING DIST…	PX3AC				INTERLEUKIN-1-BETA CONVERTING-ENZYME; CELL-DEATH; INFLAMMASOME ACTIVATION; CEREBRAL-ISCHEMIA; STROKE; MODEL; EXPRESSION; DAMAGE; RAGE; METALLOPROTEINASES		FRONT CELL NEUROSCI	FRONT. CELL. NEUROSCI.	ENGLISH	56	GOLD, GREEN PUBLISHED		AVENUE DU TRIBUNAL FEDERAL 34, LAUSANNE, CH-1015, SWITZERLAND	JAN 11	15	LAUSANNE	33584203		J	FRONTIERS MEDIA SA	2021		LIANG, YB (通讯作者)，JINAN UNIV, ZHUHAI PEOPLES HOSP, DEPT NEUROL, ZHUHAI HOSP, ZHUHAI, PEOPLES R CHINA.; LIANG, YB; ZHANG, YS (通讯作者)，JINAN UNIV, DEPT NEUROL, AFFILIATED HOSP 1, GUANGZHOU, PEOPLES R CHINA.; LIANG, YB; ZHANG, YS (通讯作者)，JINAN UNIV, STROKE CTR, AFFILIATED HOSP 1, GUANGZHOU, PEOPLES R CHINA.; LIANG, YB; ZHANG, YS (通讯作者)，JINAN UNIV, CLIN NEUROSCI INST, GUANGZHOU, PEOPLES R CHINA.; HUANG, …	NEUROSCIENCES & NEUROLOGY
COPIN JC;BENGUALID DJ;DA SILVA RF;KARGIOTIS O;SCHALLER K;GASCHE Y	COPIN, JEAN-CHRISTOPHE;BENGUALID, DANIEL JIMENEZ;DA SILVA, RAFAELA F.;KARGIOTIS, ODYSSEAS;SCHALLER, KARL;GASCHE, YVAN	ARMSTEAD WM, 2006, NAT NEUROSCI, V9, P1150, DOI 10.1038/NN1757;BENCHENANE K, 2005, CIRCULATION, V111, P2241, DOI 10.1161/01.CIR.0000163542.48611.A2;BENCHENANE K, 2007, J CELL SCI, V120, P578, DOI 10.1242/JCS.03354;CHENG T, 2006, NAT MED, V12, P1278, DOI 10.1038/NM1498;CONNOLLY ES, 1996, NEUROSURGERY, V38, P523, DOI 10.1097/00006123-199603000-00021;COPIN JC, 2005, EUR J NEUROSCI, V22, P1597, DOI 1…	THE ROLE OF THE INDUCIBLE MATRIX METALLOPROTEINASE (MMP)-9 IN BLOOD-BRAIN BARRIER (BBB) DISRUPTION AFTER ISCHEMIC STROKE IS WELL ACCEPTED. RECOMBINANT TISSUE PLASMINOGEN ACTIVATOR (R-TPA) IS THE ONLY APPROVED THROMBOLYTIC TREATMENT OF ISCHEMIC STROKE BUT R-TPA IS POTENTIALLY NEUROTOXIC. VASOGENIC EDEMA AFTER R-TPA TREATMENT HAS BEEN LINKED WITH AN INCREASE IN CEREBRAL MMP-9. HOWEVER, BECAUSE CERE…				1085	UNIV HOSP GENEVA, DIV NEUROSURG, GENEVA, SWITZERLAND.; UNIV HOSP GENEVA, DIV INTENS CARE, GENEVA, SWITZERLAND.; UNIV GENEVA, GENEVA NEUROSCI CTR, GENEVA, SWITZERLAND.; SWISS FED INST TECHNOL, INST BIOENGN, CH-1015 LAUSANNE, SWITZERLAND.; UNIV FED MINAS GERAIS, DEPT PHYSIOL, BELO HORIZONTE, MG, BRAZIL.; UNIV HOSP GENEVA, DIV NEUROL, GENEVA, SWITZERLAND.; CTR MED UNIV GENEVA, CH-1211 GENEVA, SWITZE…	UNIVERSITY OF GENEVA; UNIVERSITY OF GENEVA; UNIVERSITY OF GENEVA; SWISS FEDERAL INSTITUTES OF TECHNOLOGY DOMAIN; ECOLE POLYTECHNIQUE FEDERALE DE LAUSANNE; UNIVERSIDADE FEDERAL DE MINAS GERAIS; UNIVERSITY OF GENEVA; UNIVERSITY OF GENEVA					2023-01-07	BRAIN EDEMA; MATRIX METALLOPROTEINASE; STROKE; THROMBOLYSIS	10.1111/j.1460-9568.2011.07843.x	ARTICLE				JEAN-CHRISTOPHE.COPIN@UNIGE.CH	1092		SWISS NATIONAL SCIENCE FOUNDATION [32003B-116774]; GENEVA UNIVERSITY HOSPITAL	THIS WORK WAS SUPPORTED BY THE SWISS NATIONAL SCIENCE FOUNDATION GRANT NO. 32003B-116774 AND THE GENEVA UNIVERSITY HOSPITAL R&D AND APSI RESEARCH FUNDS.	837KW				RECEPTOR-RELATED PROTEIN; EARLY APPEARANCE; EMBOLIC STROKE; UP-REGULATION; NR1 SUBUNIT; MICE; MATRIX-METALLOPROTEINASE-9; TPA; RATS; HEMORRHAGE	7	EUR J NEUROSCI	EUR. J. NEUROSCI.	ENGLISH	42		DA SILVA, RAFAELA F./0000-0002-3335-2542;	COMMERCE PLACE, 350 MAIN ST, MALDEN 02148, MA USA	OCT	8	MALDEN	21895804		J	WILEY-BLACKWELL	2011	DA SILVA, RAFAELA F./H-5380-2018; COPIN, JEAN-CHRISTOPHE/K-6890-2012	COPIN, JC (通讯作者)，UNIV HOSP GENEVA, DIV NEUROSURG, GENEVA, SWITZERLAND.	NEUROSCIENCES & NEUROLOGY
LENGLET S;MONTECUCCO F;MACH F	LENGLET, SEBASTIEN;MONTECUCCO, FABRIZIO;MACH, FRANCOIS	AL-SHAHI R, 2006, BMJ-BRIT MED J, V333, P235, DOI 10.1136/BMJ.333.7561.235;ANTHONY DC, 1997, NEUROPATH APPL NEURO, V23, P406, DOI 10.1111/J.1365-2990.1997.TB01315.X;ARVIDSSON A, 2002, NAT MED, V8, P963, DOI 10.1038/NM747;ASAHI M, 2001, J NEUROSCI, V21, P7724, DOI 10.1523/JNEUROSCI.21-19-07724.2001;BAILEY EL, 2009, STROKE, V40, PE451, DOI 10.1161/STROKEAHA.108.528430;BARKHO BZ, 2008, STEM CELLS, V…	MATRIX METALLOPROTEINASES (MMP) COMPRISE A FAMILY OF AT LEAST 25 ZINC-DEPENDENT ENDOPEPTIDASES THAT PLAY A PIVOTAL ROLE IN THE PHYSIOPATHOLOGY OF THE MAMMALIAN CENTRAL NERVOUS SYSTEM. IN THE FIRST PHASES AFTER STROKE, THE DYSREGULATION OF MMPS HAS BEEN DESCRIBED TO INCREASE ACUTE NEUROVASCULAR DISRUPTION AND CEREBRAL INJURY. IN PARTICULAR, MMP-MEDIATED ALTERATIONS LEAD TO BLOOD-BRAIN BARRIER (BBB…				161	UNIV HOSP GENEVA, FDN MED RES, DEPT MED, DIV CARDIOL, GENEVA, SWITZERLAND.; UNIV GENOA, DEPT INTERNAL MED, CLIN INTERNAL MED 1, I-16126 GENOA, ITALY.;	UNIVERSITY OF GENEVA; UNIVERSITY OF GENOA					2023-01-07	MATRIX METALLOPROTEINASE; INFLAMMATION; STROKE	10.2174/15701611113116660161	ARTICLE			1875-6212	SEBASTIEN.LENGLET@UNIGE.CH	166		EU, ATHEROREMO [201668]; SWISS NATIONAL SCIENCE FOUNDATION [310030-118245, 32003B-134963/1]; NOVARTIS FOUNDATION	THIS RESEARCH WAS FUNDED BY EU FP7, GRANT NUMBER 201668, ATHEROREMO TO DR. F. MACH. THIS WORK WAS ALSO SUPPORTED BY THE SWISS NATIONAL SCIENCE FOUNDATION GRANTS TO DR. F. MACH (#310030-118245), DR. F. MONTECUCCO (#32003B-134963/1). THIS FUND WAS SUPPORTED BY A GRANT FROM NOVARTIS FOUNDATION TO DR. F. MONTECUCCO.	CH9PR				BLOOD-BRAIN-BARRIER; FOCAL CEREBRAL-ISCHEMIA; RAT-BRAIN; ENHANCES NEUROGENESIS; MEDIATED DISRUPTION; ADULT BRAIN; MATRIX-METALLOPROTEINASE-9; ACTIVATION; MMP-9; EXPRESSION	2	CURR VASC PHARMACOL	CURRENT VASCULAR PHARMACOLOGY	ENGLISH	83		MONTECUCCO, FABRIZIO/0000-0003-0823-8729; LENGLET, SEBASTIEN/0000-0002-4853-8163	EXECUTIVE STE Y-2, PO BOX 7917, SAIF ZONE, 1200 BR SHARJAH, U ARAB EMIRATES		6	SHARJAH	24188490		J	BENTHAM SCIENCE PUBL LTD	2015	MONTECUCCO, FABRIZIO/K-8543-2016; LENGLET, SEBASTIEN/N-8923-2013	LENGLET, S (通讯作者)，UNIV HOSP GENEVA, FDN MED RES, DEPT MED, DIV CARDIOL, 64 AVE ROSERAIE, GENEVA, SWITZERLAND.	PHARMACOLOGY & PHARMACY; CARDIOVASCULAR SYSTEM & CARDIOLOGY
ZHANG YQ;FAN F;ZENG GJ;ZHOU LL;ZHANG YB;ZHANG J;JIAO H;ZHANG T;SU D;YANG C;WANG X;XIAO K;LI HX;ZHONG ZH	ZHANG, YINGQIAN;FAN, FENG;ZENG, GUOJUN;ZHOU, LINLIN;ZHANG, YINBING;ZHANG, JIE;JIAO, HE;ZHANG, TING;SU, DAN;YANG, CHENG;WANG, XIN;XIAO, KAI;LI, HONGXIA;ZHONG, ZHIHUI	ABBOTT NJ, 2012, EPILEPSIA, V53, P1, DOI 10.1111/J.1528-1167.2012.03696.X;AMANTEA D, 2014, NEUROSCIENCE, V277, P755, DOI 10.1016/J.NEUROSCIENCE.2014.07.064;ARPINO V, 2015, MATRIX BIOL, V44-46, P247, DOI 10.1016/J.MATBIO.2015.03.005;BATRA A, 2010, J CEREBR BLOOD F MET, V30, P1188, DOI 10.1038/JCBFM.2010.1;BROUNS R, 2011, EUR NEUROL, V65, P23, DOI 10.1159/000321965;CHEN HS, 2017, CURR NEUROPHARMACO…	BLOOD-BRAIN BARRIER (BBB) DISRUPTION PLAYS AN IMPORTANT ROLE IN PATHOPHYSIOLOGICAL PROGRESS OF ISCHEMIC STROKE. HOWEVER, OUR KNOWLEDGE OF THE DYNAMIC CHANGE OF BBB PERMEABILITY AND ITS MECHANISM REMAINS LIMITED. IN THE CURRENT STUDY, WE USED A NON-HUMAN PRIMATE (NHP) MCAO MODEL AND A SERIAL CSF SAMPLING METHOD THAT ALLOWED US TO DETERMINE THE DYNAMIC CHANGE OF BBB PERMEABILITY BY CALCULATING THE …				2963	SICHUAN UNIV, WEST CHINA HOSP, STATE KEY LAB BIOTHERAPY, LAB NONHUMAN PRIMATE DIS MODELING RES, CHENGDU, SICHUAN, PEOPLES R CHINA.; ZHENGZHOU UNIV, AFFILIATED HOSP 1, DEPT NEUROINTERVENT, ZHENGZHOU, HENAN, PEOPLES R CHINA.; SICHUAN UNIV, WEST CHINA HOSP, DEPT GEN SURG, CHENGDU, SICHUAN, PEOPLES R CHINA.; SICHUAN UNIV, WEST CHINA SCH PRECLIN & FORENS MED, DEPT MED MICROBIOL, CHENGDU, SICHUAN, PEOP…	SICHUAN UNIVERSITY; ZHENGZHOU UNIVERSITY; SICHUAN UNIVERSITY; SICHUAN UNIVERSITY; SICHUAN UNIVERSITY; SICHUAN UNIVERSITY; SICHUAN UNIVERSITY					2023-01-07	BLOOD-BRAIN BARRIER; CEREBROSPINAL FLUID; BRAIN ISCHEMIA; MATRIX PROTEINS	10.1177/0271678X16680221	ARTICLE			1559-7016	ZHONGZHIHUI@SCU.EDU.CN	2974		NATIONAL PROGRAM OF HIGH TECHNOLOGY RESEARCH AND DEVELOPMENT OF CHINA [2012AA020702]; NATIONAL SCIENCE FOUNDATION OF CHINA [81571177]	THE AUTHOR(S) DISCLOSED RECEIPT OF THE FOLLOWING FINANCIAL SUPPORT FOR THE RESEARCH, AUTHORSHIP, AND/OR PUBLICATION OF THIS ARTICLE: THIS WORK WAS SUPPORTED BY THE NATIONAL PROGRAM OF HIGH TECHNOLOGY RESEARCH AND DEVELOPMENT OF CHINA (2012AA020702) AND THE NATIONAL SCIENCE FOUNDATION OF CHINA (81571177).	FC0FO				FOCAL CEREBRAL-ISCHEMIA; TISSUE INHIBITOR; NONHUMAN PRIMATE; INFARCT SIZE; RAT-BRAIN; DYSFUNCTION; DISEASE; INJURY; MODEL; ANGIOGENESIS	8	J CEREBR BLOOD F MET	J. CEREB. BLOOD FLOW METAB.	ENGLISH	41	GREEN PUBLISHED, BRONZE		2455 TELLER RD, THOUSAND OAKS, CA 91320 USA	AUG	12	THOUSAND OAKS	27885100		J	SAGE PUBLICATIONS INC	2017	SU, DAN/GYJ-1940-2022	ZHONG, ZH (通讯作者)，SICHUAN UNIV, WEST CHINA HOSP, STATE KEY LAB BIOTHERAPY, NONHUMAN PRIMATE DIS MODELING RES, 28 GAOPENG AVE, CHENGDU, SICHUAN, PEOPLES R CHINA.	ENDOCRINOLOGY & METABOLISM; HEMATOLOGY; NEUROSCIENCES & NEUROLOGY
YIN KJ;DENG Z;HAMBLIN M;ZHANG JF;CHEN YE	YIN, KE-JIE;DENG, ZHEN;HAMBLIN, MILTON;ZHANG, JIFENG;CHEN, Y. EUGENE	ANDERSEN JK, 2004, NAT MED, V10, PS18, DOI 10.1038/NRN1434;ARSENIJEVIC D, 2006, J CEREBR BLOOD F MET, V26, P433, DOI 10.1038/SJ.JCBFM.9600200;ASAHI M, 2001, J NEUROSCI, V21, P7724, DOI 10.1523/JNEUROSCI.21-19-07724.2001;ASAHI M, 2000, J CEREBR BLOOD F MET, V20, P1681, DOI 10.1097/00004647-200012000-00007;BARAK Y, 2002, P NATL ACAD SCI USA, V99, P303, DOI 10.1073/PNAS.012610299;BARISH GD, 2008, P …	OBJECTIVE-TO INVESTIGATE THE EFFECTS OF PEROXISOME PROLIFERATOR-ACTIVATED RECEPTOR (PPAR)DELTA IN THE CEREBRAL VASCULATURE FOLLOWING STROKE-INDUCED BRAIN INJURY. METHODS AND RESULTS-HERE, WE REPORT A NOVEL FINDING THAT SELECTIVE PPAR DELTA GENETIC DELETION IN VASCULAR SMOOTH MUSCLE CELLS (VSMCS) RESULTED IN INCREASED CEREBROVASCULAR PERMEABILITY AND BRAIN INFARCTION IN MICE AFTER MIDDLE CEREBRAL …				574	UNIV MICHIGAN, MED CTR, DEPT INTERNAL MED, CTR CARDIOVASC, ANN ARBOR, MI 48109 USA.;	UNIVERSITY OF MICHIGAN SYSTEM; UNIVERSITY OF MICHIGAN					2023-01-07	MMP-9; PPAR DELTA; CEREBRAL ISCHEMIA; CEREBRAL VASCULAR SMOOTH MUSCLE CELL; INFLAMMATION	10.1161/ATVBAHA.110.221267	ARTICLE				KEJIE@UMICH.EDU; ECHENUM@UMICH.EDU	581		NATIONAL INSTITUTES OF HEALTH [HL75397, HL68878, HL89544, T32 HL007853]; AMERICAN HEART ASSOCIATION [0630209N, 0835237N, 0840025N]; NATIONAL HEART, LUNG, AND BLOOD INSTITUTE [R01HL089544, R01HL105114, T32HL007853, R01HL075397, R01HL068878] FUNDING SOURCE: NIH REPORTER; NATIONAL INSTITUTE OF NEUROLOGICAL DISORDERS AND STROKE [R01NS066652] FUNDING SOURCE: NIH REPORTER	THIS WORK WAS SUPPORTED, IN PART, BY NATIONAL INSTITUTES OF HEALTH GRANTS HL75397, HL68878, AND HL89544. K.J.Y. AND J.Z. ARE SUPPORTED BY AMERICAN HEART ASSOCIATION NATIONAL SCIENTIST DEVELOPMENT GRANTS 0630209N AND 0835237N, RESPECTIVELY. M. H. IS SUPPORTED BY A POSTDOCTORAL FELLOWSHIP FROM THE NATIONAL INSTITUTES OF HEALTH (T32 HL007853). Y.E.C. IS AN ESTABLISHED INVESTIGATOR OF THE AMERICAN HE…	722CZ				ACTIVATED-RECEPTOR-DELTA; FOCAL CEREBRAL-ISCHEMIA; SMOOTH-MUSCLE-CELLS; MATRIX METALLOPROTEINASES; GENE-EXPRESSION; GAMMA; INHIBITION; BARRIER; REPERFUSION; MATRIX-METALLOPROTEINASE-9	3	ARTERIOSCL THROM VAS	ARTERIOSCLER. THROMB. VASC. BIOL.	ENGLISH	36	GREEN ACCEPTED, BRONZE	YIN, KE-JIE/0000-0002-7169-3858; DENG, ZHEN/0000-0001-8337-1920	530 WALNUT ST, PHILADELPHIA, PA 19106-3621 USA	MAR	8	PHILADELPHIA	21205987		J	LIPPINCOTT WILLIAMS & WILKINS	2011	DENG, ZHEN/AAV-3031-2020; DENG, ZHEN/G-5518-2010	CHEN, YE (通讯作者)，UNIV MICHIGAN, MED CTR, DEPT INTERNAL MED, CTR CARDIOVASC, ANN ARBOR, MI 48109 USA.	HEMATOLOGY; CARDIOVASCULAR SYSTEM & CARDIOLOGY
SI JC;CHEN LB;XIA ZL	SI, JINCHAO;CHEN, LIANBI;XIA, ZUOLI	BECK J, 2003, J NEUROSCI, V23, P5061;BEDERSON JB, 1986, STROKE, V17, P1304, DOI 10.1161/01.STR.17.6.1304;BRADBURY MWB, 1981, AM J PHYSIOL, V240, PF329, DOI 10.1152/AJPRENAL.1981.240.4.F329;BRAILOIU E, 2006, J NEUROVIROL, V12, P17, DOI 10.1080/13550280500516427;CACCAMO D, 2004, AMINO ACIDS, V27, P373, DOI 10.1007/S00726-004-0117-1;CASLEYSMITH JR, 1976, BRIT J EXP PATHOL, V57, P179;CAZEVIEILLE C, 1…	TO OBSERVE THE EFFECTS OF CERVICAL-LYMPHATIC BLOCKADE (CLB) ON BRAIN EDEMA AND INFARCTION VOLUME OF ISCHEMIC (MCAO) RAT, WE EXAMINED CHANGES IN CEREBRAL WATER CONTENT, CA2+ AND GLUTAMATE CONCENTRATIONS, CEREBRAL INFARCTION VOLUME AND MRNA EXPRESSION LEVELS OF N-METHYL-D-ASPARTAME RECEPTOR I (NMDA RECEPTOR 1) IN THE ISCHEMIC (LEFT) HEMISPHERE. THE PRESENT RESULTS DEMONSTRATED THAT ALL THE ABOVE IN…				258	SHANDONG UNIV, SCH MED, INST PHYSIOL, JINAN 250012, SHANDONG, PEOPLES R CHINA.;	SHANDONG UNIVERSITY					2023-01-07	MIDDLE CEREBRAL ARTERY OCCLUSION; CERVICAL-LYMPHATIC BLOCKADE; CA2+; GLUTAMATE; NMDA RECEPTOR		ARTICLE			2666-0059	XIAZUOLI@163.COM	265				100SX				MATRIX METALLOPROTEINASES; CEREBROSPINAL-FLUID; ARTERY OCCLUSION; NEURONAL DEATH; AMINO-ACIDS; GLUTAMATE; MATRIX-METALLOPROTEINASE-9; SUPEROXIDE; SYSTEM	5	CHINESE J PHYSIOL	CHIN. J. PHYSIOL.	ENGLISH	41			WOLTERS KLUWER INDIA PVT LTD , A-202, 2ND FLR, QUBE, C T S NO 1498A-2 VILLAGE MAROL, ANDHERI EAST, MUMBAI, 400059, INDIA	OCT 31	8	MUMBAI	17294834		J	WOLTERS KLUWER MEDKNOW PUBLICATIONS	2006		XIA, ZL (通讯作者)，SHANDONG UNIV, SCH MED, INST PHYSIOL, JINAN 250012, SHANDONG, PEOPLES R CHINA.	PHYSIOLOGY
AOKI T;SUMII T;MORI T;WANG XY;LO EH	AOKI, T;SUMII, T;MORI, T;WANG, XY;LO, EH	ASAHI M, 2001, J NEUROSCI, V21, P7724, DOI 10.1523/JNEUROSCI.21-19-07724.2001;ASAHI M, 2000, J CEREBR BLOOD F MET, V20, P1681, DOI 10.1097/00004647-200012000-00007;ASAHI M, 2001, NEUROREPORT, V12, P3003, DOI 10.1097/00001756-200109170-00050;ASAHI M, 2000, J CEREBR BLOOD F MET, V20, P452, DOI 10.1097/00004647-200003000-00002;BROTT T, 1997, STROKE, V28, P2109, DOI 10.1161/01.STR.28.11.2109;CHOPP M,…	BACKGROUND AND PURPOSE-MOST EXPERIMENTAL MODELS OF CEREBRAL ISCHEMIA USE MECHANICAL METHODS OF OCCLUSION AND REPERFUSION. HOWEVER, DIFFERENCES BETWEEN MECHANICAL REPERFUSION VERSUS CLOT THROMBOLYSIS MAY INFLUENCE REPERFUSION INJURY PROFILES. IN THIS STUDY WE COMPARED BLOOD FLOW RECOVERY, BLOOD-BRAIN BARRIER (BBB) PERMEABILITY, AND MATRIX METALLOPROTEINASE-9 (MMP-9) EXPRESSION IN CORTEX AFTER MECH…				2711	HARVARD UNIV, SCH MED, MASSACHUSETTS GEN HOSP, NEUROPROTECT RES LAB,DEPT NEUROL, CHARLESTOWN, MA 02129 USA.; HARVARD UNIV, SCH MED, MASSACHUSETTS GEN HOSP, NEUROPROTECT RES LAB,DEPT RADIOL, CHARLESTOWN, MA 02129 USA.; HARVARD UNIV, SCH MED, NEUROSCI PROGRAM, CHARLESTOWN, MA USA.;	HARVARD UNIVERSITY; MASSACHUSETTS GENERAL HOSPITAL; HARVARD UNIVERSITY; MASSACHUSETTS GENERAL HOSPITAL; HARVARD UNIVERSITY					2023-01-07	BRAIN EDEMA; METALLOPROTEINASES; NEUROPROTECTION; STROKE; TISSUE PLASMINOGEN ACTIVATOR	10.1161/01.STR.0000033932.34467.97	ARTICLE			1524-4628	LO@HELIX.MGH.HARVARD.EDU	2717		NATIONAL INSTITUTE OF NEUROLOGICAL DISORDERS AND STROKE [R01NS038731, R01NS037074, R01NS040529] FUNDING SOURCE: NIH REPORTER; NINDS NIH HHS [R01-NS38731, R01-NS40529, R01-NS37074] FUNDING SOURCE: MEDLINE		612LE				GENE KNOCK-OUT; CEREBRAL-ISCHEMIA; MATRIX METALLOPROTEINASES; PLASMINOGEN-ACTIVATOR; THROMBOLYSIS; INVOLVEMENT; INFARCTION; EVOLUTION; DIFFUSION; DYNAMICS	11	STROKE	STROKE	ENGLISH	35	BRONZE		TWO COMMERCE SQ, 2001 MARKET ST, PHILADELPHIA, PA 19103 USA	NOV	7	PHILADELPHIA	12411666		J	LIPPINCOTT WILLIAMS & WILKINS	2002		LO, EH (通讯作者)，HARVARD UNIV, SCH MED, MASSACHUSETTS GEN HOSP, NEUROPROTECT RES LAB,DEPT NEUROL, E 149-2401, CHARLESTOWN, MA 02129 USA.	NEUROSCIENCES & NEUROLOGY; CARDIOVASCULAR SYSTEM & CARDIOLOGY
CHELLUBOINA B;NALAMOLU KR;MENDEZ GG;KLOPFENSTEIN JD;PINSON DM;WANG DZ;VEERAVALLI KK	CHELLUBOINA, BHARATH;NALAMOLU, KOTESWARA RAO;MENDEZ, GUSTAVO G.;KLOPFENSTEIN, JEFFREY D.;PINSON, DAVID M.;WANG, DAVID Z.;VEERAVALLI, KRISHNA KUMAR	ANONYMOUS, 2011, BRAIN RES, V1367, P347;BENJAMIN MINA M, 2012, EXP SUPPL, V103, P209, DOI 10.1007/978-3-0348-0364-9_7;CHELLUBOINA B, 2016, J STEM CELL RES THER, V1;CHELLUBOINA B, 2018, MOL NEUROBIOL, V55, P1405, DOI 10.1007/S12035-017-0418-5;CHELLUBOINA B, 2015, STROKE, V46, P3523, DOI 10.1161/STROKEAHA.115.011031;CHELLUBOINA B, 2015, SCI REP-UK, V5, DOI 10.1038/SREP09504;CHELLUBOINA B, 2014, NEU…	BACKGROUND/AIMS: STEM CELL TREATMENT IS ONE OF THE POTENTIAL TREATMENT OPTIONS FOR ISCHEMIC STROKE. WE RECENTLY DEMONSTRATED A PROTECTIVE EFFECT OF HUMAN UMBILICAL CORD BLOOD-DERIVED MESENCHYMAL STEM CELLS (HUCB-MSCS) IN A RAT MODEL OF ISCHEMIC STROKE. THE TREATMENT ATTENUATED APOPTOSIS AND PREVENTED DNA DAMAGE. A COLLECTION OF PUBLISHED STUDIES, INCLUDING SEVERAL FROM OUR LABORATORY, INDICATED T…				1360	UNIV ILLINOIS, COLL MED PEORIA, DEPT CANC BIOL & PHARMACOL, ONE ILLINI DR, PEORIA, IL 61605 USA.; UNIV ILLINOIS, COLL MED PEORIA, DEPT NEUROSURG, PEORIA, IL USA.; UNIV ILLINOIS, COLL MED PEORIA, DEPT PATHOL, PEORIA, IL USA.; UNIV ILLINOIS, COLL MED PEORIA, DEPT NEUROL, PEORIA, IL USA.; ST FRANCIS MED CTR, COMPREHENS STROKE CTR, ILLINOIS NEUROL INST, OSF HEALTHCARE SYST, PEORIA, IL USA.;	UNIVERSITY OF ILLINOIS SYSTEM; UNIVERSITY OF ILLINOIS PEORIA; UNIVERSITY OF ILLINOIS SYSTEM; UNIVERSITY OF ILLINOIS PEORIA; UNIVERSITY OF ILLINOIS SYSTEM; UNIVERSITY OF ILLINOIS PEORIA; UNIVERSITY OF ILLINOIS SYSTEM; UNIVERSITY OF ILLINOIS PEORIA					2023-01-07	STEM CELLS; ISCHEMIA; REPERFUSION; MMPS; TIMPS; INDUCTION	10.1159/000485533	ARTICLE			1421-9778	KRISHNAV@UIC.EDU	1369		OSF HEALTHCARE FOUNDATION; OSF ILLINOIS NEUROLOGICAL INSTITUTE; WILLIAM E. MCELROY CHARITABLE FOUNDATION	THIS WORK WAS SUPPORTED IN PART BY THE OSF HEALTHCARE FOUNDATION, OSF ILLINOIS NEUROLOGICAL INSTITUTE AND WILLIAM E. MCELROY CHARITABLE FOUNDATION. WE GRATEFULLY ACKNOWLEDGE THE GENEROUS HELP OF DR. RAGHU VEMUGANTI, DEPARTMENT OF NEUROLOGICAL SURGERY, SCHOOL OF MEDICINE AND PUBLIC HEALTH, UNIVERSITY OF WISCONSIN, IN REVIEWING THE ARTICLE. WE ALSO THANK CHRISTINA CONSTANTINIDOU FOR ASSISTANCE IN M…	FQ8KW				FOCAL CEREBRAL-ISCHEMIA; SPINAL-CORD-INJURY; ARTERY OCCLUSION; BRAIN-INJURY; APOPTOTIC MOLECULES; RATS; EXPRESSION; MATRIX-METALLOPROTEINASE-9; REPERFUSION; DISRUPTION	4	CELL PHYSIOL BIOCHEM	CELL. PHYSIOL. BIOCHEM.	ENGLISH	32	GOLD	NALAMOLU, KOTESWARA RAO/0000-0001-5872-0412; CHELLUBOINA, BHARATH/0000-0001-8834-6484; VEERAVALLI, KRISHNA KUMAR/0000-0002-2243-004X	ALLSCHWILERSTRASSE 10, CH-4009 BASEL, SWITZERLAND		10	BASEL	29186705		J	KARGER	2017	NALAMOLU, KOTESWARA RAO/AAE-5108-2019; CHELLUBOINA, BHARATH/AFN-8231-2022	VEERAVALLI, KK (通讯作者)，UNIV ILLINOIS, COLL MED PEORIA, DEPT CANC BIOL & PHARMACOL, ONE ILLINI DR, PEORIA, IL 61605 USA.	CELL BIOLOGY; PHYSIOLOGY
MARTIN A;GAROFALAKIS A;TAVITIAN B	MARTIN, ABRAHAM;GAROFALAKIS, ANIKITOS;TAVITIAN, BERTRAND	COPIN JC, 2005, EUR J NEUROSCI, V22, P1597, DOI 10.1111/J.1460-9568.2005.04367.X;COPIN JC, 2008, BRAIN RES, V1243, P161, DOI 10.1016/J.BRAINRES.2008.09.025;CUNNINGHAM LA, 2005, GLIA, V50, P329, DOI 10.1002/GLIA.20169;ENGELTER ST, 2003, CEREBROVASC DIS, V15, P188, DOI 10.1159/000068826;GAROFALAKIS A, 2010, OPT LETT, V35, P3024, DOI 10.1364/OL.35.003024;GASCHE Y, 1999, J CEREBR BLOOD F MET, V19, P1…	THERE IS CONTROVERSY OVER WHETHER MATRIX METALLOPROTEINASES ( MMPS) ARE ACTIVATED DURING THE EARLY THERAPEUTIC WINDOW FOLLOWING ISCHEMIC STROKE. EX VIVO, AN INCREASE WAS REPORTED AS EARLY AS 4 HOURS, WHEREAS IN VIVO, NO INCREASE WAS FOUND UNTIL 24 HOURS POSTISCHEMIA. WE USED FLUORESCENCE DIFFUSE OPTICAL TOMOGRAPHY TO IMAGE MMP ACTIVITY FOLLOWING EXPERIMENTAL CEREBRAL ISCHEMIA; INCREASED MMP ACTIV…				22	UNIV PARIS 11, INSERM, U1023, F-91405 ORSAY, FRANCE.; CEA DSV I2BM SHFJ, ORSAY, FRANCE.;	INSTITUT NATIONAL DE LA SANTE ET DE LA RECHERCHE MEDICALE (INSERM); UDICE-FRENCH RESEARCH UNIVERSITIES; UNIVERSITE PARIS SACLAY; CEA; UDICE-FRENCH RESEARCH UNIVERSITIES; UNIVERSITE PARIS SACLAY					2023-01-07		10.2310/7290.2011.00023	ARTICLE				AMARTIN@CICBIOMAGUNE.ES	26		HYBRID FLUORESCENCE MOLECULAR TOMOGRAPHY AND X-RAY COMPUTED TOMOGRAPHY SYSTEM AND METHOD (FMT-XCT) EUROPEAN PROGRAM [201792]; EUROPEAN MOLECULAR IMAGING LABORATORY (EMIL) NETWORK [EUROPEAN UNION (EU)] [LSH-2004-503569]	THIS WORK WAS SUPPORTED BY GRANTS FROM THE HYBRID FLUORESCENCE MOLECULAR TOMOGRAPHY AND X-RAY COMPUTED TOMOGRAPHY SYSTEM AND METHOD (FMT-XCT) EUROPEAN PROGRAM (GRANT AGREEMENT 201792) AND THE EUROPEAN MOLECULAR IMAGING LABORATORY (EMIL) NETWORK [EUROPEAN UNION (EU) CONTRACT LSH-2004-503569].	009TJ				HEMORRHAGIC TRANSFORMATION; STROKE; ARTERY; RATS; MATRIX-METALLOPROTEINASE-9; TOMOGRAPHY; ROLES; BRAIN; BLOOD; MICE	1	MOL IMAGING	MOL. IMAGING	ENGLISH	15	GOLD	MARTIN, ABRAHAM/0000-0002-5357-4935; TAVITIAN, BERTRAND M/0000-0002-5349-8194; BIOMAGUNE, CIC/0000-0001-7690-0660	69 JOHN STREET SOUTH, STE 310, HAMILTON, ONTARIO L8N 2B9, CANADA	JAN-FEB	5	HAMILTON	22418024		J	B C DECKER INC	2012	MARTIN, ABRAHAM/D-3677-2014; TAVITIAN, BERTRAND M/P-6578-2018; GAROFALAKIS, ANIKITOS/AAU-7459-2020; BIOMAGUNE, CIC/J-9136-2014	MARTIN, A (通讯作者)，CICBIOMAGUNE, UNIDAD IMAGEN MOL, EDIFICIO EMPRESARIAL C,P MIRAMON 182, SAN SEBASTIAN, GUIPUZCOA, SPAIN.	BIOCHEMISTRY & MOLECULAR BIOLOGY; RADIOLOGY, NUCLEAR MEDICINE & MEDICAL IMAGING
LIU R;WEN Y;PEREZ E;WANG XF;DAY AL;SIMPKINS JW;YANG SH	LIU, R;WEN, Y;PEREZ, E;WANG, XF;DAY, AL;SIMPKINS, JW;YANG, SH	ALKAYED NJ, 1998, STROKE, V29, P159, DOI 10.1161/01.STR.29.1.159;BAKE S, 2004, ENDOCRINOLOGY, V145, P5471, DOI 10.1210/EN.2004-0984;BALLABH P, 2004, NEUROBIOL DIS, V16, P1, DOI 10.1016/J.NBD.2003.12.016;BEEKMAN B, 1996, FEBS LETT, V390, P221, DOI 10.1016/0014-5793(96)00665-5;BELAYEV L, 1996, BRAIN RES, V739, P88, DOI 10.1016/S0006-8993(96)00815-3;BISHOP J, 1994, MOL CELL NEUROSCI, V5, P303, DOI 1…	DISRUPTION OF BLOOD-BRAIN BARRIER (BBB), MEDIATED THROUGH MATRIX METALLOPROTEINASES (MMPS), IS A CRITICAL EVENT DURING CEREBRAL ISCHEMIA. WHILE NEUROPROTECTIVE EFFECTS OF ESTROGENS HAVE BEEN WELL ESTABLISHED IN ISCHEMIC STROKE MODELS, THE EFFECTS OF ESTROGENS ON BBB INTEGRITY REMAIN TO BE ELUCIDATED. IN THE PRESENT STUDY, WE DETERMINED EFFECTS OF 17 BETA-ESTRADIOL (E2) ON BBB DISRUPTION INDUCED B…				55	UNIV N TEXAS, HLTH SCI CTR, DEPT PHARMACOL & NEUROSCI, FT WORTH, TX 76107 USA.; HARVARD UNIV, SCH MED, BRIGHAM & WOMENS HOSP, DEPT NEUROSURG, BOSTON, MA 02115 USA.;	UNIVERSITY OF NORTH TEXAS SYSTEM; UNIVERSITY OF NORTH TEXAS HEALTH SCIENCE CENTER; HARVARD UNIVERSITY; BRIGHAM & WOMEN'S HOSPITAL; HARVARD MEDICAL SCHOOL					2023-01-07	ESTROGEN; CEREBRAL ISCHEMIA; REPERFUSION INJURY; BLOOD-BRAIN BARRIER; MATRIX METALLOPROTEMASE; NEUROPROTECTION	10.1016/j.brainres.2005.08.048	ARTICLE			1872-6240	SYANG@HSC.UNT.EDU	61		NIA NIH HHS [AG10485, AG 22550] FUNDING SOURCE: MEDLINE; NATIONAL INSTITUTE ON AGING [P01AG010485, P01AG022550] FUNDING SOURCE: NIH REPORTER		981DR				IN-VITRO; MATRIX METALLOPROTEINASES; ARTERY OCCLUSION; FOCAL ISCHEMIA; GELATINASE-B; NEURONAL DEATH; ESTROGEN; STROKE; RATS; INDUCTION	1-2	BRAIN RES	BRAIN RES.	ENGLISH	42		LIU, RAN/0000-0002-3882-0616	PO BOX 211, 1000 AE AMSTERDAM, NETHERLANDS	OCT 26	7	AMSTERDAM	16212944		J	ELSEVIER SCIENCE BV	2005	YANG, SHAOHUA/D-1738-2013	YANG, SH (通讯作者)，UNIV N TEXAS, HLTH SCI CTR, DEPT PHARMACOL & NEUROSCI, 3500 CAMP BOWIE BLVD, FT WORTH, TX 76107 USA.	NEUROSCIENCES & NEUROLOGY
KWON HM;KIM Y;YANG SI;KIM YJ;LEE SH;YOON BW	KWON, HYUNG-MIN;KIM, YUNHEE;YANG, SEUNG-IN;KIM, YONG-JU;LEE, SEUNG-HOON;YOON, BYUNG-WOO	ALI A, 1998, MOL CELL BIOL, V18, P4949, DOI 10.1128/MCB.18.9.4949;CHOPP M, 1989, NEUROLOGY, V39, P1396, DOI 10.1212/WNL.39.10.1396;CURRIE RW, 2000, BRAIN RES, V863, P169, DOI 10.1016/S0006-8993(00)02133-8;GERNER EW, 1975, NATURE, V256, P500, DOI 10.1038/256500A0;HEO JH, 1999, J CEREBR BLOOD F MET, V19, P624, DOI 10.1097/00004647-199906000-00005;HITRAYA EG, 1995, BIOCHEM J, V308, P743, DOI 10.1042…	OBJECTIVE: GELDANAMYCIN (GA), A BENZOQUINONE ANSAMYCIN, BINDS HSP90, RELEASES HEAT SHOCK FACTOR 1 AND INDUCES HEAT SHOCK PROTEINS (HSPS). HSP70, A MAJOR MOLECULAR CHAPERONE, PROTECTS THE BRAIN AGAINST ISCHEMIC INJURY THROUGH INHIBITION OF APOPTOTIC PATHWAYS IN VIVO AND REDUCED MATRIX METALLOPROTEINASE 9 (MMP-9) AFTER ISCHEMIA IN VITRO. WE HYPOTHESIZED THAT GA WOULD PROTECT BRAIN FROM FOCAL ISCHEM…				740	SEOUL NATL UNIV HOSP, DEPT NEUROL, CLIN RES INST, SEOUL 110744, SOUTH KOREA.; SEOUL NATL UNIV BORAMAE HOSP, DEPT NEUROL, SEOUL, SOUTH KOREA.; SNUMRC, NEUROSCI RES INST, SEOUL, SOUTH KOREA.;	SEOUL NATIONAL UNIVERSITY (SNU); SEOUL NATIONAL UNIVERSITY HOSPITAL; SEOUL NATIONAL UNIVERSITY (SNU); SEOUL NATIONAL UNIVERSITY HOSPITAL; SEOUL NATIONAL UNIVERSITY (SNU); SEOUL NATIONAL UNIVERSITY HOSPITAL					2023-01-07	EDEMA; GELDANAMYCIN; HEAT SHOCK PROTEIN; ISCHEMIA	10.1179/174313208X289615	ARTICLE				BWYOON@SNU.AC.KR	745		MINISTRY OF SCIENCE TECHNOLOGY [SC-3111]; MINISTRY OF HEALTH AND WELFARE, REPUBLIC OF KOREA [A060143]	THIS STUDY WAS SUPPORTED BY THE GRANTS OF THE 21ST CENTURY FRONTIER RESEARCH FUND OF THE MINISTRY OF SCIENCE & TECHNOLOGY (SC-3111) AND KOREA HEALTH 21 R&D PROJECT, THE MINISTRY OF HEALTH AND WELFARE, REPUBLIC OF KOREA (A060143).	358FE				HEAT-SHOCK PROTEINS; MATRIX METALLOPROTEINASES; GENE-EXPRESSION; COMPLEX; ACTIVATION; INFARCTION; CELLS; MICE	7	NEUROL RES	NEUROL. RES.	ENGLISH	28		KWON, HYUNG-MIN/0000-0002-6101-7127	STE 1C, JOSEPHS WELL, HANOVER WALK, LEEDS LS3 1AB, W YORKS, ENGLAND	SEP	6	LEEDS	18534054		J	MANEY PUBLISHING	2008	YOON, BYUNG WOO/J-5557-2012; KWON, HYUNG-MIN/D-6356-2012	YOON, BW (通讯作者)，SEOUL NATL UNIV HOSP, DEPT NEUROL, CLIN RES INST, YONGON DONG 28, SEOUL 110744, SOUTH KOREA.	NEUROSCIENCES & NEUROLOGY
SALEEM S;WANG D;ZHAO TQ;SULLIVAN RD;REED GL	SALEEM, SOFIYAN;WANG, DONG;ZHAO, TIEQIANG;SULLIVAN, RYAN D.;REED, GUY L.	ASAHI M, 2001, J NEUROSCI, V21, P7724, DOI 10.1523/JNEUROSCI.21-19-07724.2001;ASAHI M, 2001, NEUROREPORT, V12, P3003, DOI 10.1097/00001756-200109170-00050;BAUVOIS B, 2012, BBA-REV CANCER, V1825, P29, DOI 10.1016/J.BBCAN.2011.10.001;CHEN XW, 2017, ONCOGENE, V36, P5045, DOI 10.1038/ONC.2017.118;CHENG T, 2006, NAT MED, V12, P1278, DOI 10.1038/NM1498;COPIN JC, 2008, EXP NEUROL, V213, P196, DOI 10.101…	MATRIX METALLOPROTEINASE-9 (MMP-9) DEGRADES COLLAGEN AND OTHER CELLULAR MATRIX PROTEINS. AFTER ACUTE ISCHEMIC STROKE, INCREASED MMP-9 LEVELS ARE CORRELATED WITH HEMORRHAGE, LACK OF REPERFUSION AND STROKE SEVERITY. NEVERTHELESS, DEFINITIVE DATA THAT MMP-9 ITSELF CAUSES POOR OUTCOMES IN ISCHEMIC STROKE ARE LIMITED. IN A MODEL OF EXPERIMENTAL ISCHEMIC STROKE WITH REPERFUSION, WE EXAMINED WHETHER ISC…				120	UNIV ARIZONA, DEPT MED, COLL MED PHOENIX, 475 N 5TH ST, PHOENIX, AZ 85248 USA.;	UNIVERSITY OF ARIZONA					2023-01-07	STROKE; MIDDLE CEREBRAL ARTERY OCCLUSION; RECOMBINANT-TISSUE PLASMINOGEN ACTIVATOR; INTRACEREBRAL HEMORRHAGE; METALLOPROTEINASES	10.1016/j.neuroscience.2021.01.003	ARTICLE	MAR 2021		1873-7544	GUYREED@EMAIL.ARIZONA.EDU	129		U.S. NATIONAL INSTITUTES OF HEALTH [R01NS89707, HL146676]	SUPPORTED BY A GRANT FROM THE U.S. NATIONAL INSTITUTES OF HEALTH (R01NS89707 AND HL146676, REED, PI). THE AUTHORS APPRECIATE THE TECHNICAL ASSISTANCE OF DR. RADHIKA MEHTA WITH THIS STUDY.	RE4EL						NEUROSCIENCE	NEUROSCIENCE	ENGLISH	63	GREEN ACCEPTED	SULLIVAN, RYAN D./0000-0001-7633-2210	THE BOULEVARD, LANGFORD LANE, KIDLINGTON, OXFORD OX5 1GB, ENGLAND	APR 15	10	OXFORD	33465414		J	PERGAMON-ELSEVIER SCIENCE LTD	2021	SULLIVAN, RYAN D./AAX-6919-2020	REED, GL (通讯作者)，UNIV ARIZONA, DEPT MED, COLL MED PHOENIX, 475 N 5TH ST, PHOENIX, AZ 85248 USA.	NEUROSCIENCES & NEUROLOGY
WANG XY;LEE SR;ARAI K;LEE SR;TSUJI K;REBECK GW;LO EH	WANG, XY;LEE, SR;ARAI, K;LEE, SR;TSUJI, K;REBECK, GW;LO, EH	ASAHI M, 2001, J NEUROSCI, V21, P7724, DOI 10.1523/JNEUROSCI.21-19-07724.2001;BACSKAI BJ, 2000, P NATL ACAD SCI USA, V97, P11551, DOI 10.1073/PNAS.200238297;BRUMMELKAMP TR, 2002, SCIENCE, V296, P550, DOI 10.1126/SCIENCE.1068999;CUZNER ML, 1999, J NEUROIMMUNOL, V94, P1, DOI 10.1016/S0165-5728(98)00241-0;DEL ZOPPO GJ, 1998, NAT MED, V4, P148, DOI 10.1038/NM0298-148;FINI ME, 1998, BIOL EXTRAC, P299;…	ALTHOUGH THROMBOLYSIS WITH TISSUE PLASMINOGEN ACTIVATOR (TPA) IS A STROKE THERAPY APPROVED BY THE US FOOD AND DRUG ADMINISTRATION, ITS EFFICACY MAY BE LIMITED BY NEUROTOXIC SIDE EFFECTS(1,2). RECENTLY, PROTEOLYTIC DAMAGE INVOLVING MATRIX METALLOPROTEINASES (MMPS) HAVE BEEN IMPLICATED. IN EXPERIMENTAL EMBOLIC STROKE MODELS, MMP INHIBITORS DECREASED CEREBRAL HEMORRHAGE AND INJURY AFTER TREATMENT WI…				1313	MASSACHUSETTS GEN HOSP, NEUROPROTECT RES LAB, DEPT RADIOL, CHARLESTOWN, MA 02129 USA.; MASSACHUSETTS GEN HOSP, DEPT NEUROL, CHARLESTOWN, MA 02129 USA.; HARVARD UNIV, SCH MED, PROGRAM NEUROSCI, BOSTON, MA 02114 USA.; GEORGETOWN UNIV, DEPT NEUROSCI, WASHINGTON, DC 20057 USA.;	HARVARD UNIVERSITY; MASSACHUSETTS GENERAL HOSPITAL; HARVARD UNIVERSITY; MASSACHUSETTS GENERAL HOSPITAL; HARVARD UNIVERSITY; HARVARD MEDICAL SCHOOL; GEORGETOWN UNIVERSITY					2023-01-07		10.1038/nm926	ARTICLE			1546-170X	WANGXI@HELIX.MGH.HARVARD.EDU; LO@HELIX.MGH.HARVARD.EDU	1317		NATIONAL INSTITUTE OF NEUROLOGICAL DISORDERS AND STROKE [R01NS040529, P50NS010828, R01NS037074, R01NS038731] FUNDING SOURCE: NIH REPORTER; NATIONAL INSTITUTE ON AGING [R01AG014473] FUNDING SOURCE: NIH REPORTER; NIA NIH HHS [R01-AG14473] FUNDING SOURCE: MEDLINE; NINDS NIH HHS [R01-NS38731, R01-NS37074, R01-NS40529, P50-NS10828] FUNDING SOURCE: MEDLINE		727QK				BLOOD-BRAIN-BARRIER; METHYL-D-ASPARTATE; EXTRACELLULAR PROTEOLYSIS; PROTEIN; THROMBOLYSIS; EXPRESSION; LRP; INVOLVEMENT; INHIBITION; SCAVENGER	10	NAT MED	NAT. MED.	ENGLISH	28		REBECK, GEORGE WILLIAM/0000-0001-6276-248X	75 VARICK ST, 9TH FLR, NEW YORK, NY 10013-1917 USA	OCT	5	NEW YORK	12960961		J	NATURE PUBLISHING GROUP	2003	REBECK, GEORGE WILLIAM/J-2192-2012	LO, EH (通讯作者)，MASSACHUSETTS GEN HOSP, NEUROPROTECT RES LAB, DEPT RADIOL, MGH E 149-2401, CHARLESTOWN, MA 02129 USA.	BIOCHEMISTRY & MOLECULAR BIOLOGY; CELL BIOLOGY; RESEARCH & EXPERIMENTAL MEDICINE
KIM EH;KIM ES;SHIN D;KIM D;CHOI S;SHIN YJ;KIM KA;NOH D;CAGLAYAN AB;RAJANIKANT GK;MAJID A;BAE ON	KIM, EUN-HYE;KIM, EUN-SUN;SHIN, DONGGEUN;KIM, DONGHYUN;CHOI, SUNGBIN;SHIN, YOUNG-JUN;KIM, KYEONG-A;NOH, DABI;CAGLAYAN, AHMET B.;RAJANIKANT, G. K.;MAJID, ARSHAD;BAE, OK-NAM	ABBOTT NJ, 2010, NEUROBIOL DIS, V37, P13, DOI 10.1016/J.NBD.2009.07.030;ABDULLAHI W, 2018, AM J PHYSIOL-CELL PH, V315, PC343, DOI 10.1152/AJPCELL.00095.2018;ALBEKAIRI TH, 2019, PHARMACEUTICS, V11, DOI 10.3390/PHARMACEUTICS11090467;ANADANI M, 2019, WORLD NEUROSURG, V123, PE604, DOI 10.1016/J.WNEU.2018.11.232;BAE ON, 2013, BRAIN RES, V1527, P246, DOI 10.1016/J.BRAINRES.2013.07.004;BAE ON, 2013, STR…	STROKE IS ONE OF THE LEADING CAUSES OF DEATH AND DISABILITY WORLDWIDE. HOWEVER, TREATMENT OPTIONS FOR ISCHEMIC STROKE REMAIN LIMITED. MATRIX-METALLOPROTEINASES (MMPS) CONTRIBUTE TO BRAIN DAMAGE DURING ISCHEMIC STROKES BY DISRUPTING THE BLOOD-BRAIN BARRIER (BBB) AND CAUSING BRAIN EDEMAS. CARNOSINE, AN ENDOGENOUS DIPEPTIDE, WAS FOUND BY US AND OTHERS TO BE PROTECTIVE AGAINST ISCHEMIC BRAIN INJURY. …	7495				HANYANG UNIV, INST PHARMACEUT SCI & TECHNOL, COLL PHARM, ANSAN 15588, SOUTH KOREA.; ISTANBUL MEDIPOL UNIV, DEPT PHYSIOL, FAC MED, TR-34810 ISTANBUL, TURKEY.; NATL INST TECHNOL CALICUT, SCH BIOTECHNOL, CALICUT 673601, KERALA, INDIA.; UNIV SHEFFIELD, SHEFFIELD INST TRANSLAT NEUROSCI, SHEFFIELD S10 2TN, S YORKSHIRE, ENGLAND.;	HANYANG UNIVERSITY; ISTANBUL MEDIPOL UNIVERSITY; NATIONAL INSTITUTE OF TECHNOLOGY (NIT SYSTEM); NATIONAL INSTITUTE OF TECHNOLOGY CALICUT; UNIVERSITY OF SHEFFIELD					2023-01-07	ISCHEMIC STROKE; MATRIX-METALLOPROTEINASES; CARNOSINE; BRAIN EDEMA; TIGHT JUNCTION	10.3390/ijms22147495	ARTICLE			1422-0067	RLADMSGP615@NAVER.COM; IKHHYCS@HANMAIL.NET; STK0987@NAVER.COM; SSKS7787@NAVER.COM; HJKLKL123@NAVER.COM; TLSDID24@NAVER.COM; HOSANGKKA@NAVER.COM; EKQLG@NAVER.COM; ABCAGLAYAN@MEDIPOL.EDU.TR; RAJANIKANT@NITC.AC.IN; ARSHAD.MAJID@SHEFFIELD.AC.UK; ONBAE@HANYANG.AC.KR			MINISTRY OF HEALTH AND WELFARE OF KOREA [HI14C2180]; NATIONAL RESEARCH FOUNDATION OF KOREA; MINISTRY OF SCIENCE, ICT & FUTURE PLANNING [NRF-2017R1C1B3002626]; NIHR SHEFFIELD BIOMEDICAL RESEARCH CENTRE (BRC)	THIS WORK WAS SUPPORTED BY A GRANT FROM THE MINISTRY OF HEALTH AND WELFARE OF KOREA (HI14C2180) AND GRANTS FROM THE NATIONAL RESEARCH FOUNDATION OF KOREA, SUPPORTED BY THE MINISTRY OF SCIENCE, ICT & FUTURE PLANNING (NRF-2017R1C1B3002626). A.M. WAS PARTIALLY SUPPORTED/FUNDED BY THE NIHR SHEFFIELD BIOMEDICAL RESEARCH CENTRE (BRC). THE VIEWS EXPRESSED ARE THOSE OF THE AUTHOR(S) AND NOT NECESSARILY T…	TN3YI				TIGHT JUNCTION PROTEINS; BRAIN EDEMA; INDUCED NEUROPROTECTION; PLASMINOGEN-ACTIVATOR; FOCAL ISCHEMIA; RAT-BRAIN; BLOOD; STROKE; MECHANISMS; BIPHALIN	14	INT J MOL SCI	INT. J. MOL. SCI.	ENGLISH	70	GOLD, GREEN PUBLISHED, GREEN ACCEPTED	BAE, OK-NAM/0000-0003-0583-2116; MAJID, ARSHAD/0000-0002-1144-039X	ST ALBAN-ANLAGE 66, CH-4052 BASEL, SWITZERLAND	JUL	13	BASEL	34299128		J	MDPI	2021	BAE, OK-NAM/AAS-8247-2020	BAE, ON (通讯作者)，HANYANG UNIV, INST PHARMACEUT SCI & TECHNOL, COLL PHARM, ANSAN 15588, SOUTH KOREA.; MAJID, A (通讯作者)，UNIV SHEFFIELD, SHEFFIELD INST TRANSLAT NEUROSCI, SHEFFIELD S10 2TN, S YORKSHIRE, ENGLAND.	BIOCHEMISTRY & MOLECULAR BIOLOGY; CHEMISTRY
LIU BW;LI YY;HAN Y;WANG SP;YANG H;ZHAO YH;LI P;WANG YT	LIU, BOWEN;LI, YIYANG;HAN, YAN;WANG, SHENGPENG;YANG, HUA;ZHAO, YONGHUA;LI, PING;WANG, YITAO	BAUER AT, 2010, J CEREBR BLOOD F MET, V30, P837, DOI 10.1038/JCBFM.2009.248;BEDERSON JB, 1986, STROKE, V17, P472, DOI 10.1161/01.STR.17.3.472;CAMPBELL BCV, 2019, NAT REV DIS PRIMERS, V5, DOI 10.1038/S41572-019-0118-8;CHEN HS, 2018, ACTA PHARMACOL SIN, V39, P669, DOI 10.1038/APS.2018.27;CHEN QF, 2018, STROKE, V49, P2211, DOI 10.1161/STROKEAHA.118.021754;CHEN XQ, 2019, CHINESE MED J-PEKING, V132, P…	BACKGROUND: THE LEAKAGE OF BLOOD-BRAIN BARRIER (BBB) IS MAIN PATHOPHYSIOLOGICAL CHANGE IN ACUTE STAGE OF ISCHEMIC STROKE, WHICH NOT ONLY DETERIORATES NEUROLOGICAL FUNCTION, BUT ALSO INCREASES THE RISK OF HEMORRHAGIC TRANSFORMATION AFTER THROMBOLYSIS. PURPOSE/STUDY DESIGN: THIS ARTICLE INVESTIGATES THE EFFICACY OF NOTOGINSENOSIDE R1, AN ACTIVE INGREDIENT OF PANAX NOTOGINSENG, ON BBB PERMEABILITY A…	153660				UNIV MACAU, INST CHINESE MED SCI, STATE KEY LAB QUAL RES CHINESE MED, MACAO SAR 999078, PEOPLES R CHINA.; CHINA PHARMACEUT UNIV, SCH TRADIT CHINESE PHARM, STATE KEY LAB NAT MED, NANJING 210009, PEOPLES R CHINA.;	UNIVERSITY OF MACAU; CHINA PHARMACEUTICAL UNIVERSITY					2023-01-07	ACUTE ISCHEMIC STROKE; BLOOD-BRAIN BARRIER; CAVEOLIN1/MMP2/9 PATHWAY; NOTOGINSENOSIDE R1; TIGHT JUNCTIONS	10.1016/j.phymed.2021.153660	ARTICLE	AUG 2021		1618-095X	YONGHUAZHAO@UM.EDU.MO; YTWANG@UM.EDU.MO			SCIENCE AND TECHNOLOGY DEVELOPMENT FUND OF MACAU (FDCT) [0013/2018/AFJ, 0093/2018/A3]; MAJOR BASIC AND APPLIED BASIC RESEARCH PROJECTS OF GUANGDONG PROVINCE OF CHINA [2019B030302005]	THIS RESEARCH WAS FUNDED BY THE SCIENCE AND TECHNOLOGY DEVELOPMENT FUND OF MACAU (FDCT NOS. 0013/2018/AFJ, 0093/2018/A3), AND MAJOR BASIC AND APPLIED BASIC RESEARCH PROJECTS OF GUANGDONG PROVINCE OF CHINA, GRANT NUMBER [2019B030302005].	UA5RO				CEREBRAL-ISCHEMIA; FOCAL ISCHEMIA; OCCLUDIN; EXPRESSION; CLAUDIN-5; DISRUPTION; INJURY; MODEL		PHYTOMEDICINE	PHYTOMEDICINE	ENGLISH	40		ZHAO, YONGHUA/0000-0001-8714-0476;	HACKERBRUCKE 6, 80335 MUNICH, GERMANY	SEP	11	MUNICH	34344565		J	ELSEVIER GMBH	2021	LI, PING/GYV-4914-2022; ZHAO, YONGHUA/AAC-4728-2019; HAN, YAN/AGV-6944-2022	ZHAO, YH; WANG, YT (通讯作者)，UNIV MACAU, INST CHINESE MED SCI, STATE KEY LAB QUAL RES CHINESE MED, MACAO SAR 999078, PEOPLES R CHINA.	PLANT SCIENCES; PHARMACOLOGY & PHARMACY; INTEGRATIVE & COMPLEMENTARY MEDICINE
SIRONI L;CALVIO AM;BELLOSTA S;LODETTI B;GUERRINI U;MONETTI M;TREMOLI E;MUSSONI L	SIRONI, L;CALVIO, AM;BELLOSTA, S;LODETTI, B;GUERRINI, U;MONETTI, M;TREMOLI, E;MUSSONI, L	ABUMIYA T, 1996, LAB INVEST, V75, P125;AHN MY, 1999, BRAIN RES, V837, P169, DOI 10.1016/S0006-8993(99)01645-5;BELLOSTA S, 2001, J PHARMACOL EXP THER, V296, P736;BESCHORNER R, 2000, NEUROPATH APPL NEURO, V26, P522, DOI 10.1046/J.0305-1846.2000.287.X;BLEZER ELA, 1998, STROKE, V29, P167, DOI 10.1161/01.STR.29.1.167;CLARK AW, 1997, NEUROSCI LETT, V238, P53, DOI 10.1016/S0304-3940(97)00859-8;DEL ZOPPO…	WE EVALUATED THE EXPRESSION OF TWO EXTRA-CELLULAR PROTEASE SYSTEMS IN A MODEL OF SPONTANEOUS CEREBROVASCULAR PATHOLOGY: SPONTANEOUSLY HYPERTENSIVE STROKE-PRONE RATS (SHRSP). THE APPEARANCE OF BRAIN DAMAGE IN INDIVIDUAL ANIMALS WAS IMAGED AND FOLLOWED BY MEANS OF MAGNETIC RESONANCE IMAGING (MRI). IN SITU ZYMOGRAPHY OF BRAIN SLICES OBTAINED 3 DAYS AFTER THE APPEARANCE OF BRAIN DAMAGE SHOWED AN INCR…				184	UNIV MILAN, DEPT PHARMACOL SCI, I-20133 MILAN, ITALY.;	UNIVERSITY OF MILAN					2023-01-07	CEREBRAL ISCHEMIA; PLASMINOGEN ACTIVATOR; MATRIX METALLOPROTEINASE; STROKE-PRONE RAT; UROKINASE; MAGNETIC RESONANCE IMAGING	10.1016/S0006-8993(03)02578-2	ARTICLE			1872-6240	LUCIANA.MUSSONI@UNIMI.IT	192				684NV				TISSUE-PLASMINOGEN ACTIVATOR; MATRIX METALLOPROTEINASES; PRONE RATS; WILD-TYPE; ISCHEMIA; EXPRESSION; BRAIN; MATRIX-METALLOPROTEINASE-9; INFARCTION; INCREASES	1-2	BRAIN RES	BRAIN RES.	ENGLISH	39		BELLOSTA, STEFANO/0000-0001-5344-7824; SIRONI, LUIGI/0000-0002-4738-3454; TREMOLI, ELENA/0000-0002-0929-6106	RADARWEG 29, 1043 NX AMSTERDAM, NETHERLANDS	JUN 6	9	AMSTERDAM	12742636		J	ELSEVIER	2003	BELLOSTA, STEFANO/B-4473-2010; SIRONI, LUIGI/S-8174-2016; TREMOLI, ELENA/C-1035-2011; TREMOLI, ELENA/I-8126-2018	MUSSONI, L (通讯作者)，UNIV MILAN, DEPT PHARMACOL SCI, VIA BALZARETTI 9, I-20133 MILAN, ITALY.	NEUROSCIENCES & NEUROLOGY
HUBER VJ;IGARASHI H;UEKI S;TERUMITSU-TSUJITA M;NITO C;OHNO K;SUZUKI Y;ITOH K;KWEE IL;NAKADA T	HUBER, VINCENT J.;IGARASHI, HIRONAKA;UEKI, SATOSHI;TERUMITSU-TSUJITA, MIKA;NITO, CHIKAKO;OHNO, KEN;SUZUKI, YUJI;ITOH, KOSUKE;KWEE, INGRID L.;NAKADA, TSUTOMU	AMIRY-MOGHADDAM M, 2003, P NATL ACAD SCI USA, V100, P2106, DOI 10.1073/PNAS.0437946100;ASAHI M, 2000, J CEREBR BLOOD F MET, V20, P1681, DOI 10.1097/00004647-200012000-00007;CHEN SY, 2017, J CEREBR BLOOD F MET, V37, P188, DOI 10.1177/0271678X15621573;COLLIER IE, 1988, J BIOL CHEM, V263, P6579;DZWONEK J, 2004, FEBS LETT, V567, P129, DOI 10.1016/J.FEBSLET.2004.03.070;GALARDY RE, 1994, CANCER RES, V5…	MATRIX METALLOPROTEINASES (MMPS) DAMAGE THE NEUROVASCULAR UNIT, PROMOTE THE BLOOD-BRAIN BARRIER (BBB) DISRUPTION FOLLOWING ISCHEMIC STROKE, AND PLAY ESSENTIAL ROLES IN HEMORRHAGIC TRANSFORMATION (HT), WHICH IS ONE OF THE MOST SEVERE SIDE EFFECTS OF THROMBOLYTIC THERAPY. HOWEVER, NO BIOMARKERS HAVE PRESENTLY BEEN IDENTIFIED THAT CAN BE USED TO TRACK CHANGES IN THE DISTRIBUTION OF MMPS IN THE BRAIN…	UNSP 8908943				NIIGATA UNIV, BRAIN RES INST, CTR INTEGRATED HUMAN BRAIN SCI, NIIGATA, JAPAN.; NATL CTR NEUROL & PSYCHIAT, NATL INST NEUROSCI, ADM SECT RADIAT PROTECT, TOKYO, JAPAN.; NIPPON MED SCH, GRAD SCH MED, DEPT NEUROL SCI, TOKYO, JAPAN.; UNIV CALIF DAVIS, DEPT NEUROL, DAVIS, CA 95616 USA.;	NIIGATA UNIVERSITY; NATIONAL CENTER FOR NEUROLOGY & PSYCHIATRY - JAPAN; NIPPON MEDICAL SCHOOL; UNIVERSITY OF CALIFORNIA SYSTEM; UNIVERSITY OF CALIFORNIA DAVIS					2023-01-07		10.1155/2019/8908943	ARTICLE			1555-4317	HIGARA@BRI.NIIGATA-U.AC.JP			JAPAN SOCIETY FOR THE PROMOTION OF SCIENCE [25461310, 16K15574, 18H02767]	PROFESSOR TSUTOMU NAKADA DIED ON JULY 1, 2018, PRIOR TO THE ACCEPTANCE OF THIS MANUSCRIPT. WE ACKNOWLEDGE HIS CONTRIBUTIONS TO THIS RESEARCH AND MANUSCRIPT. THE AUTHORS THANK MS. TAE IKARASHI FOR HER TECHNICAL ASSISTANCE. THIS RESEARCH WAS FUNDED BY GRANTS-IN-AID (25461310, 16K15574, AND 18H02767) FROM THE JAPAN SOCIETY FOR THE PROMOTION OF SCIENCE.	HI6RE				TISSUE-PLASMINOGEN ACTIVATOR; HEMORRHAGIC TRANSFORMATION; CEREBRAL-ISCHEMIA; FOCAL ISCHEMIA; INHIBITION; BLOOD; BARRIER; STROKE; INJURY; MICE		CONTRAST MEDIA MOL I	CONTRAST MEDIA MOL. IMAGING	ENGLISH	31	GOLD, GREEN PUBLISHED, GREEN SUBMITTED	OHNO, KEN/0000-0003-3876-3719; , CHIKAKO/0000-0002-0980-5943; HUBER, VINCENT/0000-0001-8317-8602	ADAM HOUSE, 3RD FL, 1 FITZROY SQ, LONDON, WIT 5HE, ENGLAND		8	LONDON	30723388		J	WILEY-HINDAWI	2019	ITOH, KOSUKE/ABI-2750-2020	IGARASHI, H (通讯作者)，NIIGATA UNIV, BRAIN RES INST, CTR INTEGRATED HUMAN BRAIN SCI, NIIGATA, JAPAN.	RADIOLOGY, NUCLEAR MEDICINE & MEDICAL IMAGING
WANG LC;WU CL;CHENG YY;TSAI KJ	WANG, LIANG-CHAO;WU, CHAO-LIANG;CHENG, YA-YUN;TSAI, KUEN-JER	ALLAN SM, 2001, NAT REV NEUROSCI, V2, P734, DOI 10.1038/35094583;AMANTEA D, 2009, FEBS J, V276, P13, DOI 10.1111/J.1742-4658.2008.06766.X;BAXEVANIS CN, 1992, J IMMUNOL, V148, P1979;BAXEVANIS CN, 1988, IMMUNOPHARMACOLOGY, V15, P73, DOI 10.1016/0162-3109(88)90054-9;BETHEA JR, 1999, J NEUROTRAUM, V16, P851, DOI 10.1089/NEU.1999.16.851;BUTTINI M, 1996, NEUROSCIENCE, V71, P1, DOI 10.1016/0306-4522(95)…	POST-ISCHEMIC INFLAMMATION PLAYS AN IMPORTANT ROLE IN THE PROGRESSION OF ISCHEMIA/REPERFUSION INJURIES. PROTHYMOSIN-ALPHA (PROT) CAN PROTECT CELLS FROM NECROTIC DEATH FOLLOWING ISCHEMIA; HOWEVER, ITS IMMUNOSTIMULATORY ACTIONS MAY COUNTERACT THE NEUROPROTECTIVE EFFECT. WE PROPOSED THAT PROT DELTA NLS, SYNTHESIZED BY DELETING ITS NUCLEAR LOCALIZING SIGNAL (NLS) AT THE C-TERMINAL OF PROT, CAN ATTENU…				582	NATL CHENG KUNG UNIV, INST CLIN MED, COLL MED, TAINAN, TAIWAN.; NATL CHENG KUNG UNIV, NATL CHENG KUNG UNIV HOSP, DIV NEUROSURG, DEPT SURG,COLL MED, TAINAN, TAIWAN.; NATL CHENG KUNG UNIV, DEPT BIOCHEM & MOL BIOL, COLL MED, TAINAN, TAIWAN.; NATL CHENG KUNG UNIV, NATL CHENG KUNG UNIV HOSP, COLL MED, CTR CLIN MED, TAINAN, TAIWAN.;	NATIONAL CHENG KUNG UNIVERSITY; NATIONAL CHENG KUNG UNIVERSITY; NATIONAL CHENG KUNG UNIVERSITY HOSPITAL; NATIONAL CHENG KUNG UNIVERSITY; NATIONAL CHENG KUNG UNIVERSITY; NATIONAL CHENG KUNG UNIVERSITY HOSPITAL					2023-01-07	INFLAMMATION; NEUROPROTECTION; PROTHYMOSIN; STROKE	10.1007/s12035-015-9671-7	ARTICLE			1559-1182	KJTSAI@MAIL.NCKU.EDU.TW	593		MINISTRY OF SCIENCE AND TECHNOLOGY, TAIWAN [NSC-102-2314-B-006-038, NSC-103-2314-B-006-053, NSC-102-2320 -B-006-040-MY3]; NATIONAL CHENG KUNG UNIVERSITY HOSPITAL, TAIWAN [NCKUH-10203019, NCKUH-10407013]	THIS STUDY WAS SUPPORTED BY GRANTS FROM THE MINISTRY OF SCIENCE AND TECHNOLOGY, TAIWAN (NSC-102-2314-B-006-038, NSC-103-2314-B-006-053 AND NSC-102-2320 -B-006-040-MY3), AND THE NATIONAL CHENG KUNG UNIVERSITY HOSPITAL, TAIWAN (NCKUH-10203019 AND NCKUH-10407013). THE AUTHORS THANK YA-CHUN HSIAO FOR THE SERVICES ON IMAGE ACQUISITION AND ANALYSIS FROM THE FACS-LIKE TISSUE CYTOMETRY IN THE CENTER OF C…	EI0AO				FOCAL CEREBRAL-ISCHEMIA; TUMOR-NECROSIS-FACTOR; MATRIX-METALLOPROTEINASE EXPRESSION; BRAIN-DAMAGE; GELATINASE-B; INTERLEUKIN-10; MICROGLIA; MATRIX-METALLOPROTEINASE-9; ACTIVATION; INHIBITOR	1	MOL NEUROBIOL	MOL. NEUROBIOL.	ENGLISH	58		TSAI, KUEN-JER/0000-0002-2170-9735; TSAI, KUEN-JER/0000-0002-2170-9735; WU, CHAO-LIANG/0000-0001-7821-9406	233 SPRING ST, NEW YORK, NY 10013 USA	JAN	12	NEW YORK	26746667		J	SPRINGER	2017	TSAI, KUEN-JER/B-9393-2009; TSAI, KUEN-JER/AAZ-2714-2021; WU, CHAO-LIANG/K-5272-2013	TSAI, KJ (通讯作者)，NATL CHENG KUNG UNIV, INST CLIN MED, COLL MED, TAINAN, TAIWAN.; TSAI, KJ (通讯作者)，NATL CHENG KUNG UNIV, NATL CHENG KUNG UNIV HOSP, COLL MED, CTR CLIN MED, TAINAN, TAIWAN.	NEUROSCIENCES & NEUROLOGY
FANG X;TAO DB;SHEN JS;WANG YX;DONG X;JI XF	FANG, XIAO;TAO, DINGBO;SHEN, JINGSHUN;WANG, YINGXIN;DONG, XIANG;JI, XIAOFEI	AMARENCO P, 2006, NEW ENGL J MED, V355, P549;ASAHI M, 2001, J NEUROSCI, V21, P7724, DOI 10.1523/JNEUROSCI.21-19-07724.2001;BAKER WL, 2013, PHARMACOTHERAPY, V33, PE101, DOI 10.1002/PHAR.1255;BREW K, 2000, BBA-PROTEIN STRUCT M, V1477, P267, DOI 10.1016/S0167-4838(99)00279-4;FENG CHUNYAN, 2009, SHENG WU YI XUE GONG CHENG XUE ZA ZHI, V26, P1363;FUKUMOTO Y, 2001, CIRCULATION, V103, P993;FURBERG CD, 19…	ATORVASTATIN HAS BEEN REPORTED TO AMELIORATE ISCHEMIC BRAIN DAMAGE AFTER STROKE, BUT THE UNDERLYING MECHANISMS ARE NOT CLEAR. THIS STUDY INVESTIGATED THE EFFECT OF ATORVASTATIN ON DYNAMIC EXPRESSIONS OF MMP9 AND TIMP1 IN RATS AFTER CEREBRAL ISCHEMIA REPERFUSION (I/R). ATORVASTATIN (5 MG KG(-1) D(-1)) OR VEHICLE WAS ADMINISTERED ORALLY TO RATS FOR 21D BEFORE MIDDLE CEREBRAL ARTERY OCCLUSION (MCAO)…				60	THIRD PEOPLES HOSP DALIAN, DEPT NEUROL, DALIAN 116033, PEOPLES R CHINA.; DALIAN MED UNIV, NEUROL, DALIAN 116000, PEOPLES R CHINA.; DALIAN MED UNIV, AFFILIATED HOSP 1, DEPT NEUROL, DALIAN 116011, PEOPLES R CHINA.;	DALIAN MEDICAL UNIVERSITY; DALIAN MEDICAL UNIVERSITY					2023-01-07	ATORVASTATIN; ISCHEMIA-REPERFUSION; MMP9; TIMP1; RATS; MCAO; PRETREATMENT	10.1016/j.neulet.2015.07.013	ARTICLE			1872-7972	DB_TAO@126.COM	65		LIAONING PROVINCE EDUCATION OFFICE, CHINA [20060213]	THIS WORK WAS SUPPORTED BY SCIENTIFIC RESEARCH PROGRAM OF LIAONING PROVINCE EDUCATION OFFICE, CHINA (20060213).	CR1GS				BLOOD-BRAIN-BARRIER; MATRIX METALLOPROTEINASES; CEREBRAL INFARCTION; TISSUE INHIBITORS; FOCAL ISCHEMIA; MATRIX-METALLOPROTEINASE-9; MMP-9/TIMP-1; PROTECTS; STATINS		NEUROSCI LETT	NEUROSCI. LETT.	ENGLISH	24		WANG, YINGXIN/0000-0001-9032-9990	ELSEVIER HOUSE, BROOKVALE PLAZA, EAST PARK SHANNON, CO, CLARE, 00000, IRELAND	AUG 31	6	CLARE	26191655		J	ELSEVIER IRELAND LTD	2015		TAO, DB (通讯作者)，DALIAN MED UNIV, AFFILIATED HOSP 1, DEPT NEUROL, 222 ZHONGSHAN RD, DALIAN 116011, PEOPLES R CHINA.	NEUROSCIENCES & NEUROLOGY
ZHANG JM;WANG K;QI J;CAO XD;WANG F	ZHANG, JIAMING;WANG, KAI;QI, JIA;CAO, XIAODONG;WANG, FENG	BONNEFONT-ROUSSELOT D, 2002, CURR OPIN CLIN NUTR, V5, P561, DOI 10.1097/00075197-200209000-00016;CHEN CH, 2010, NEUROSCIENCE, V169, P402, DOI 10.1016/J.NEUROSCIENCE.2010.04.043;CHEN F, 2012, ARTERIOSCL THROM VAS, V32, P2989, DOI 10.1161/ATVBAHA.112.300361;CHEN S, 2017, BIOMED RES INT, V2017, DOI 10.1155/2017/8584753;DE PINTO MC, 2002, PLANT PHYSIOL, V130, P698, DOI 10.1104/PP.005629;DELLO RUSSO C…	INTRODUCTION. HEMORRHAGIC TRANSFORMATION (HT) IS ONE OF THE MOST COMMON COMPLICATIONS OF ISCHEMIC STROKE WHICH IS EXACERBATED BY HYPERGLYCEMIA. OXIDATIVE STRESS, INFLAMMATORY RESPONSE, AND MATRIX METALLOPROTEINASES (MMPS) HAVE BEEN EVIDENCED TO PLAY A VITAL ROLE IN THE PATHOPHYSIOLOGY OF HT. OUR PREVIOUS STUDY HAS REPORTED THAT 17-DMAG, AN HSP90 INHIBITOR, PROTECTS THE BRAIN AGAINST ISCHEMIC INJU…	6668442				NANJING MED UNIV, DEPT EMERGENCY, WUXI PEOPLES HOSP, WUXI 214023, JIANGSU, PEOPLES R CHINA.; XUZHOU MED UNIV, DEPT NEUROL, AFFILIATED HOSP 2, XUZHOU, JIANGSU, PEOPLES R CHINA.; SHANGHAI JIAO TONG UNIV, DEPT PHARM, SCH MED, XINHUA HOSP, SHANGHAI, PEOPLES R CHINA.; SHANGHAI TRADIT CHINESE MED UNIV, SHANGHAI HOSP 7, DEPT NEUROL, SHANGHAI 200000, PEOPLES R CHINA.;	JIANGNAN UNIVERSITY; NANJING MEDICAL UNIVERSITY; XUZHOU MEDICAL UNIVERSITY; SHANGHAI JIAO TONG UNIVERSITY					2023-01-07		10.1155/2021/6668442	ARTICLE			2314-6141	WFWANGFENG@YAHOO.COM			SHANGHAI MUNICIPAL COMMISSION OF HEALTH AND FAMILY PLANNING [201540301]; SCIENTIFIC RESEARCH PROJECT OF JIANGSU HEALTH COMMITTEE [H2019054]; XUZHOU SCIENCE AND TECHNOLOGY PLANNING PROJECT [KC16SL121]; NATURAL SCIENCE FOUNDATION OF SHANGHAI [17ZR1418300]	THIS STUDY WAS SUPPORTED BY FUNDS FROM THE SHANGHAI MUNICIPAL COMMISSION OF HEALTH AND FAMILY PLANNING (201540301), SCIENTIFIC RESEARCH PROJECT OF JIANGSU HEALTH COMMITTEE (NO. H2019054), XUZHOU SCIENCE AND TECHNOLOGY PLANNING PROJECT (NO. KC16SL121), AND NATURAL SCIENCE FOUNDATION OF SHANGHAI (17ZR1418300).	QK1QD						BIOMED RES INT	BIOMED RES. INT.	ENGLISH	21	GOLD, GREEN PUBLISHED	WANG, KAI/0000-0002-0520-4227	ADAM HOUSE, 3RD FLR, 1 FITZROY SQ, LONDON, W1T 5HF, ENGLAND	FEB 4	7	LONDON	33614785		J	HINDAWI LTD	2021		WANG, F (通讯作者)，SHANGHAI TRADIT CHINESE MED UNIV, SHANGHAI HOSP 7, DEPT NEUROL, SHANGHAI 200000, PEOPLES R CHINA.	BIOTECHNOLOGY & APPLIED MICROBIOLOGY; RESEARCH & EXPERIMENTAL MEDICINE
DEJONCKHEERE E;VANDENBROUCKE RE;LIBERT C	DEJONCKHEERE, ELINE;VANDENBROUCKE, ROOSMARIJN E.;LIBERT, CLAUDE	AHARINEJAD S, 2007, EUR J CARDIO-THORAC, V32, P48, DOI 10.1016/J.EJCTS.2007.04.007;ALFONSO-JAUME MA, 2006, AM J PHYSIOL-HEART C, V291, PH1838, DOI 10.1152/AJPHEART.00026.2006;AMANTEA D, 2008, NEUROSCIENCE, V152, P8, DOI 10.1016/J.NEUROSCIENCE.2007.12.030;AMANTEA D, 2007, INT REV NEUROBIOL, V82, P149, DOI 10.1016/S0074-7742(07)82008-3;APPLE KA, 2006, J CARDIOVASC PHARM, V47, P228, DOI 10.1097/01.F…	DEFICIENT BLOOD SUPPLY (ISCHEMIA) IS A COMMON CONSEQUENCE OF SOME SURGICAL PROCEDURES AND CERTAIN PATHOLOGIES. ONCE BLOOD CIRCULATION IS REESTABLISHED (REPERFUSION), A COMPLEX SERIES OF EVENTS RESULTS IN RECRUITMENT OF INFLAMMATORY CELLS, REARRANGEMENT OF THE EXTRACELLULAR MATRIX AND INDUCTION OF CELL DEATH, WHICH LEAD TO ORGAN DYSFUNCTION. ALTHOUGH ISCHEMIA/REPERFUSION (I/R) INJURY IS AN IMPORTA…				762	VIB, DEPT MOL BIOMED RES, GHENT, BELGIUM.; UNIV GHENT, DEPT MOL BIOL, B-9000 GHENT, BELGIUM.;	FLANDERS INSTITUTE FOR BIOTECHNOLOGY (VIB); GHENT UNIVERSITY					2023-01-07		10.1016/j.drudis.2011.06.009	REVIEW			1878-5832	CLAUDE.LIBERT@DMBR.VIB-UGENT.BE	778		FWO VLAANDEREN, BELGIUM; INITIATIVE OF BELGIAN SOCIETY POLICY [IAP-6/18]	THIS STUDY WAS SUPPORTED BY FWO VLAANDEREN, BELGIUM, AND BY THE IAP-6/18 INITIATIVE OF BELGIAN SOCIETY POLICY. WE THANK AMIN BREDAN FOR EDITING THE MANUSCRIPT. WE REPORT NO CONFLICTS OF INTEREST WITH REGARD TO THIS PAPER.	824KW				FOCAL CEREBRAL-ISCHEMIA; BLOOD-BRAIN-BARRIER; EXPERIMENTAL MYOCARDIAL-INFARCTION; TISSUE-PLASMINOGEN ACTIVATOR; SINUSOIDAL ENDOTHELIAL-CELLS; LEFT-VENTRICULAR ENLARGEMENT; PREVENTS CARDIAC RUPTURE; TIME-DEPENDENT CHANGES; ISOLATED RAT HEARTS; MYOSIN LIGHT-CHAIN	17-18	DRUG DISCOV TODAY	DRUG DISCOV. TODAY	ENGLISH	192		VANDENBROUCKE, ROOSMARIJN E/0000-0002-8327-620X	THE BOULEVARD, LANGFORD LANE, KIDLINGTON, OXFORD OX5 1GB, OXON, ENGLAND	SEP	17	OXFORD	21745586		J	ELSEVIER SCI LTD	2011	VANDENBROUCKE, ROOSMARIJN/AAC-2757-2019; VANDENBROUCKE, ROOSMARIJN E/B-9419-2009	LIBERT, C (通讯作者)，VIB, DEPT MOL BIOMED RES, GHENT, BELGIUM.	PHARMACOLOGY & PHARMACY
LIU KH;ROSENBERG GA	LIU, KH;ROSENBERG, GA	AHONEN M, 2003, ONCOGENE, V22, P2121, DOI 10.1038/SJ.ONC.1206292;AOKI T, 2002, STROKE, V33, P2711, DOI 10.1161/01.STR.0000033932.34467.97;ASAHI M, 2000, J CEREBR BLOOD F MET, V20, P452, DOI 10.1097/00004647-200003000-00002;BIRKEDALHANSEN H, 1995, CURR OPIN CELL BIOL, V7, P728, DOI 10.1016/0955-0674(95)80116-2;BLOBEL CP, 2000, CURR OPIN CELL BIOL, V12, P606, DOI 10.1016/S0955-0674(00)00139-3;BREW …	CEREBRAL ISCHEMIA INDUCES A COMPLEX SERIES OF MOLECULAR PATHWAYS INVOLVING SIGNALING MECHANISMS, GENE TRANSCRIPTION, AND PROTEIN FORMATION. THE PROTEASES AND FREE RADICALS INVOLVED ARE IMPORTANT, BOTH INDIVIDUALLY AND IN CONCERT, AT EACH OF THE STEPS IN THE INJURY CASCADE. MATRIX METALLOPROTEINASES (MMPS) AND SERINE PROTEASES ARE ESSENTIAL IN THE BREAKDOWN OF THE EXTRACELLULAR MATRIX AROUND CEREB…				71	UNIV NEW MEXICO, DEPT NEUROL, DEPT NEUROSCI, COLL PHARM,HLTH SCI CTR, ALBUQUERQUE, NM 87131 USA.; UNIV NEW MEXICO, HLTH SCI CTR, DEPT CELL BIOL & PHYSIOL, ALBUQUERQUE, NM 87131 USA.;	UNIVERSITY OF NEW MEXICO; UNIVERSITY OF NEW MEXICO'S HEALTH SCIENCES CENTER; UNIVERSITY OF NEW MEXICO; UNIVERSITY OF NEW MEXICO'S HEALTH SCIENCES CENTER					2023-01-07	FREE RADICALS; REACTIVE OXYGEN/NITROGEN SPECIES; MATRIX METALLOPROTEINASES; CEREBRAL ISCHEMIA	10.1016/j.freeadbiomed.2005.03.033	REVIEW			1873-4596	GROSENBERG@SALUD.UNM.EDU	80		NCRR NIH HHS [P20 RR15636] FUNDING SOURCE: MEDLINE; NIEHS NIH HHS [R01 ES012938] FUNDING SOURCE: MEDLINE; NINDS NIH HHS [R01 NS045847, R01 NS21169] FUNDING SOURCE: MEDLINE; NATIONAL CENTER FOR RESEARCH RESOURCES [P20RR015636] FUNDING SOURCE: NIH REPORTER; NATIONAL INSTITUTE OF ENVIRONMENTAL HEALTH SCIENCES [R01ES012938] FUNDING SOURCE: NIH REPORTER; NATIONAL INSTITUTE OF NEUROLOGICAL DISORDERS AN…		939AR				BLOOD-BRAIN-BARRIER; CONJUGATED SUPEROXIDE-DISMUTASE; NF-KAPPA-B; NITRIC-OXIDE; TISSUE INHIBITOR; MATRIX-METALLOPROTEINASE-9 EXPRESSION; REPERFUSION INJURY; RAT-BRAIN; OXIDATIVE STRESS; FOCAL ISCHEMIA	1	FREE RADICAL BIO MED	FREE RADIC. BIOL. MED.	ENGLISH	103			STE 800, 230 PARK AVE, NEW YORK, NY 10169 USA	JUL 1	10	NEW YORK	15925279		J	ELSEVIER SCIENCE INC	2005		ROSENBERG, GA (通讯作者)，UNIV NEW MEXICO, DEPT NEUROL, DEPT NEUROSCI, COLL PHARM,HLTH SCI CTR, ALBUQUERQUE, NM 87131 USA.	BIOCHEMISTRY & MOLECULAR BIOLOGY; ENDOCRINOLOGY & METABOLISM
JANG JW;LEE JK;HUR H;KIM TW;JOO SP;PIAO MS	JANG, JAE-WON;LEE, JUNG -KIL;HUR, HYUK;KIM, TAE-WAN;JOO, SUNG-PI;PIAO, MIN-SHENG	ASAHI M, 2000, J CEREBR BLOOD F MET, V20, P1681, DOI 10.1097/00004647-200012000-00007;ASAHI M, 2001, NEUROREPORT, V12, P3003, DOI 10.1097/00001756-200109170-00050;BHANDARY B, 2012, ARCH PHARM RES, V35, P1091, DOI 10.1007/S12272-012-0617-6;CHEN TY, 2006, J PINEAL RES, V40, P242, DOI 10.1111/J.1600-079X.2005.00307.X;CLARK AW, 1997, NEUROSCI LETT, V238, P53, DOI 10.1016/S0304-3940(97)00859-8;DIETRIC…	BACKGROUND: BLOOD-BRAIN BARRIER (BBB) DISRUPTION MEDIATED BY PROTEASES PLAYS A PIVOTAL ROLE IN NEURAL TISSUE DAMAGE AFTER ACUTE ISCHEMIC STROKE. IN AN ANIMAL STROKE MODEL, THE ACTIVATION OF MATRIX METALLOPROTEINASES (MMPS), ESPECIALLY MMP-9, WAS SIGNIFICANTLY INCREASED AND IT SHOWED POTENTIAL ASSOCIATION WITH BLOOD-BRAIN BARRIER (BBB) DISRUPTION AND CEREBRAL EDEMA. THEORETICALLY, IT IS EXPECTED T…				75	CHONNAM NATL UNIV, DEPT NEUROSURG, MED SCH & HOSP, KWANGJU 501757, SOUTH KOREA.; CHONNAM NATL UNIV, CTR BIOMED HUMAN RESOURCES, BRAIN KOREA PROJECT 21, KWANGJU, SOUTH KOREA.; FIRST PEOPLES HOSP XIAOSHAN, DEPT ORTHOPAED, HANGZHOU 311200, ZHEJIANG, PEOPLES R CHINA.; CHONNAM NATL UNIV, RES INST MED SCI, DEPT NEUROSURG, KWANGJU, SOUTH KOREA.;	CHONNAM NATIONAL UNIVERSITY; CHONNAM NATIONAL UNIVERSITY; CHONNAM NATIONAL UNIVERSITY					2023-01-07	CEREBRAL ISCHEMIA; MATRIX METALLOPROTEINASES; PHOTOTHROMBOSIS; RUTIN; RAT; FUNCIONAL OUTCOME	10.1016/j.jns.2014.01.024	ARTICLE			1878-5883	JID@CHONNAM.AC.KR	80		NATIONAL RESEARCH FOUNDATION OF KOREA (NRF); MINISTRY OF EDUCATION, SCIENCE AND TECHNOLOGY [2012R1A1A2005010]	THIS RESEARCH WAS SUPPORTED BY BASIC SCIENCE RESEARCH PROGRAM THROUGH THE NATIONAL RESEARCH FOUNDATION OF KOREA (NRF) FUNDED BY THE MINISTRY OF EDUCATION, SCIENCE AND TECHNOLOGY (2012R1A1A2005010).	AG0RO				MATRIX-METALLOPROTEINASE EXPRESSION; INDUCED CEREBRAL INFARCTION; BRAIN-BARRIER DISRUPTION; HEMORRHAGIC TRANSFORMATION; OXIDATIVE STRESS; GENE KNOCKOUT; AGED RATS; REPERFUSION; INHIBITION; INJURY	1-2	J NEUROL SCI	J. NEUROL. SCI.	ENGLISH	34	BRONZE		RADARWEG 29, 1043 NX AMSTERDAM, NETHERLANDS	APR 15	6	AMSTERDAM	24507948		J	ELSEVIER	2014		LEE, JK (通讯作者)，CHONNAM NATL UNIV, DEPT NEUROSURG, MED SCH & HOSP, 8 HAK DONG, KWANGJU 501757, SOUTH KOREA.	NEUROSCIENCES & NEUROLOGY
ALAM M;MOHAMMAD A;RAHMAN S;TODD K;SHUAIB A	ALAM, MUSTAFA;MOHAMMAD, ASKAR;RAHMAN, SHAKIB;TODD, KATHRYN;SHUAIB, ASHFAQ	ASAHI M, 2001, J NEUROSCI, V21, P7724, DOI 10.1523/JNEUROSCI.21-19-07724.2001;BARR TL, 2010, STROKE, V41, PE123, DOI 10.1161/STROKEAHA.109.570515;BENAVENTE O, 1999, AM FAM PHYSICIAN, V59, P2828;CANDIELLO J, 2007, FEBS J, V274, P2897, DOI 10.1111/J.1742-4658.2007.05823.X;CHEN ZL, 1997, CELL, V91, P917, DOI 10.1016/S0092-8674(00)80483-3;CHEN ZL, 2008, J CELL BIOL, V183, P1299, DOI 10.1083/JCB.20080…	INCREASED BODY TEMPERATURE RESULTS IN SEVERE NEURONAL DAMAGE DURING CEREBRAL ISCHEMIA. WE HYPOTHESIZED THAT HYPERTHERMIA HASTENS THE DEGRADATION OF BASEMENT MEMBRANE PROTEIN COMPONENTS AND CAUSES THE DISRUPTION OF BRAIN MICROVASCULATURE THROUGH EARLY UP-REGULATION OF MATRIX METALLOPROTEINASES (MMPS). IN THIS STUDY, WE PRESENT DATA FROM BOTH NON-ISCHEMIC AND ISCHEMIC HEMISPHERES OF STROKE INDUCED …				135	UNIV ALBERTA, DEPT MED, STROKE RES LAB, EDMONTON, AB T6G 2S2, CANADA.; UNIV ALBERTA, DEPT PSYCHIAT, EDMONTON, AB T6G 2S2, CANADA.; UNIV ALBERTA, CTR NEUROSCI, EDMONTON, AB T6G 2S2, CANADA.;	UNIVERSITY OF ALBERTA; UNIVERSITY OF ALBERTA; UNIVERSITY OF ALBERTA					2023-01-07	ACUTE ISCHEMIC STROKE; COLLAGEN IV; HYPERTHERMIA; LAMININ; MATRIX METALLOPROTEINASE-2 (MMP-2); MATRIX METALLOPROTEINASE-9 (MMP-9)	10.1016/j.neulet.2011.03.056	ARTICLE				MUSTAFA@UALBERTA.CA	139		THE CANADIAN INSTITUTES OF HEALTH RESEARCH (CIHR)	THIS STUDY WAS SUPPORTED BY GRANTS TO DR. A. SHUAIB FROM THE CANADIAN INSTITUTES OF HEALTH RESEARCH (CIHR). M.A. IS GRATEFUL TO DR. RAZA NOOR FOR SHARING HIS EXPERTISE IN THE RAT MODEL OF STROKE INDUCED BY MCAO AND KATH MCKENZIE FOR PROOFREADING.	770GC				BLOOD-BRAIN-BARRIER; FOCAL CEREBRAL-ISCHEMIA; EMBOLIC MODEL; MATRIX-METALLOPROTEINASE-9; RATS; HYPOTHERMIA; BREAKDOWN; LAMININ; INJURY	2	NEUROSCI LETT	NEUROSCI. LETT.	ENGLISH	27			ELSEVIER HOUSE, BROOKVALE PLAZA, EAST PARK SHANNON, CO, CLARE, 00000, IRELAND	MAY 16	5	CLARE	21443925		J	ELSEVIER IRELAND LTD	2011		ALAM, M (通讯作者)，UNIV ALBERTA, DEPT MED, STROKE RES LAB, 533 HMRC BLDG, EDMONTON, AB T6G 2S2, CANADA.	NEUROSCIENCES & NEUROLOGY
BHATTACHARYA P;PANDEY AK;SHUKLA SC;PAUL S;PATNAIK R	BHATTACHARYA, PALLAB;PANDEY, ANAND KUMAR;SHUKLA, SWET CHAND;PAUL, SUDIP;PATNAIK, RANJANA	ASAHI M, 2000, J CEREBR BLOOD F MET, V20, P452, DOI 10.1097/00004647-200003000-00002;BARTUS RT, 1997, NEUROSCIENTIST, V3, P314, DOI 10.1177/107385849700300513;BHATTACHARYA P, 2012, MED HYPOTHESES, V79, P516, DOI 10.1016/J.MEHY.2012.07.008;BHATTACHARYA P, 2012, MED HYPOTHESES, V79, P393, DOI 10.1016/J.MEHY.2012.06.003;BHATTACHARYA P, 2012, MED HYPOTHESES, V79, P352, DOI 10.1016/J.MEHY.2012.05.033;…	AN INTERVENTION TO REDUCE BRAIN INJURY BEFORE, DURING, OR AFTER AN ISCHEMIC INJURY IRRESPECTIVE OF THE CAUSE REMAINS AN EXCITING PROSPECT. INCREASING EVIDENCES SUGGEST THAT THE EXCESSIVE ACTIVATION OF CALCIUM-DEPENDENT NEUTRAL PROTEASES, CALPAINS, COULD PLAY A KEY ROLE IN THE PATHOLOGY OF CEREBRAL ISCHEMIA. TARGETING CALCIUM-ACTIVATED PROTEOLYSIS COULD, THEREFORE, BE AN ALTERNATIVE STRATEGY FOR P…				5112	BANARAS HINDU UNIV IIT BHU, INDIAN INST TECHNOL, SCH BIOMED ENGN, VARANASI 221005, UP, INDIA.; BANARAS HINDU UNIV, INDIAN INST TECHNOL, SCH BIOCHEM ENGN, VARANASI 221005, UTTAR PRADESH, INDIA.;	INDIAN INSTITUTE OF TECHNOLOGY SYSTEM (IIT SYSTEM); INDIAN INSTITUTE OF TECHNOLOGY (IIT BHU) - VARANASI; BANARAS HINDU UNIVERSITY (BHU); INDIAN INSTITUTE OF TECHNOLOGY SYSTEM (IIT SYSTEM); INDIAN INSTITUTE OF TECHNOLOGY (IIT BHU) - VARANASI					2023-01-07	CEREBRAL ISCHEMIA; CALPAIN; MATRIX METALLOPROTEINASE; PIROXICAM; NEUROPROTECTION	10.1007/s00044-013-0514-7	ARTICLE			1554-8120	PALLAB.BHU@GMAIL.COM; DRRANJANAPATNAIK@GMAIL.COM	5119				226ZL				EXPERIMENTAL BRAIN-INJURY; MATRIX-METALLOPROTEINASE-9; HYPOTHESIS; EXPRESSION; REPERFUSION; ACTIVATION; PROTEASES; THERAPY; NEURONS; EXPLORE	11	MED CHEM RES	MED. CHEM. RES.	ENGLISH	44		PATNAIK, RANJANA/0000-0002-8131-177X; PATNAIK, RANJANA/0000-0002-8131-177X; PAUL, SUDIP/0000-0001-9856-539X	233 SPRING STREET, 6TH FLOOR, NEW YORK, NY 10013 USA	NOV	8	NEW YORK			J	SPRINGER BIRKHAUSER	2013	PATNAIK, RANJANA/AAZ-4440-2020; PAUL, SUDIP/AAE-8890-2020; PATNAIK, RANJANA/D-1469-2017	BHATTACHARYA, P (通讯作者)，BANARAS HINDU UNIV IIT BHU, INDIAN INST TECHNOL, SCH BIOMED ENGN, VARANASI 221005, UP, INDIA.	PHARMACOLOGY & PHARMACY
VICTORIA ECG;TOSCANO ECD;OLIVEIRA FMS;DE CARVALHO BA;CALIARI MV;TEIXEIRA AL;DE MIRANDA AS;RACHID MA	GOMEZ VICTORIA, EDNA CONSTANZA;DE BRITO TOSCANO, ELIANA CRISTINA;SILVA OLIVEIRA, FABRICIO MARCUS;DE CARVALHO, BARBARA ANDRADE;CALIARI, MARCELO VIDIGAL;TEIXEIRA, ANTONIO LUCIO;DE MIRANDA, ALINE SILVA;RACHID, MILENE ALVARENGA	ABDULLAH Z, 2016, BBA-MOL BASIS DIS, V1862, P1354, DOI 10.1016/J.BBADIS.2016.03.014;ADHAMI F, 2006, AM J PATHOL, V169, P566, DOI 10.2353/AJPATH.2006.051066;ANTHONY DC, 1997, BRAIN, V120, P435, DOI 10.1093/BRAIN/120.3.435;BENJAMIN EJ, 2017, CIRCULATION, V135, PE146, DOI 10.1161/CIR.0000000000000485;CRAFT TKS, 2006, BIOL PSYCHIAT, V60, P812, DOI 10.1016/J.BIOPSYCH.2006.03.011;CUI JG, 2007, NEUROREP…	ISCHEMIC STROKE REPRESENTS A MAJOR CAUSE OF ADULT DEATH AND SEVERE NEUROLOGICAL DISABILITY WORLDWIDE. REPERFUSION FOLLOWING BRAIN ISCHEMIA PRODUCES AN INFLAMMATORY CASCADE THAT INCREASES BRAIN DAMAGE. IN THIS CONTEXT, MATRIX METALLOPROTEINASES (MMPS) PLAY AN IMPORTANT ROLE AS PRO-INFLAMMATORY MEDIATORS. THE MMP 2 UP-REGULATION SEEMS TO PROMOTE MATRIX DEGRADATION, BLOOD-BRAIN BARRIER (BBB) DISRUPT…	103973				UNIV FED MINAS GERAIS, INST CIENCIAS BIOL, DEPT PATOL GERAL, BELO HORIZONTE, MG, BRAZIL.; UNIV FED MINAS GERAIS, INST CIENCIAS BIOL, DEPT MORFOL, BELO HORIZONTE, MG, BRAZIL.; UNIV TEXAS HLTH SCI CTR HOUSTON, SCH MED, DEPT PSYCHIAT & BEHAV SCI, NEUROPSYCHIAT PROGRAM, HOUSTON, TX 77030 USA.;	UNIVERSIDADE FEDERAL DE MINAS GERAIS; UNIVERSIDADE FEDERAL DE MINAS GERAIS; BAYLOR COLLEGE OF MEDICINE; UNIVERSITY OF TEXAS SYSTEM; UNIVERSITY OF TEXAS HEALTH SCIENCE CENTER HOUSTON					2023-01-07	BRAIN ISCHEMIA; REPERFUSION; INFLAMMATION; METALLOPROTEINASES 1 AND 2	10.1016/j.mvr.2019.103973	ARTICLE			1095-9319	MILENERACHID@ICB.UFMG.BR			"CONSELHO NACIONAL DE DESENVOLVIMENTO CIENTIFICO E TECNOLOGICO" (CNPQ), UFMG, BRAZIL [449963/2014-4]; "FUNDACAO DE AMPARO A PESQUISA DO ESTADO DE MINAS GERAIS" (FAPEMIG)], UFMG, BRAZIL [APQ-02437-14]	THIS WORK WAS SUPPORTED BY "CONSELHO NACIONAL DE DESENVOLVIMENTO CIENTIFICO E TECNOLOGICO" (CNPQ) [GRANT NUMBER 449963/2014-4] AND "FUNDACAO DE AMPARO A PESQUISA DO ESTADO DE MINAS GERAIS" (FAPEMIG) [GRANT NUMBER APQ-02437-14], UFMG, BRAZIL.	LG2BX				GLOBAL CEREBRAL-ISCHEMIA; MATRIX METALLOPROTEINASES; GENE; POLYMORPHISM; ASSOCIATION; EXPRESSION; INJURY; MMP-2		MICROVASC RES	MICROVASC. RES.	ENGLISH	27		VICTORIA, EDNA CONSTANZA GÓMEZ/0000-0002-9871-5287; TOSCANO, ELIANA CB/0000-0002-8756-0689; MIRANDA, ALINE SILVA DE/0000-0003-2811-7924; CALIARI, MARCELO V/0000-0001-8354-8407; RACHID, MILENE ALVARENGA/0000-0002-3142-6552; OLIVEIRA, FABRICIO MARCUS/0000-0001-9963-1758	525 B ST, STE 1900, SAN DIEGO, CA 92101-4495 USA	MAY	5	SAN DIEGO	31891716		J	ACADEMIC PRESS INC ELSEVIER SCIENCE	2020	VICTORIA, EDNA CONSTANZA GÓMEZ/ABD-2052-2020; TOSCANO, ELIANA CB/D-6598-2018; MIRANDA, ALINE SILVA DE/AFM-2106-2022; CALIARI, MARCELO V/N-1171-2016; RACHID, MILENE ALVARENGA/C-3530-2017	RACHID, MA (通讯作者)，UNIV FED MINAS GERAIS, INST CIENCIAS BIOL, DEPT PATOL GERAL, LAB PATOL CELULAR & MOL, CAMPUS PAMPULHA,AV ANTONIO CARLOS 6-627, BR-31270901 BELO HORIZONTE, MG, BRAZIL.	CARDIOVASCULAR SYSTEM & CARDIOLOGY
HALDER SK;MATSUNAGA H;UEDA H	HALDER, SEBOK KUMAR;MATSUNAGA, HAYATO;UEDA, HIROSHI	ABDULLAHI W, 2018, AM J PHYSIOL-CELL PH, V315, PC343, DOI 10.1152/AJPCELL.00095.2018;ALCAZAR O, 2007, INVEST OPHTH VIS SCI, V48, P5662, DOI 10.1167/IOVS.07-0392;AMANTEA D, 2015, FRONT NEUROSCI-SWITZ, V9, DOI 10.3389/FNINS.2015.00147;ANDONEGUI G, 2009, J CLIN INVEST, V119, P1921, DOI 10.1172/JCI36411;ANTTILA JE, 2017, PROG NEURO-PSYCHOPH, V79, P3, DOI 10.1016/J.PNPBP.2016.07.003;BAETZ A, 2004, J B…	TISSUE PLASMINOGEN ACTIVATOR (TPA) ADMINISTRATION BEYOND 4.5 H OF STROKE SYMPTOMS IS BENEFICIAL FOR PATIENTS BUT HAS AN INCREASED RISK OF CEREBRAL HEMORRHAGE. THUS, INCREASING THE THERAPEUTIC WINDOW OF TPA IS IMPORTANT FOR STROKE RECOVERY. WE PREVIOUSLY SHOWED THAT PROTHYMOSIN ALPHA (PROT ALPHA) OR ITS MIMETIC HEXAPEPTIDE (P6Q) HAS ANTI-ISCHEMIC ACTIVITY. HERE, WE EXAMINED THE BENEFICIAL EFFECTS …				772	NAGASAKI UNIV, GRAD SCH BIOMED SCI, DEPT PHARMACOL & THERAPEUT INNOVAT, 1-14 BUNKYO MACHI, NAGASAKI 8528521, JAPAN.;	NAGASAKI UNIVERSITY					2023-01-07	CEREBRAL ISCHEMIA; HEMORRHAGE; NEUROPROTECTION; PROTHYMOSIN ALPHA; PROT ALPHA-MIMETIC HEXAPEPTIDE; TISSUE PLASMINOGEN ACTIVATOR	10.1111/jnc.14858	ARTICLE	OCT 2019		1471-4159	UEDA@NAGASAKI-U.AC.JP	789		JAPAN AGENCY FOR MEDICAL RESEARCH AND DEVELOPMENT (AMED), JAPAN [16AM0101012J0005]; JSPS KAKENHI, JAPAN [JP14F04096, JP23659056, 25670061, JP22657036]	WE THANK K. SASAKI, H. YAMAGUCHI, S. MAEDA, AND H. KONDO FOR TECHNICAL ASSISTANCE AND ADVICE. THIS WORK WAS SUPPORTED IN PART BY GRANTS-IN-AID FOR THE PLATFORM FOR DRUG DISCOVERY, INFORMATICS, AND STRUCTURAL LIFE SCIENCE [16AM0101012J0005] (H.U.) FROM THE JAPAN AGENCY FOR MEDICAL RESEARCH AND DEVELOPMENT (AMED), JAPAN AND FROM GRANTS-IN-AID FOR SCIENTIFIC RESEARCH ON JSPS KAKENHI GRANT NUMBERS JP…	LY6NR				INTRACELLULAR SIGNAL-TRANSDUCTION; COOPERATIVE ACUTE STROKE; DEATH MODE-SWITCH; NF-KAPPA-B; MICROGLIAL ACTIVATION; MATRIX METALLOPROTEINASES; INTRAVENOUS THROMBOLYSIS; OCCLUDIN DEGRADATION; VASCULAR PROTECTION; RETINAL ISCHEMIA	6	J NEUROCHEM	J. NEUROCHEM.	ENGLISH	105	BRONZE	HALDER, SEBOK KUMAR/0000-0001-9472-3864; MATSUNAGA, HAYATO/0000-0002-4614-4240; UEDA, HIROSHI/0000-0002-8002-0137	111 RIVER ST, HOBOKEN 07030-5774, NJ USA	JUN	18	HOBOKEN	31454420		J	WILEY	2020	HALDER, SEBOK KUMAR/AGG-2262-2022	UEDA, H (通讯作者)，NAGASAKI UNIV, GRAD SCH BIOMED SCI, DEPT PHARMACOL & THERAPEUT INNOVAT, 1-14 BUNKYO MACHI, NAGASAKI 8528521, JAPAN.	BIOCHEMISTRY & MOLECULAR BIOLOGY; NEUROSCIENCES & NEUROLOGY
LIU GL;LIANG Y;XU M;SUN M;SUN WJ;ZHOU Y;HUANG XJ;SONG WJ;LIANG Y;WANG Z	LIU, GUANGLI;LIANG, YAN;XU, MIN;SUN, MING;SUN, WEIJUN;ZHOU, YOU;HUANG, XIAOJUAN;SONG, WENJIE;LIANG, YUAN;WANG, ZHANG	AI J., 2016, ARCH PHARMACAL RES, V40, P1;BAI X., 2013, EFFECTS NARINGENIN F;BAI X, 2014, NEUROCHEM RES, V39, P1405, DOI 10.1007/S11064-014-1326-Y;BUJAK R, 2015, J PHARMACEUT BIOMED, V108, P29, DOI 10.1016/J.JPBA.2015.01.046;CHEN Q., 2006, METHODOLOGY PHARM RE, P131;CHEN Q., 2015, J NEUROPHYSIOL, V5, P15;CHEN Q., 2004, THOUGHTS METHODS RES, P213;CHEN XD, 2015, NEUROBIOL DIS, V73, P118, DOI 10.1016…	THIS STUDY INVESTIGATES THE PROTECTIVE EFFECT OF ERIGERON BREVISCAPUS INJECTION, A CLASSIC TRADITIONAL CHINESE MEDICINE MOST TYPICALLY USED BY CHINESE MINORITY TO TREAT STROKE, ON CEREBRAL ISCHEMIA-REPERFUSION INJURY AND THE RELATED SIGNALING PATHWAYS. USE NETWORK PHARMACOLOGY METHODS TO STUDY THE RELATIONSHIP BETWEEN E. BREVISCAPUS (VANT.) HAND-MAZZ. AND ISCHEMIC STROKE, PREDICT THE MECHANISM AN…	18451				CHENGDU UNIV TRADIT CHINESE MED, COLL PHARM, CHENGDU 611137, SICHUAN, PEOPLES R CHINA.; XUZHOU MATERN & CHILD HLTH CARE HOSP, HOSP PHARMACEUT DEPT, XUZHOU 221000, JIANGSU, PEOPLES R CHINA.; CHENGDU UNIV TRADIT CHINESE MED, COLL ETHNOMED, CHENGDU 611137, SICHUAN, PEOPLES R CHINA.;	CHENGDU UNIVERSITY OF TRADITIONAL CHINESE MEDICINE; CHENGDU UNIVERSITY OF TRADITIONAL CHINESE MEDICINE					2023-01-07		10.1038/s41598-021-97908-x	ARTICLE				WANGZHANGCQCD@CDUTCM.EDU.CN			NATIONAL NATURAL SCIENCE FOUNDATION OF CHINA [81102895]; SPECIAL SCIENTIFIC RESEARCH FUND FOR DOCTORAL PROGRAMS OF HIGHER EDUCATION IN CHINA'S MINISTRY OF EDUCATION [20115132120007]; KEY PROJECT OF SICHUAN PROVINCE'S APPLIED AND BASIC RESEARCH PROGRAM [2016JY0017, 2016Q051]	THIS WORK WAS SUPPORTED BY THE NATIONAL NATURAL SCIENCE FOUNDATION OF CHINA (NO. 81102895), THE SPECIAL SCIENTIFIC RESEARCH FUND FOR DOCTORAL PROGRAMS OF HIGHER EDUCATION IN CHINA'S MINISTRY OF EDUCATION (NO. 20115132120007), THE KEY PROJECT OF SICHUAN PROVINCE'S APPLIED AND BASIC RESEARCH PROGRAM (NO. 2016JY0017) AND THE FIRST BATCH OF YOUNG CHINESE MEDICINE RESEARCH SPECIAL PROGRAM OF SICHUAN'S…	UR3EM				MMP-9 ACTIVITY; REPERFUSION; PERMEABILITY; INHIBITION; INCREASES; DAMAGE; EDEMA; ACID	1	SCI REP-UK	SCI REP	ENGLISH	93	GREEN PUBLISHED, GOLD		HEIDELBERGER PLATZ 3, BERLIN, 14197, GERMANY	SEP 16	23	BERLIN	34531475		J	NATURE PORTFOLIO	2021	ZHANG, WANG/ABG-1037-2021; SUN, WEIJUN/GZB-2595-2022	WANG, Z (通讯作者)，CHENGDU UNIV TRADIT CHINESE MED, COLL ETHNOMED, CHENGDU 611137, SICHUAN, PEOPLES R CHINA.	SCIENCE & TECHNOLOGY - OTHER TOPICS
GASCHE Y;SOCCAL PM;KANEMITSU M;COPIN JC	GASCHE, Y;SOCCAL, PM;KANEMITSU, M;COPIN, JC	AKOOL ES, 2003, MOL CELL BIOL, V23, P4901, DOI 10.1128/MCB.23.14.4901-4916.2003;ANTHONY DC, 1997, NEUROPATH APPL NEURO, V23, P406, DOI 10.1111/J.1365-2990.1997.TB01315.X;ASAHI M, 2001, J NEUROSCI, V21, P7724, DOI 10.1523/JNEUROSCI.21-19-07724.2001;ASAHI M, 2000, J CEREBR BLOOD F MET, V20, P1681, DOI 10.1097/00004647-200012000-00007;ASAHI M, 2001, NEUROREPORT, V12, P3003, DOI 10.1097/00001756-2001…	MATRIX METALLOPROTEINASES ( MMPS) ARE INVOLVED IN THE PATHOGENESIS OF SEVERAL DISEASES OF THE CNS, THAT SHARE COMMON PATHOPHYSIOLOGICAL PROCESSES, SUCH AS BLOOD-BRAIN BARRIER (BBB) DISRUPTION, OXIDATIVE STRESS, REMODELING OF THE EXTRACELLULAR MATRIX (ECM) AND INFLAMMATION. IN ISCHEMIC BRAIN INJURY, MMPS ARE IMPLICATED IN VARIOUS STAGES OF THE DISEASE. EARLY AFTER THE ONSET OF ISCHEMIA, MMPS CONTR…				1289	UNIV HOSP GENEVA, DEPT FUNDAMENTAL NEUROSCI, CH-1211 GENEVA, SWITZERLAND.; UNIV HOSP GENEVA, DEPT ANESTHESIOL PHARMACOL & SURG CRIT CARE, CH-1211 GENEVA, SWITZERLAND.; UNIV HOSP GENEVA, DEPT INTERNAL MED, CH-1211 GENEVA, SWITZERLAND.; UNIV HOSP GENEVA, DEPT SURG, CH-1211 GENEVA, SWITZERLAND.; GENEVA SCH MED, CH-1211 GENEVA, SWITZERLAND.;	UNIVERSITY OF GENEVA; UNIVERSITY OF GENEVA; UNIVERSITY OF GENEVA; UNIVERSITY OF GENEVA; UNIVERSITY OF GENEVA					2023-01-07	EXTRACELLULAR MATRIX; ECM; ISCHEMIA; STROKE; MULTIPLE SCLEROSIS; MS; BLOOD-BRAIN BARRIER; MATRIX METALLOPROTEINASES; MMP; REVIEW	10.2741/1883	REVIEW			1093-4715	YVAN.GASCHE@MEDECINE.UNIGE.CH	1301				996NG				FOCAL CEREBRAL-ISCHEMIA; TUMOR-NECROSIS-FACTOR; APOPTOSIS-INDUCING FACTOR; GELATINASE-A MMP-2; GENE KNOCK-OUT; MULTIPLE-SCLEROSIS; TISSUE INHIBITOR; IV COLLAGENASE; BACTERIAL-MENINGITIS; CELL-DEATH		FRONT BIOSCI-LANDMRK	FRONT. BIOSCI.	ENGLISH	151	GREEN PUBLISHED		16471 SCIENTIFIC WAY, IRVINE, CA 92618 USA	MAY 1	13	IRVINE	16368516		J	FRONTIERS IN BIOSCIENCE INC	2006	COPIN, JEAN-CHRISTOPHE/K-6890-2012	GASCHE, Y (通讯作者)，UNIV HOSP GENEVA, DEPT FUNDAMENTAL NEUROSCI, 24 RUE MICHELI CREST, CH-1211 GENEVA, SWITZERLAND.	BIOCHEMISTRY & MOLECULAR BIOLOGY; CELL BIOLOGY
SOEJIMA Y;HU Q;KRAFFT PR;FUJII M;TANG JP;ZHANG JH	SOEJIMA, YOSHITERU;HU, QIN;KRAFFT, PAUL R.;FUJII, MUTSUMI;TANG, JIPING;ZHANG, JOHN H.	CASH TP, 2007, FREE RADICAL BIO MED, V43, P1219, DOI 10.1016/J.FREERADBIOMED.2007.07.001;DIRNAGL U, 2009, LANCET NEUROL, V8, P398, DOI 10.1016/S1474-4422(09)70054-7;ELGEBALY MM, 2011, TRANSL STROKE RES, V2, P391, DOI 10.1007/S12975-011-0083-3;FINGER EC, 2010, CANCER METAST REV, V29, P285, DOI 10.1007/S10555-010-9224-5;GARCIA JH, 1995, STROKE, V26, P627, DOI 10.1161/01.STR.26.4.627;GREER SN, 2012,…	HYPERGLYCEMIA DRAMATICALLY AGGRAVATES BRAIN INFARCT AND HEMORRHAGIC TRANSFORMATION (HT) AFTER ISCHEMIC STROKE. OXIDATIVE STRESS AND MATRIX METALLOPROTEINASES (MMPS) PLAY AN IMPORTANT ROLE IN THE PATHOPHYSIOLOGY OF HT. HYPERBARIC OXYGEN PRECONDITIONING (HBO-PC) HAS BEEN PROVED TO DECREASE OXIDATIVE STRESS AND HAS BEEN DEMONSTRATED TO BE NEUROPROTECTIVE IN EXPERIMENTAL STROKE MODELS. THE PRESENT ST…				737	LOMA LINDA UNIV, SCH MED, DEPT NEUROSURG, LOMA LINDA, CA 92354 USA.; LOMA LINDA UNIV, SCH MED, DEPT PHYSIOL, LOMA LINDA, CA 92354 USA.; LOMA LINDA UNIV, SCH MED, DEPT PHARMACOL, LOMA LINDA, CA 92354 USA.;	LOMA LINDA UNIVERSITY; LOMA LINDA UNIVERSITY; LOMA LINDA UNIVERSITY					2023-01-07	HYPERBARIC OXYGEN PRECONDITIONING; MMP-2 AND MMP-9; HEMORRHAGIC TRANSFORMATION; MCAO	10.1016/j.expneurol.2013.03.019	ARTICLE				JOHNZHANG3910@YAHOO.COM	743		NATIONAL INSTITUTES OF HEALTH [NS043338]; EUNICE KENNEDY SHRIVER NATIONAL INSTITUTE OF CHILD HEALTH &HUMAN DEVELOPMENT [R01HD043120] FUNDING SOURCE: NIH REPORTER; NATIONAL INSTITUTE OF NEUROLOGICAL DISORDERS AND STROKE [R01NS043338] FUNDING SOURCE: NIH REPORTER	THIS STUDY WAS PARTIALLY SUPPORTED BY A GRANT FROM THE NATIONAL INSTITUTES OF HEALTH NS043338 TO DR. ZHANG.	204VO				ARTERY OCCLUSION; ANTIOXIDANT ENZYMES; BRAIN-INJURY; TOLERANCE; STROKE; EDEMA; MECHANISMS; THERAPY		EXP NEUROL	EXP. NEUROL.	ENGLISH	27	GREEN ACCEPTED	HU, QIN/0000-0002-2270-8822; ZHANG, JOHN H./0000-0002-4319-4285	525 B ST, STE 1900, SAN DIEGO, CA 92101-4495 USA	SEP	7	SAN DIEGO	23537951		J	ACADEMIC PRESS INC ELSEVIER SCIENCE	2013	HU, QIN/N-8930-2017	ZHANG, JH (通讯作者)，LOMA LINDA UNIV, SCH MED, DEPT NEUROSURG, 11041 CAMPUS ST,RISLEY HALL,ROOM 219, LOMA LINDA, CA 92354 USA.	NEUROSCIENCES & NEUROLOGY
CASTELLANOS M;LEIRA R;SERENA J;PUMAR JM;LIZASOAIN I;CASTILLO J;DAVALOS A	CASTELLANOS, M;LEIRA, R;SERENA, J;PUMAR, JM;LIZASOAIN, I;CASTILLO, J;DAVALOS, A	ADAMS HP, 2002, STROKE, V33, P856, DOI 10.1161/HS0302.104628;ADAMS HP, 1993, STROKE, V24, P35, DOI 10.1161/01.STR.24.1.35;ANTHONY DC, 1997, NEUROPATH APPL NEURO, V23, P406, DOI 10.1111/J.1365-2990.1997.TB01315.X;BABIKIAN VL, 1989, STROKE, V20, P1500, DOI 10.1161/01.STR.20.11.1500;BROTT TG, 1992, STROKE, V23, P632, DOI 10.1161/01.STR.23.5.632;CLARK AW, 1997, NEUROSCI LETT, V238, P53, DOI 10.1016/S…	BACKGROUND AND PURPOSE-MATRIX METALLOPROTEINASE-9 (MMP-9) ACTIVITY HAS BEEN ASSOCIATED WITH HEMORRHAGIC TRANSFORMATION (HT) IN EXPERIMENTAL MODELS OF CEREBRAL ISCHEMIA. OUR AIM WAS TO INVESTIGATE THE RELATIONSHIP BETWEEN MMP-9 CONCENTRATIONS IN BLOOD WITHIN 24 HOURS OF STROKE ONSET AND SUBSEQUENT HT OF CEREBRAL INFARCTION. METHODS-WE STUDIED 250 PATIENTS WITH A HEMISPHERIC ISCHEMIC STROKE OF 7.8+…				40	HOSP UNIV DOCTOR JOSEP TRUETA, NEUROL SECT, E-17007 GIRONA, SPAIN.; UNIV COMPLUTENSE, FAC MED, DEPT FARMACOL, E-28040 MADRID, SPAIN.; UNIV SANTIAGO DE COMPOSTELA, HOSP CLIN, SANTIAGO DE COMPOSTELA, SPAIN.;	UNIVERSITAT DE GIRONA; GIRONA UNIVERSITY HOSPITAL DR. JOSEP TRUETA; COMPLUTENSE UNIVERSITY OF MADRID; COMPLEXO HOSPITALARIO UNIVERSITARIO DE SANTIAGO DE COMPOSTELA; UNIVERSIDADE DE SANTIAGO DE COMPOSTELA					2023-01-07	METALLOPROTEINASES; STROKE, ACUTE; STROKE, HEMORRHAGIC; THROMBOLYTIC THERAPY	10.1161/01.STR.0000046764.57344.31	ARTICLE			1524-4628	MIN.ADAVALOS@HTRUETA.SCS.ES	45				632XX				BLOOD-BRAIN-BARRIER; TISSUE-PLASMINOGEN-ACTIVATOR; FOCAL CEREBRAL-ISCHEMIA; MATRIX-METALLOPROTEINASE; INTRACEREBRAL HEMORRHAGE; URGENT THERAPY; EXPRESSION; MATRIX-METALLOPROTEINASE-9; PROTEINASES; INHIBITION	1	STROKE	STROKE	ENGLISH	40	BRONZE	LIZASOAIN, IGNACIO/0000-0002-6028-7379; CASTELLANOS, MARIA DEL MAR/0000-0003-3116-1352; PUMAR, JOSE MANUEL/0000-0002-6546-3992; LEIRA, ROGELIO/0000-0001-7233-2053; CASTILLO, JOSE/0000-0002-6685-3001	TWO COMMERCE SQ, 2001 MARKET ST, PHILADELPHIA, PA 19103 USA	JAN	6	PHILADELPHIA	12511748		J	LIPPINCOTT WILLIAMS & WILKINS	2003	LIZASOAIN, IGNACIO/K-9844-2014; PUMAR, JOSÉ/V-2885-2019	DAVALOS, A (通讯作者)，HOSP UNIV DOCTOR JOSEP TRUETA, NEUROL SECT, E-17007 GIRONA, SPAIN.	NEUROSCIENCES & NEUROLOGY; CARDIOVASCULAR SYSTEM & CARDIOLOGY
HAMANN GF;DEL ZOPPO GJ;VON KUMMER R	HAMANN, GF;DEL ZOPPO, GJ;VON KUMMER, R	BROTT T, 1997, STROKE, V28, P2109, DOI 10.1161/01.STR.28.11.2109;BRUN A, 1992, CEREBROVASC DIS, V2, P87, DOI 10.1159/000109064;CANDELISE L, 1995, LANCET, V346, P1509;CHARCOT JM, 1868, ARCH PHYSL NORM PATH, V1, P110;COLE FM, 1967, J PATHOL BACTERIOL, V93, P393, DOI 10.1002/PATH.1700930202;DEL ZOPPO GJ, 1998, J NEUROL NEUROSUR PS, V65, P1, DOI 10.1136/JNNP.65.1.1;DELZOPPO GJ, 1995, THROMB THER AC I…	THE ROLE OF CEREBRAL HEMORRHAGIC TRANSFORMATION, EITHER AS CLINICALLY SILENT HEMORRHAGIC INFARCTION OR DISASTREOUS PARENCHYMAL HEMORRHAGE, IS CRUCIAL FOR ANY RISK/BENEFIT ANALYSIS OF THROMBOLYSIS. ESPECIALLY, THROMBOLYSIS IN ACUTE ISCHEMIC STROKE INCREASES THE RISK OF SEVERE, LIFE-THREATENING HEMORRHAGIC COMPLICATIONS UP TO 10 TIMES COMPARED TO UNTREATED CONTROLS. IN THIS PAPER, PREVIOUS PROPOSED…				1116	UNIV MUNICH, KLINIKUM GROSSHADERN, NEUROL KLIN, D-81377 MUNICH, GERMANY.;	UNIVERSITY OF MUNICH					2023-01-07	INTRACEREBRAL HEMORRHAGE; THROMBOLYSIS; BASAL LAMINA; CEREBRAL MICROVASCULATURE	10.1007/s001150050549	ARTICLE					1120				269CZ				FOCAL CEREBRAL ISCHEMIA/REPERFUSION; TISSUE-PLASMINOGEN ACTIVATOR; BLOOD-BRAIN-BARRIER; REPERFUSION; ISCHEMIA; DISEASE; RAT	12	NERVENARZT	NERVENARZT	ENGLISH	31		VON KUMMER, RÜDIGER/0000-0003-0119-4604	175 FIFTH AVE, NEW YORK, NY 10010 USA	DEC	5	NEW YORK	10637820		J	SPRINGER VERLAG	1999	VON KUMMER, RÜDIGER/AAA-4478-2019	HAMANN, GF (通讯作者)，UNIV MUNICH, KLINIKUM GROSSHADERN, NEUROL KLIN, MARCHIONINISTR 15, D-81377 MUNICH, GERMANY.	NEUROSCIENCES & NEUROLOGY; PSYCHIATRY
CHEN HS;CHEN X;LI WT;SHEN JG	CHEN, HAN-SEN;CHEN, XI;LI, WEN-TING;SHEN, JIAN-GANG	ARBUZOVA A, 2000, BIOCHEMISTRY-US, V39, P10330, DOI 10.1021/BI001039J;ASAHI M, 2001, J NEUROSCI, V21, P7724, DOI 10.1523/JNEUROSCI.21-19-07724.2001;ASHWORTH S, 2010, J NUCL MED, V51, P1021, DOI 10.2967/JNUMED.109.071753;AZUMA K, 2000, J AGR FOOD CHEM, V48, P5496, DOI 10.1021/JF000483Q;BALAMI JS, 2013, CNS NEUROL DISORD-DR, V12, P155;BANO D, 2007, STROKE, V38, P674, DOI 10.1161/01.STR.0000256294.4…	REACTIVE NITROGEN SPECIES (RNS) PLAY IMPORTANT ROLES IN MEDIATING CEREBRAL ISCHEMIA-REPERFUSION INJURY. RNS ACTIVATE MULTIPLE SIGNALING PATHWAYS AND PARTICIPATE IN DIFFERENT CELLULAR EVENTS IN CEREBRAL ISCHEMIA-REPERFUSION INJURY. RECENT STUDIES HAVE INDICATED THAT CAVEOLIN-1 AND MATRIX METALLOPROTEINASE (MMP) ARE IMPORTANT SIGNALING MOLECULES IN THE PATHOLOGICAL PROCESS OF ISCHEMIC BRAIN INJURY.…				669	UNIV HONG KONG, SCH CHINESE MED, HONG KONG, HONG KONG, PEOPLES R CHINA.; UNIV HONG KONG, SHENZHEN INST RES & INNOVAT HKU SIRI, HONG KONG, HONG KONG, PEOPLES R CHINA.; SOUTHERN MED UNIV, PEOPLES HOSP BAO AN, DEPT CORE FACIL, SHENZHEN 518000, PEOPLES R CHINA.; SOUTHERN MED UNIV, AFFILIATED BAO AN HOSP, PEOPLES HOSP SHENZHEN 8, SHENZHEN 518000, PEOPLES R CHINA.;	UNIVERSITY OF HONG KONG; UNIVERSITY OF HONG KONG; SOUTHERN MEDICAL UNIVERSITY - CHINA; SOUTHERN MEDICAL UNIVERSITY - CHINA					2023-01-07	ISCHEMIC STROKE; CAVEOLIN-1; REACTIVE NITROGEN SPECIES (RNS); MMPS; NATURAL COMPOUND	10.1038/aps.2018.27	REVIEW			1745-7254	SHENJG@HKUCC.HKU.HK	682		HONG KONG GENERAL RESEARCH FUND (GRF) [17102915, 17118717]; RESEARCH GRANT COUNCIL, HONG KONG SAR; HEALTH AND MEDICAL RESEARCH FUND, HONG KONG SAR [13142901]; AREAS OF EXCELLENCE SCHEME, RGC, HONG KONG SAR, CHINA [AOE/P-705/16]; SHENZHEN BASIC RESEARCH PLAN PROJECT [SIRI/04/04/2015/06]	THIS WORK WAS SUPPORTED BY THE HONG KONG GENERAL RESEARCH FUND (GRF NO 17102915, GRF NO 17118717), RESEARCH GRANT COUNCIL, HONG KONG SAR AND HEALTH AND MEDICAL RESEARCH FUND, HONG KONG SAR (NO 13142901), AOE/P-705/16 AREAS OF EXCELLENCE SCHEME, RGC, HONG KONG SAR, CHINA, AND THE SIRI/04/04/2015/06 SHENZHEN BASIC RESEARCH PLAN PROJECT.	GE8XA				BLOOD-BRAIN-BARRIER; NITRIC-OXIDE SYNTHASE; PEROXYNITRITE DECOMPOSITION CATALYST; TISSUE-PLASMINOGEN ACTIVATOR; NEURAL STEM/PROGENITOR CELLS; TIGHT JUNCTION PROTEINS; CENTRAL-NERVOUS-SYSTEM; CHLOROGENIC ACID; MATRIX METALLOPROTEINASES; ISCHEMIA/REPERFUSION INJURY	5	ACTA PHARMACOL SIN	ACTA PHARMACOL. SIN.	ENGLISH	209	GREEN PUBLISHED, HYBRID	CHEN, HANSEN/0000-0001-9506-6894; CHEN, XI/0000-0002-9835-7141	294 TAI-YUAN RD, SHANGHAI, 200031, PEOPLES R CHINA	MAY	14	SHANGHAI	29595191		J	ACTA PHARMACOLOGICA SINICA	2018	CHEN, XI/AAE-3885-2020; CHEN, HANSEN/I-2872-2019	SHEN, JG (通讯作者)，UNIV HONG KONG, SCH CHINESE MED, HONG KONG, HONG KONG, PEOPLES R CHINA.; SHEN, JG (通讯作者)，UNIV HONG KONG, SHENZHEN INST RES & INNOVAT HKU SIRI, HONG KONG, HONG KONG, PEOPLES R CHINA.	CHEMISTRY; PHARMACOLOGY & PHARMACY
MUKHERJEE S;KUMAR G;PATNAIK R	MUKHERJEE, SUMEDHA;KUMAR, GAURAV;PATNAIK, RANJANA	AKHOON BA, 2016, EXP GERONTOL, V78, P47, DOI 10.1016/J.EXGER.2016.03.004;ANDRABI SA, 2006, P NATL ACAD SCI USA, V103, P18308, DOI 10.1073/PNAS.0606526103;BAITHARU I, 2014, PLOS ONE, V9, DOI 10.1371/JOURNAL.PONE.0105311;BORS LA, 2019, SCI PHARM, V87, DOI 10.3390/SCIPHARM87010006;BROUNS R, 2009, CLIN NEUROL NEUROSUR, V111, P483, DOI 10.1016/J.CLINEURO.2009.04.001;CARDIFF ROBERT D, 2014, COLD SPRING…	1. WITHANOLIDE A (WA), A MAJOR CONSTITUENT PHYTOCHEMICAL OF THE AYURVEDIC HERB WITHANIA SOMNIFERA REPORTEDLY COMBATS NEURODEGENERATION IN ALZHEIMER'S DISEASE AND PARKINSON'S DISEASE. BUT NO STUDY HAS YET REPORTED THE ABILITY OF WA IN CROSSING THE BLOOD-BRAIN BARRIER (BBB). THE PRESENT STUDY ANALYSES THE BRAIN PENETRATION ABILITY OF WA AFTER INTRA-NASAL ADMINISTRATION AND ASSESSES ITS NEUROPROTECT…				957	INDIAN INST TECHNOL BHU, SCH BIOMED ENGN, ELECTROPHYSIOL LAB, VARANASI 221005, UTTAR PRADESH, INDIA.; GALGOTIAS UNIV, SCH BIOL & BIOMED SCI, GR NOIDA, INDIA.;	INDIAN INSTITUTE OF TECHNOLOGY SYSTEM (IIT SYSTEM); INDIAN INSTITUTE OF TECHNOLOGY (IIT BHU) - VARANASI; GALGOTIAS UNIVERSITY					2023-01-07	BRAIN PENETRATION; CEREBRAL ISCHAEMIA; WITHANOLIDE A; BCCAO; NEUROPROTECTION	10.1080/00498254.2019.1709228	ARTICLE	JAN 2020		1366-5928	RPATNAIK.BME@ITBHU.AC.IN	966				ME9TX				CAROTID-ARTERY OCCLUSION; NITRIC-OXIDE; MATRIX METALLOPROTEINASES; REGENERATION; STROKE; DEATH; RATS	8	XENOBIOTICA	XENOBIOTICA	ENGLISH	57		PATNAIK, RANJANA/0000-0002-8131-177X; KUMAR, GAURAV/0000-0003-2823-8419; PATNAIK, RANJANA/0000-0002-8131-177X; MUKHERJEE, SUMEDHA/0000-0001-6625-815X	2-4 PARK SQUARE, MILTON PARK, ABINGDON OR14 4RN, OXON, ENGLAND	AUG 2	10	ABINGDON	31870211		J	TAYLOR & FRANCIS LTD	2020	PATNAIK, RANJANA/D-1469-2017; MUKHERJEE, SUMEDHA/AGS-4729-2022; KUMAR, GAURAV/S-5672-2016; PATNAIK, RANJANA/AAZ-4440-2020	PATNAIK, R (通讯作者)，INDIAN INST TECHNOL BHU, SCH BIOMED ENGN, ELECTROPHYSIOL LAB, VARANASI 221005, UTTAR PRADESH, INDIA.	PHARMACOLOGY & PHARMACY; TOXICOLOGY
LAKHAN SE;KIRCHGESSNER A;TEPPER D;LEONARD A	LAKHAN, SHAHEEN E.;KIRCHGESSNER, ANNETTE;TEPPER, DEBORAH;LEONARD, AIDAN	ABBOTT NJ, 2010, NEUROBIOL DIS, V37, P13, DOI 10.1016/J.NBD.2009.07.030;ABBRUSCATO TJ, 1999, BRAIN RES, V842, P277, DOI 10.1016/S0006-8993(99)01778-3;ADIBHATLA RM, 2008, CNS NEUROL DISORD-DR, V7, P243, DOI 10.2174/187152708784936608;ASAHI M, 2001, J NEUROSCI, V21, P7724, DOI 10.1523/JNEUROSCI.21-19-07724.2001;ASAHI M, 2000, J CEREBR BLOOD F MET, V20, P1681, DOI 10.1097/00004647-200012000-00007;AS…	LSCHEMIC STROKE CONTINUES TO BE ONE OF THE MOST CHALLENGING DISEASES IN TRANSLATIONAL NEUROLOGY. TISSUE PLASMINOGEN ACTIVATOR (TPA) REMAINS THE ONLY APPROVED TREATMENT FOR ACUTE ISCHEMIC STROKE, BUT ITS USE IS LIMITED TO THE FIRST HOURS AFTER STROKE ONSET DUE TO AN INCREASED RISK OF HEMORRHAGIC TRANSFORMATION OVER TIME RESULTING IN ENHANCED BRAIN INJURY. IN THIS REVIEW WE DISCUSS THE ROLE OF MATR…	32				GLOBAL NEUROSCI INITIAT FDN, DEPT BIOSCI, BEVERLY HILLS, CA USA.; CLEVELAND CLIN, NEUROL INST, 9500 EUCLID AVE,S100A, CLEVELAND, OH 44195 USA.; SETON HALL UNIV, SCH HLTH & MED SCI, S ORANGE, NJ 07079 USA.;	CLEVELAND CLINIC FOUNDATION; SETON HALL UNIVERSITY					2023-01-07	MATRIX METALLOPROTEINASES; BLOOD-BRAIN BARRIER; STROKE; CAVEOLIN-1; REACTIVE OXYGEN SPECIES	10.3389/fneur.2013.00032	REVIEW				SLAKHAN@GNIF.ORG					V42QT	Y		N	TISSUE-PLASMINOGEN-ACTIVATOR; FOCAL CEREBRAL-ISCHEMIA; FREE-RADICAL SCAVENGER; HEMORRHAGIC TRANSFORMATION; UP-REGULATION; RHO-KINASE; PROTEIN-C; INTRACEREBRAL HEMORRHAGE; NEUTROPHIL INFILTRATION; MEDIATED DISRUPTION		FRONT NEUROL	FRONT. NEUROL.	ENGLISH	149	GOLD, GREEN PUBLISHED	LAKHAN, SHAHEEN E./0000-0002-2994-3630	AVENUE DU TRIBUNAL FEDERAL 34, LAUSANNE, CH-1015, SWITZERLAND		15	LAUSANNE	23565108		J	FRONTIERS MEDIA SA	2013	LAKHAN, SHAHEEN E./K-6048-2019	LAKHAN, SE (通讯作者)，CLEVELAND CLIN, NEUROL INST, 9500 EUCLID AVE,S100A, CLEVELAND, OH 44195 USA.	NEUROSCIENCES & NEUROLOGY
MARTIN A;ROJAS S;CHAMORRO A;FALCON C;BARGALLO N;PLANAS AM	MARTIN, A;ROJAS, S;CHAMORRO, A;FALCON, C;BARGALLO, N;PLANAS, AM	BELDA X, 2005, PHARMACOL BIOCHEM BE, V81, P41, DOI 10.1016/J.PBB.2005.02.009;CAPES SE, 2001, STROKE, V32, P2426, DOI 10.1161/HS1001.096194;CHOPP M, 1988, STROKE, V19, P1383, DOI 10.1161/01.STR.19.11.1383;CLARK RJ, 2003, J BIOL CHEM, V278, P44230, DOI 10.1074/JBC.M303810200;COMBS DJ, 1990, STROKE, V21, P936, DOI 10.1161/01.STR.21.6.936;CRONBERG T, 2004, STROKE, V35, P753, DOI 10.1161/01.STR.000011…	BACKGROUND AND PURPOSE-HYPERGLYCEMIA ADVERSELY AFFECTS THE OUTCOME OF STROKE. GLOBAL ISCHEMIA DATA SUPPORT THAT THE HARMFUL EFFECT OF HYPERGLYCEMIA IS MEDIATED BY GLUCOSE-INDUCED ELEVATED PLASMA GLUCOCORTICOIDS. HERE WE SOUGHT TO EVALUATE THE NEGATIVE EFFECTS OF HYPERGLYCEMIA ON TRANSIENT FOCAL ISCHEMIA IN THE RAT, AND TO TEST WHETHER THESE COULD BE PREVENTED BY INHIBITION OF EITHER CORTICOSTEROI…				1288	CSIC, DEPT PHARMACOL & TOXICOL, IIBB, IDIBAPS, E-08036 BARCELONA, SPAIN.; HOSP CLIN BARCELONA, STROKE UNIT, IMSN, IDIBAPS, BARCELONA, SPAIN.; HOSP CLIN BARCELONA, SERV DIAGNOST IMATGE, BARCELONA, SPAIN.;	CONSEJO SUPERIOR DE INVESTIGACIONES CIENTIFICAS (CSIC); CSIC - INSTITUTO DE INVESTIGACIONES BIOMEDICAS DE BARCELONA (IIBB); UNIVERSITY OF BARCELONA; HOSPITAL CLINIC DE BARCELONA; IDIBAPS; UNIVERSITY OF BARCELONA; HOSPITAL CLINIC DE BARCELONA; IDIBAPS; UNIVERSITY OF BARCELONA; HOSPITAL CLINIC DE BARCELONA					2023-01-07	BRAIN INFARCTION; CORTICOSTEROIDS; GLUCOSE; METALLOPROTEINASES; NEUTROPHILS; RATS	10.1161/01.STR.0000217389.55009.f8	ARTICLE			1524-4628	AMPFAT@IIBB.CSIC.ES	1295				036EN				LINKED GLYCOSYLATION; INTRACELLULAR PH; GLOBAL-ISCHEMIA; GLUCOSE PARADOX; PLASMA-GLUCOSE; BRAIN; RATS; LACTATE; REPERFUSION; ACTIVATION	5	STROKE	STROKE	ENGLISH	34	BRONZE	BARGALLO, NURIA/0000-0001-6284-5402; MARTIN, ABRAHAM/0000-0002-5357-4935; PLANAS, ANNA M/0000-0002-6147-1880; FALCON, CARLES/0000-0001-5564-2025	TWO COMMERCE SQ, 2001 MARKET ST, PHILADELPHIA, PA 19103 USA	MAY	8	PHILADELPHIA	16601221		J	LIPPINCOTT WILLIAMS & WILKINS	2006	BARGALLO, NURIA/G-6854-2016; MARTIN, ABRAHAM/D-3677-2014; PLANAS, ANNA M/J-5991-2014	PLANAS, AM (通讯作者)，CSIC, DEPT PHARMACOL & TOXICOL, IIBB, IDIBAPS, ROSSELLO 161, E-08036 BARCELONA, SPAIN.	NEUROSCIENCES & NEUROLOGY; CARDIOVASCULAR SYSTEM & CARDIOLOGY
YANG Y;THOMPSON JF;TAHERI S;SALAYANDIA VM;MCAVOY TA;HILL JW;YANG YR;ESTRADA EY;ROSENBERG GA	YANG, YI;THOMPSON, JEFFREY F.;TAHERI, SAEID;SALAYANDIA, VICTOR M.;MCAVOY, THERA A.;HILL, JEFF W.;YANG, YIRONG;ESTRADA, EDUARDO Y.;ROSENBERG, GARY A.	AHN SM, 2008, PLOS ONE, V3, DOI 10.1371/JOURNAL.PONE.0003917;AL AHMAD A, 2011, J CEREBR BLOOD F MET, V31, P693, DOI 10.1038/JCBFM.2010.148;AMANTEA D, 2007, INT REV NEUROBIOL, V82, P149, DOI 10.1016/S0074-7742(07)82008-3;ARAI K, 2009, FEBS J, V276, P4644, DOI 10.1111/J.1742-4658.2009.07176.X;BECK H, 2009, ACTA NEUROPATHOL, V117, P481, DOI 10.1007/S00401-009-0483-6;BELL RD, 2010, NEURON, V68, P409,…	IN CEREBRAL ISCHEMIA, MATRIX METALLOPROTEINASES (MMPS) HAVE A DUAL ROLE BY ACUTELY DISRUPTING TIGHT JUNCTION PROTEINS (TJPS) IN THE BLOOD BRAIN BARRIER (BBB) AND CHRONICALLY PROMOTING ANGIOGENESIS. SINCE TJP REMODELING OF THE NEUROVASCULAR UNIT (NVU) IS IMPORTANT IN RECOVERY AND EARLY INHIBITION OF MMPS IS NEUROPROTECTIVE, WE HYPOTHESIZED THAT SHORT-TERM MMP INHIBITION WOULD REDUCE INFARCT SIZE A…				1104	UNIV NEW MEXICO, DEPT NEUROL, HLTH SCI CTR, ALBUQUERQUE, NM 87131 USA.; MED UNIV S CAROLINA, DEPT RADIOL & RADIOL SCI, CHARLESTON, SC 29425 USA.; UNIV NEW MEXICO, HLTH SCI CTR, COLL PHARM, ALBUQUERQUE, NM 87131 USA.; UNIV NEW MEXICO, HLTH SCI CTR, DEPT NEUROSCI, ALBUQUERQUE, NM 87131 USA.; UNIV NEW MEXICO, HLTH SCI CTR, DEPT CELL BIOL & PHYSIOL, ALBUQUERQUE, NM 87131 USA.;	UNIVERSITY OF NEW MEXICO; UNIVERSITY OF NEW MEXICO'S HEALTH SCIENCES CENTER; MEDICAL UNIVERSITY OF SOUTH CAROLINA; UNIVERSITY OF NEW MEXICO; UNIVERSITY OF NEW MEXICO'S HEALTH SCIENCES CENTER; UNIVERSITY OF NEW MEXICO; UNIVERSITY OF NEW MEXICO'S HEALTH SCIENCES CENTER; UNIVERSITY OF NEW MEXICO; UNIVERSITY OF NEW MEXICO'S HEALTH SCIENCES CENTER					2023-01-07	ASTROCYTES; BLOOD-BRAIN BARRIER; BRAIN RECOVERY; FOCAL ISCHEMIA; MATRIX PROTEINASES; PERICYTES ANGIOGENESIS	10.1038/jcbfm.2013.56	ARTICLE				YYANG@SALUD.UNM.EDU	1114		AMERICAN HEART ASSOCIATION [BGIA 0765473Z, BGIA 10BGIA4310034]; COBRE PILOT GRANT FROM UNIVERSITY OF NEW MEXICO; RAC GRANT FROM UNIVERSITY OF NEW MEXICO; NATIONAL INSTITUTE OF NEUROLOGICAL DISORDERS AND STROKE [R01NS045847] FUNDING SOURCE: NIH REPORTER	THIS WORK WAS SUPPORTED IN PART BY AMERICAN HEART ASSOCIATION GRANTS BGIA 0765473Z AND BGIA 10BGIA4310034 (TO YY), COBRE PILOT GRANT AND RAC GRANT FROM UNIVERSITY OF NEW MEXICO (TO YY). CONFOCAL IMAGES IN THIS PAPER WERE GENERATED IN THE UNIVERSITY OF NEW MEXICO CANCER CENTER FLUORESCENCE MICROSCOPY FACILITY.	174VW				FOCAL CEREBRAL-ISCHEMIA; MATRIX METALLOPROTEINASES; ENDOTHELIAL-CELLS; BARRIER PERMEABILITY; EXPERIMENTAL STROKE; GROWTH-FACTOR; PERICYTES; NEURONS; DIFFERENTIATION; REOXYGENATION	7	J CEREBR BLOOD F MET	J. CEREB. BLOOD FLOW METAB.	ENGLISH	40	BRONZE, GREEN PUBLISHED		75 VARICK ST, 9TH FLR, NEW YORK, NY 10013-1917 USA	JUL	11	NEW YORK	23571276		J	NATURE PUBLISHING GROUP	2013		YANG, Y (通讯作者)，1 UNIV NEW MEXICO, DEPT NEUROL, MSC11 6035, ALBUQUERQUE, NM 87131 USA.	ENDOCRINOLOGY & METABOLISM; HEMATOLOGY; NEUROSCIENCES & NEUROLOGY
MURATA Y;FUJIWARA N;SEO JH;YAN F;LIU XR;TERASAKI Y;LUO YM;ARAI K;JI XM;LO EH	MURATA, YOSHIHIRO;FUJIWARA, NORIO;SEO, JI HAE;YAN, FENG;LIU, XIANGRONG;TERASAKI, YASUKAZU;LUO, YUMIN;ARAI, KEN;JI, XUNMING;LO, ENG H.	BESANCON E, 2008, TRENDS PHARMACOL SCI, V29, P268, DOI 10.1016/J.TIPS.2008.02.003;BORSELLO T, 2003, NAT MED, V9, P1180, DOI 10.1038/NM911;BOSCH M, 2005, DEV BIOL, V280, P73, DOI 10.1016/J.YDBIO.2005.01.002;CANDELARIO-JALIL E, 2009, NEUROSCIENCE, V158, P983, DOI 10.1016/J.NEUROSCIENCE.2008.06.025;GAO YQ, 2005, J CEREBR BLOOD F MET, V25, P694, DOI 10.1038/SJ.JCBFM.9600062;GUAN QH, 2005, BRAIN RES, …	THE STRESS-ACTIVATED PROTEIN KINASE C-JUN N-TERMINAL KINASE (JNK) IS A CENTRAL REGULATOR IN NEURONAL DEATH CASCADES. IN ANIMAL MODELS OF CEREBRAL ISCHEMIA, ACUTE INHIBITION OF JNK REDUCES INFARCTION AND IMPROVES OUTCOMES. RECENTLY HOWEVER, EMERGING DATA SUGGEST THAT MANY NEURONAL DEATH MEDIATORS MAY HAVE BIPHASIC PROPERTIES-DELETERIOUS IN THE ACUTE STAGE BUT POTENTIALLY BENEFICIAL IN THE DELAYED …				8112	MASSACHUSETTS GEN HOSP, NEUROPROTECT RES LAB, DEPT RADIOL, BOSTON, MA 02129 USA.; MASSACHUSETTS GEN HOSP, NEUROPROTECT RES LAB, DEPT NEUROL, BOSTON, MA 02129 USA.; HARVARD UNIV, PROGRAM NEUROSCI, SCH MED, BOSTON, MA 02129 USA.; CAPITAL MED UNIV, XUANWU HOSP, DEPT NEUROL, BEIJING 100053, PEOPLES R CHINA.; CAPITAL MED UNIV, XUANWU HOSP, DEPT NEUROSURG, BEIJING 100053, PEOPLES R CHINA.; CAPITAL MED …	HARVARD UNIVERSITY; MASSACHUSETTS GENERAL HOSPITAL; HARVARD UNIVERSITY; MASSACHUSETTS GENERAL HOSPITAL; HARVARD UNIVERSITY; HARVARD MEDICAL SCHOOL; CAPITAL MEDICAL UNIVERSITY; CAPITAL MEDICAL UNIVERSITY; CAPITAL MEDICAL UNIVERSITY					2023-01-07		10.1523/JNEUROSCI.0219-12.2012	ARTICLE				LO@HELIX.MGH.HARVARD.EDU	8115		NIH [R37-NS37074, P01-NS55104]; NATIONAL BASIC RESEARCH PROGRAM OF CHINA 973 PROGRAM [2011CB707804]; BEIJING NATURAL SCIENCE FOUNDATION [7111003]; NATIONAL INSTITUTE OF NEUROLOGICAL DISORDERS AND STROKE [P01NS055104, R37NS037074] FUNDING SOURCE: NIH REPORTER	THIS WORK WAS SUPPORTED IN PART BY NIH GRANTS R37-NS37074 AND P01-NS55104, GRANT 2011CB707804 FROM THE NATIONAL BASIC RESEARCH PROGRAM OF CHINA 973 PROGRAM, AND GRANT 7111003 FROM THE BEIJING NATURAL SCIENCE FOUNDATION.	959EL				CENTRAL-NERVOUS-SYSTEM; SIGNALING PATHWAY; MATRIX METALLOPROTEINASES; STROKE; BRAIN; JNK; NEUROPROTECTION; DEGENERATION; INVOLVEMENT; APOPTOSIS	24	J NEUROSCI	J. NEUROSCI.	ENGLISH	21	GREEN PUBLISHED, BRONZE	YAN, FENG/0000-0001-8663-6859	11 DUPONT CIRCLE, NW, STE 500, WASHINGTON, DC 20036 USA	JUN 13	4	WASHINGTON	22699892		J	SOC NEUROSCIENCE	2012	JI, XUNMING/AAN-3370-2021	LO, EH (通讯作者)，MGH E 149-2401, BOSTON, MA 02129 USA.	NEUROSCIENCES & NEUROLOGY
CHENA XD;PATRA A;SADOWSKA GB;STONESTREET BS	CHENA, XIAODI;PATRA, APARNA;SADOWSKA, GRAZYNA B.;STONESTREET, BARBARA S.	ABBOTT NJ, 2010, NEUROBIOL DIS, V37, P13, DOI 10.1016/J.NBD.2009.07.030;AOKI T, 2007, STROKE, V38, P2337, DOI 10.1161/STROKEAHA.107.481838;BACK SA, 2012, NEUROTHERAPEUTICS, V9, P359, DOI 10.1007/S13311-012-0108-Y;BAETEN KM, 2011, DEV NEUROBIOL, V71, P1018, DOI 10.1002/DNEU.20954;BALLABH P, 2004, NEUROBIOL DIS, V16, P1, DOI 10.1016/J.NBD.2003.12.016;BANERJEE S, 2007, ANNU REV NEUROSCI, V30, P235, …	HYPOXIC-ISCHEMIC BRAIN INJURY IS A LEADING CAUSE OF NEURODEVELOPMENTAL MORBIDITIES IN PRETERM AND FULL-TERM INFANTS. BLOOD-BRAIN BARRIER DYSFUNCTION REPRESENTS AN IMPORTANT COMPONENT OF PERINATAL HYPOXIC-ISCHEMIC BRAIN INJURY. THE EXTRACELLULAR MATRIX (ECM) IS A VITAL COMPONENT OF THE BLOODBRAIN BARRIER. MATRIX METALLOPROTEINASES (MMPS) AND TISSUE INHIBITORS OF MATRIX METALLOPROTEINASES (TIMPS) A…				234	BROWN UNIV, ALPERT MED SCH, WOMEN & INFANTS HOSP RHODE ISL, DEPT PEDIAT, PROVIDENCE, RI 02912 USA.;	BROWN UNIVERSITY; WOMEN & INFANTS HOSPITAL RHODE ISLAND					2023-01-07	BRAIN; ISCHEMIA-REPERFUSION INJURY; FETUS; MATRIX METALLOPROTEINASES; SHEEP; TIMPS	10.1159/000489700	ARTICLE			1421-9859	BSTONESTREET@WIHRI.ORG	245		NATIONAL INSTITUTE OF GENERAL MEDICAL SCIENCES OF THE NATIONAL INSTITUTES OF HEALTH (NIH) UNDER THE INSTITUTIONAL DEVELOPMENT AWARD (IDEA) FROM THE NATIONAL INSTITUTE OF GENERAL MEDICAL SCIENCES (NIH) [P30GM114750, NIH 1R01-HD-057100]; EUNICE KENNEDY SHRIVER NATIONAL INSTITUTE OF CHILD HEALTH & HUMAN DEVELOPMENT [R01HD057100] FUNDING SOURCE: NIH REPORTER; NATIONAL INSTITUTE OF GENERAL MEDICAL SCI…	THE RESEARCH REPORTED IN THIS PUBLICATION WAS SUPPORTED BY THE NATIONAL INSTITUTE OF GENERAL MEDICAL SCIENCES OF THE NATIONAL INSTITUTES OF HEALTH (NIH) UNDER THE FOLLOWING AWARD NUMBERS: INSTITUTIONAL DEVELOPMENT AWARD (IDEA) FROM THE NATIONAL INSTITUTE OF GENERAL MEDICAL SCIENCES (NIH GRANT NO. P30GM114750 AND NIH 1R01-HD-057100). THE CONTENT IS SOLELY THE RESPONSIBILITY OF THE AUTHORS AND DOES…	GW7ZI				JUNCTION PROTEIN EXPRESSION; FOCAL CEREBRAL-ISCHEMIA; WHITE-MATTER INJURY; EXTRACELLULAR-MATRIX; BARRIER DISRUPTION; HYPOXIA-ISCHEMIA; TIMPS; ONTOGENY; STROKE; CELLS	3	DEV NEUROSCI-BASEL	DEV. NEUROSCI.	ENGLISH	72	GREEN ACCEPTED, BRONZE	CHEN, XIAODI/0000-0002-1860-2814; PATRA, APARNA/0000-0003-2433-9335	ALLSCHWILERSTRASSE 10, CH-4009 BASEL, SWITZERLAND		12	BASEL	30048980		J	KARGER	2018		STONESTREET, BS (通讯作者)，WOMEN & INFANTS HOSP RHODE ISL, 101 DUDLEY ST, PROVIDENCE, RI 02905 USA.	DEVELOPMENTAL BIOLOGY; NEUROSCIENCES & NEUROLOGY
CHEON SY;CHO KJ;KIM SY;KAM EH;LEE JE;KOO BN	CHEON, SO Y.;CHO, KYOUNG J.;KIM, SO Y.;KAM, EUN H.;LEE, JONG E.;KOO, BON-NYEO	ALLEN CL, 2009, INT J STROKE, V4, P461, DOI 10.1111/J.1747-4949.2009.00387.X;ASAHI M, 2001, J NEUROSCI, V21, P7724, DOI 10.1523/JNEUROSCI.21-19-07724.2001;AZTATZI-SANTILLAN EMMANUEL, 2010, CENTRAL NERVOUS SYSTEM AGENTS IN MEDICINAL CHEMISTRY, V10, P310;CHEON SY, 2013, INT J NEUROSCI, V123, P269, DOI 10.3109/00207454.2012.758120;CHO KJ, 2013, BIOCHEM BIOPH RES CO, V441, P280, DOI 10.1016/J.BBRC.20…	CONDITIONS OF INCREASED OXIDATIVE STRESS INCLUDING CEREBRAL ISCHEMIA CAN LEAD TO BLOOD-BRAIN BARRIER DYSFUNCTION VIA MATRIX METALLOPROTEINASE (MMP). IT IS KNOWN THAT MMP-9 IN PARTICULAR IS RELEASED FROM BRAIN ENDOTHELIAL CELLS IS INVOLVED IN THE NEURONAL CELL DEATH THAT OCCURS AFTER CEREBRAL ISCHEMIA. IN THE INTRACELLULAR SIGNALING NETWORK, APOPTOSIS SIGNAL-REGULATING KINASE 1 (ASK1) IS THE MAIN …	213				YONSEI UNIV, COLL MED, SEVERANCE HOSP, DEPT ANESTHESIOL & PAIN MED, SEOUL, SOUTH KOREA.; YONSEI UNIV, COLL MED, ANESTHESIA & PAIN RES INST, SEOUL, SOUTH KOREA.; YONSEI UNIV, COLL MED, DEPT ANAT, SEOUL, SOUTH KOREA.;	YONSEI UNIVERSITY; YONSEI UNIVERSITY HEALTH SYSTEM; YONSEI UNIVERSITY; YONSEI UNIVERSITY HEALTH SYSTEM; YONSEI UNIVERSITY; YONSEI UNIVERSITY HEALTH SYSTEM					2023-01-07	APOPTOSIS SIGNAL-REGULATING KINASE 1; MATRIX METALLOPROTEINASE; TRANSIENT FOCAL CEREBRAL ISCHEMIA; HYPOXIA; BRAIN ENDOTHELIAL CELLS	10.3389/fncel.2016.00213	ARTICLE				JELEE@YUHS.AC; KOOBN@YUHS.AC			NATIONAL RESEARCH FOUNDATION OF KOREA (NRF) GRANT - THE KOREA GOVERNMENT (MSIP) [2014R1A2A2A01007289]	THIS STUDY WAS FINANCIALLY SUPPORTED BY THE NATIONAL RESEARCH FOUNDATION OF KOREA (NRF) GRANT FUNDED BY THE KOREA GOVERNMENT (MSIP; NO. 2014R1A2A2A01007289) TO B-NK.	DU9HZ				FOCAL CEREBRAL-ISCHEMIA; OXIDATIVE STRESS; MATRIX METALLOPROTEINASES; HEME OXYGENASE-1; 3-NITROPROPIONIC ACID; SPINAL-CORD; EXPRESSION; MICE; PATHWAY; MMP-9		FRONT CELL NEUROSCI	FRONT. CELL. NEUROSCI.	ENGLISH	39	GREEN PUBLISHED, GOLD	LEE, JONG EUN/0000-0001-6203-7413; KOO, BON-NYEO/0000-0002-3189-1673; KIM, SO YEON/0000-0001-5352-157X	PO BOX 110, EPFL INNOVATION PARK, BUILDING I, LAUSANNE, 1015, SWITZERLAND	SEP 2	12	LAUSANNE	27642277		J	FRONTIERS MEDIA SA	2016	KOO, BONNYEO/AAW-1415-2021	KOO, BN (通讯作者)，YONSEI UNIV, COLL MED, SEVERANCE HOSP, DEPT ANESTHESIOL & PAIN MED, SEOUL, SOUTH KOREA.; KOO, BN (通讯作者)，YONSEI UNIV, COLL MED, ANESTHESIA & PAIN RES INST, SEOUL, SOUTH KOREA.; LEE, JE (通讯作者)，YONSEI UNIV, COLL MED, DEPT ANAT, SEOUL, SOUTH KOREA.	NEUROSCIENCES & NEUROLOGY
FU SP;GU Y;JIANG JQ;CHEN X;XU MJ;CHEN XM;SHEN JG	FU, SHUPING;GU, YONG;JIANG, JIAN-QIN;CHEN, XI;XU, MINGJING;CHEN, XINGMIAO;SHEN, JIANGANG	AOKI T, 2002, STROKE, V33, P2711, DOI 10.1161/01.STR.0000033932.34467.97;CHAN PH, 2001, J CEREBR BLOOD F MET, V21, P2, DOI 10.1097/00004647-200101000-00002;DROGE W, 2002, PHYSIOL REV, V82, P47, DOI 10.1152/PHYSREV.00018.2001;GU Y, 2014, J NEUROIMMUNE PHARM, V9, P313, DOI 10.1007/S11481-014-9525-5;GU Y, 2012, J NEUROCHEM, V120, P147, DOI 10.1111/J.1471-4159.2011.07542.X;GU YONG, 2011, FRONT BIOSCI…	ETHNOPHARMACOLOGY RELEVANCE: ASTRAGALI RADIX (AR) HAS BEEN USED FOR THOUSANDS YEARS TO TREAT ISCHEMIC STROKE. CALYCOSIN AND ITS GLYCOSIDE FORM CALYCOSIN-7-O-BETA-D-GLUCOSIDE (CG) ARE TWO REPRESENTATIVE ISOFLAVONES IN ASTRAGALI RADIX. HOWEVER, ITS NEUROLOGICAL EFFECTS AND RELATED MOLECULAR MECHANISMS ARE LARGELY UNKNOWN. THE PRESENT STUDY AIMS TO EVALUATE THE NEUROPROTECTIVE EFFECTS OF CG ON BLOOD…				692	UNIV HONG KONG, SCH CHINESE MED, POKFULAM, HONG KONG, PEOPLES R CHINA.; UNIV HONG KONG, RES CTR HEART BRAIN HORMONE & HLTH AGING, POKFULAM, HONG KONG, PEOPLES R CHINA.; CHINA PHARMACOL UNIV, DEPT PHYTOCHEM, NANJING 210009, JIANGSU, PEOPLES R CHINA.;	UNIVERSITY OF HONG KONG; UNIVERSITY OF HONG KONG; CHINA PHARMACEUTICAL UNIVERSITY					2023-01-07	CALYSCOSIN-7-O-BETA-D-GLUCOSIDE; NITRIC OXIDE; MATRIX METALLOPROTEINASES; CAVEOLIN-1; CEREBRAL ISCHEMIA-REPERFUSION INJURY	10.1016/j.jep.2014.06.015	ARTICLE				SHENJG@HKUCC.HKU.HK	701		GENERAL RESEARCH FUND FROM UNIVERSITY GRANTS COMMITTEE, HONG KONG SAR [777610M, 777611M]; SEED FUND FOR BASIC RESEARCH; NATURAL SCIENCE FOUNDATION OF THE JIANGSU HIGHER EDUCATION INSTITUTIONS OF CHINA [12KJB360005]; UNIVERSITY OF HONG KONG	THE CURRENT STUDY WAS MAINLY SUPPORTED BY GENERAL RESEARCH FUND FROM UNIVERSITY GRANTS COMMITTEE, HONG KONG SAR (GRANT NOS. 777610M AND 777611M), SEED FUND FOR BASIC RESEARCH, THE UNIVERSITY OF HONG KONG, MS KAN SY STEM CELL RESEARCH DONATION AND THE NATURAL SCIENCE FOUNDATION OF THE JIANGSU HIGHER EDUCATION INSTITUTIONS OF CHINA (GRANT NO. 12KJB360005).	AN8KV				ASTRAGALOSIDE-IV PROTECTS; MATRIX METALLOPROTEINASES; FOCAL ISCHEMIA; FREE-RADICALS; RATS; PERMEABILITY; SUPPRESSION; DISRUPTION; EXPRESSION	1	J ETHNOPHARMACOL	J. ETHNOPHARMACOL.	ENGLISH	29		XU, MINGJING/0000-0002-9128-1172; CHEN, XI/0000-0002-9835-7141; FU, SHU-PING/0000-0002-8328-148X	ELSEVIER HOUSE, BROOKVALE PLAZA, EAST PARK SHANNON, CO, CLARE, 00000, IRELAND	AUG 8	10	CLARE	24930357		J	ELSEVIER IRELAND LTD	2014	XU, MINGJING/AAF-9938-2021	SHEN, JG (通讯作者)，UNIV HONG KONG, SCH CHINESE MED, CHINA 10 SASSOON RD, POKFULAM, HONG KONG, PEOPLES R CHINA.	PLANT SCIENCES; PHARMACOLOGY & PHARMACY; INTEGRATIVE & COMPLEMENTARY MEDICINE
HOSOMI N;NISHIYAMA A;BAN CR;NAYA T;TAKAHASHI T;KOHNO M;KOZIOL JA	HOSOMI, N;NISHIYAMA, A;BAN, CR;NAYA, T;TAKAHASHI, T;KOHNO, M;KOZIOL, JA	ANDERSEN S, 1994, NORDISK ALKOHOL TIDS, V11, P31;ANDO H, 2004, STROKE, V35, P1726, DOI 10.1161/01.STR.0000129788.26346.18;ARENAS IA, 2004, AM J PHYSIOL-CELL PH, V286, PC779, DOI 10.1152/AJPCELL.00398.2003;CIPOLLONE F, 2004, CIRCULATION, V109, P1482, DOI 10.1161/01.CIR.0000121735.52471.AC;ENGELHORN T, 2004, J CEREBR BLOOD F MET, V24, P467, DOI 10.1097/00004647-200404000-00012;GASCHE Y, 2001, J CER…	FOLLOWING CEREBRAL ISCHEMIA, I.V. INFUSION OF ANGIOTENSIN 11 INCREASES CEREBRAL EDEMA AND MORTALITY. ANGIOTENSIN TYPE 1 RECEPTOR BLOCKAGE SHOULD THEREFORE IMPROVE ACUTE CEREBRAL ISCHEMIA. LEFT MIDDLE CEREBRAL ARTERY OCCLUSION (120 MIN) FOLLOWED BY REPERFUSION WAS PERFORMED WITH THE THREAD METHOD UNDER HALOTHANE ANESTHESIA IN SPRAGUE-DAWLEY RATS. OLMESARTAN (ANGIOTENSIN TYPE 1 RECEPTOR BLOCKER; 0.…				225	KAGAWA UNIV, SCH MED, DIV STROKE, DEPT INTERNAL MED 2, MIKI, KAGAWA 7610793, JAPAN.; KAGAWA UNIV, SCH MED, DEPT PHARMACOL, KAGAWA 7610793, JAPAN.; SCRIPPS RES INST, DEPT MOL & EXPT MED, LA JOLLA, CA 92037 USA.;	KAGAWA UNIVERSITY; KAGAWA UNIVERSITY; SCRIPPS RESEARCH INSTITUTE					2023-01-07	CEREBRAL ISCHEMIA; CEREBRAL EDEMA; ANGIOTENSIN II; MATRIX METALLOPROTEINASES	10.1016/j.neuroscience.2005.03.054	ARTICLE			1873-7544	NAOHISA@MED.KAGAWA-U.AC.JP	231				949SK				SPONTANEOUSLY HYPERTENSIVE-RATS; II TYPE-1; BRAIN MICROVESSELS; ENDOTHELIAL-CELLS; TNF-ALPHA; INHIBITION; EXPRESSION	1	NEUROSCIENCE	NEUROSCIENCE	ENGLISH	25		HOSOMI, NAOHISA/0000-0001-7486-9700	THE BOULEVARD, LANGFORD LANE, KIDLINGTON, OXFORD OX5 1GB, ENGLAND		7	OXFORD	15963646		J	PERGAMON-ELSEVIER SCIENCE LTD	2005	HOSOMI, NAOHISA/H-8660-2019	HOSOMI, N (通讯作者)，KAGAWA UNIV, SCH MED, DIV STROKE, DEPT INTERNAL MED 2, 1750-1 IKENOBE, MIKI, KAGAWA 7610793, JAPAN.	NEUROSCIENCES & NEUROLOGY
ASAHI M;SUMII T;FINI ME;ITOHARA S;LO EH	ASAHI, M;SUMII, T;FINI, ME;ITOHARA, S;LO, EH	ASAHI M, 2000, J CEREBR BLOOD F MET, V20, P1681, DOI 10.1097/00004647-200012000-00007;ASAHI M, 2001, IN PRESS J NEUROSCI;CLARK AW, 1997, NEUROSCI LETT, V238, P53, DOI 10.1016/S0304-3940(97)00859-8;FERGUSON TA, 2000, MOL CELL NEUROSCI, V16, P157, DOI 10.1006/MCNE.2000.0859;FINI ME, 1998, BIOL EXTRAC, P299;FUJIMURA M, 1999, BRAIN RES, V842, P92, DOI 10.1016/S0006-8993(99)01843-0;GASCHE Y, 1999, J C…	MATRIX METALLOPROTEINASES (MMPS) MAY CONTRIBUTE TO TISSUE DAMAGE AFTER CEREBRAL ISCHEMIA. IN THIS STUDY, WILDTYPE AND MMP-2 KNOCKOUT MICE WERE SUBJECTED TO PERMANENT AND TRANSIENT (2 H) OCCLUSIONS OF THE MIDDLE CEREBRAL ARTERY. GELATIN ZYMOGRAPHY SHOWED THAT MMP-9 LEVELS WERE INCREASED IN ALL BRAINS AFTER ISCHEMIA. MMP-2 LEVELS DID NOT SHOW A SIGNIFICANT INCREASE IN WILDTYPE MICE, AND WERE NOT DE…				3003	MASSACHUSETTS GEN HOSP, DEPT NEUROL, NEUROPROTECT RES LAB, CHARLESTOWN, MA 02129 USA.; MASSACHUSETTS GEN HOSP, DEPT RADIOL, CHARLESTOWN, MA 02129 USA.; HARVARD UNIV, SCH MED, PROGRAM NEUROSCI, CHARLESTOWN, MA 02129 USA.; TUFTS UNIV, NEW ENGLAND EYE CTR, VIS RES LABS, MEDFORD, MA 02155 USA.; RIKEN, BRAIN SCI INST, LAB BEHAV GENET, WAKO, SAITAMA, JAPAN.;	HARVARD UNIVERSITY; MASSACHUSETTS GENERAL HOSPITAL; HARVARD UNIVERSITY; MASSACHUSETTS GENERAL HOSPITAL; HARVARD UNIVERSITY; TUFTS UNIVERSITY; RIKEN					2023-01-07	EXTRACELLULAR MATRIX; MOUSE; NEUROPROTECTION; REPERFUSION INJURY; PROTEOLYSIS; STROKE	10.1097/00001756-200109170-00050	ARTICLE			1473-558X		3007		NATIONAL EYE INSTITUTE [R01EY012651] FUNDING SOURCE: NIH REPORTER; NATIONAL INSTITUTE OF NEUROLOGICAL DISORDERS AND STROKE [R01NS040529, R01NS037074, R01NS038731] FUNDING SOURCE: NIH REPORTER; NEI NIH HHS [R01-EY12651] FUNDING SOURCE: MEDLINE; NINDS NIH HHS [R01-NS40529, R01-NS38731, R01-NS37074] FUNDING SOURCE: MEDLINE		475JX				MATRIX-METALLOPROTEINASE EXPRESSION; CEREBRAL-ISCHEMIA; ACTIVATED MATRIX-METALLOPROTEINASE-9; EARLY APPEARANCE; INHIBITION; INCREASE; REPERFUSION; HEMORRHAGE; MMP-2; MICE	13	NEUROREPORT	NEUROREPORT	ENGLISH	22		ITOHARA, SHIGEYOSHI/0000-0002-2410-9989	TWO COMMERCE SQ, 2001 MARKET ST, PHILADELPHIA, PA 19103 USA	SEP 17	5	PHILADELPHIA	11588620		J	LIPPINCOTT WILLIAMS & WILKINS	2001	ITOHARA, SHIGEYOSHI/I-8769-2012	LO, EH (通讯作者)，MASSACHUSETTS GEN HOSP, DEPT NEUROL, NEUROPROTECT RES LAB, MGH E 149-2322, CHARLESTOWN, MA 02129 USA.	NEUROSCIENCES & NEUROLOGY
LIU R;LIU Q;HE SQ;SIMPKINS JW;YANG SH	LIU, RAN;LIU, QING;HE, SHAOQING;SIMPKINS, JAMES W.;YANG, SHAO-HUA	BAMBAUER KZ, 2006, ARCH NEUROL-CHICAGO, V63, P661, DOI 10.1001/ARCHNEUR.63.5.661;BRADFORD MM, 1976, ANAL BIOCHEM, V72, P248, DOI 10.1016/0003-2697(76)90527-3;BUSCH E, 1997, BRAIN RES, V778, P16, DOI 10.1016/S0006-8993(97)01008-1;BUSHNELL CD, 2006, STROKE, V37, P2387, DOI 10.1161/01.STR.0000236053.37695.15;CARMICHAEL S THOMAS, 2005, NEURORX, V2, P396;CLARK WM, 2000, STROKE, V31, P811, DOI 10.1161/…	THROMBOLYSIS WITH RECOMBINANT TISSUE PLASMINOGEN ACTIVATOR (RTPA) IN ISCHEMIC STROKE IS LIMITED BY THE INCREASED RISK OF HEMORRHAGE TRANSFORMATION DUE TO BLOOD-BRAIN BARRIER BREAKDOWN. WE DETERMINED THE INTERACTION OF 17 BETA-ESTRADIOL (E2) AND RTPA ON ACTIVATION OF PLASMINOGEN SYSTEM AND MATRIX METALLOPROTEINASES (MMPS) IN A TRANSIENT MIDDLE CEREBRAL ARTERY OCCLUSION (MCAO) MODEL. OVARIECTOMIZED…				1006	UNIV N TEXAS, HLTH SCI CTR, DEPT PHARMACOL & NEUROSCI, FT WORTH, TX 76107 USA.;	UNIVERSITY OF NORTH TEXAS SYSTEM; UNIVERSITY OF NORTH TEXAS HEALTH SCIENCE CENTER					2023-01-07		10.1124/jpet.109.160937	ARTICLE			1521-0103	SYANG@HSC.UNT.EDU	1012		NATIONAL INSTITUTES OF HEALTH NATIONAL INSTITUTE OF NEUROLOGICAL DISORDERS AND STROKE [R01-NS054687, R01-NS054651]; NATIONAL INSTITUTES OF HEALTH NATIONAL INSTITUTE ON AGING [P01-AG22550, P01-AG10485]; AMERICAN HEART ASSOCIATION, INC. TEXAS AFFILIATE; NATIONAL INSTITUTE OF NEUROLOGICAL DISORDERS AND STROKE [R01NS054651, R01NS054687] FUNDING SOURCE: NIH REPORTER; NATIONAL INSTITUTE ON AGING [P01AG…	THIS WORK WAS SUPPORTED BY THE NATIONAL INSTITUTES OF HEALTH NATIONAL INSTITUTE OF NEUROLOGICAL DISORDERS AND STROKE [GRANTS R01-NS054687, R01-NS054651] (TO S.Y.); AND THE NATIONAL INSTITUTES OF HEALTH NATIONAL INSTITUTE ON AGING [GRANTS P01-AG22550, P01-AG10485] (TO J.W.S.); AND THE AMERICAN HEART ASSOCIATION, INC. TEXAS AFFILIATE (TO S.Y.).	559DF				FOCAL CEREBRAL-ISCHEMIA; HEMORRHAGIC TRANSFORMATION; MATRIX METALLOPROTEINASES; INFLAMMATORY RESPONSE; THROMBOEMBOLIC STROKE; ANIMAL-MODELS; ESTROGEN; BRAIN; REPERFUSION; MATRIX-METALLOPROTEINASE-9	3	J PHARMACOL EXP THER	J. PHARMACOL. EXP. THER.	ENGLISH	41	GREEN PUBLISHED	LIU, RAN/0000-0002-3882-0616	9650 ROCKVILLE PIKE, BETHESDA, MD 20814-3995 USA	MAR	7	BETHESDA	19952306		J	AMER SOC PHARMACOLOGY EXPERIMENTAL THERAPEUTICS	2010	YANG, SHAOHUA/D-1738-2013	YANG, SH (通讯作者)，UNIV N TEXAS, HLTH SCI CTR, DEPT PHARMACOL & NEUROSCI, 3500 CAMP BOWIE BLVD, FT WORTH, TX 76107 USA.	PHARMACOLOGY & PHARMACY
SIFAT AE;VAIDYA B;ABBRUSCATO TJ	SIFAT, ALI EHSAN;VAIDYA, BHUVANESHWAR;ABBRUSCATO, THOMAS J.	ABBRUSCATO TJ, 2002, J PHARM SCI-US, V91, P2525, DOI 10.1002/JPS.10256;ABBRUSCATO TJ, 2004, J PHARMACOL EXP THER, V310, P459, DOI 10.1124/JPET.104.066274;ABRAMOV AY, 2007, J NEUROSCI, V27, P1129, DOI 10.1523/JNEUROSCI.4468-06.2007;ALEXANDROV AV, 2002, NEUROLOGY, V59, P862, DOI 10.1212/WNL.59.6.862;ALLEN CL, 2009, INT J STROKE, V4, P461, DOI 10.1111/J.1747-4949.2009.00387.X;ALYAUTDIN R, 2014, INT …	THE BLOOD-BRAIN BARRIER (BBB) IS A VITAL COMPONENT OF THE NEUROVASCULAR UNIT (NVU) CONTAINING TIGHT JUNCTIONAL (TJ) PROTEINS AND DIFFERENT ION AND NUTRIENT TRANSPORTERS WHICH MAINTAIN NORMAL BRAIN PHYSIOLOGY. BBB DISRUPTION IS A MAJOR PATHOLOGICAL HALLMARK IN THE COURSE OF ISCHEMIC STROKE WHICH IS REGULATED BY THE ACTIONS OF DIFFERENT FACTORS WORKING AT DIFFERENT STAGES OF CEREBRAL ISCHEMIA INCLU…				957	TEXAS TECH UNIV, SCH PHARM, DEPT PHARMACEUT SCI, HLTH SCI CTR, 1300 S COULTER, AMARILLO, TX 79106 USA.;	TEXAS TECH UNIVERSITY SYSTEM; TEXAS TECH UNIVERSITY; TEXAS TECH UNIVERSITY HEALTH SCIENCE CENTER; TEXAS TECH UNIVERSITY HEALTH SCIENCES CENTER AMARILLO					2023-01-07	BLOOD-BRAIN BARRIER; ISCHEMIC STROKE; MATRIX METALLOPROTEINASES; TIGHT JUNCTION; TISSUE-TYPE PLASMINOGEN ACTIVATOR	10.1208/s12248-017-0091-7	REVIEW				THOMAS.ABBRUSCATO@TTUHSC.EDU	972				EY6ZJ				TISSUE-PLASMINOGEN ACTIVATOR; CEREBRAL-ARTERY OCCLUSION; MATRIX-METALLOPROTEINASE-9 UP-REGULATION; RECEPTOR-MEDIATED ENDOCYTOSIS; FREE-RADICAL SCAVENGER; DRUG-DELIVERY; MATRIX METALLOPROTEINASES; TIGHT JUNCTIONS; OXIDATIVE STRESS; IN-VITRO	4	AAPS J	AAPS J.	ENGLISH	155			233 SPRING ST, NEW YORK, NY 10013 USA	JUL	16	NEW YORK	28484963		J	SPRINGER	2017		ABBRUSCATO, TJ (通讯作者)，TEXAS TECH UNIV, SCH PHARM, DEPT PHARMACEUT SCI, HLTH SCI CTR, 1300 S COULTER, AMARILLO, TX 79106 USA.	PHARMACOLOGY & PHARMACY
YAMASHITA T;ABE K	YAMASHITA, TORU;ABE, KOJI	ADIBHATLA RM, 2008, CNS NEUROL DISORD-DR, V7, P243, DOI 10.2174/187152708784936608;ASAHI M, 2001, J NEUROSCI, V21, P7724, DOI 10.1523/JNEUROSCI.21-19-07724.2001;BENCHENANE K, 2005, CIRCULATION, V111, P2241, DOI 10.1161/01.CIR.0000163542.48611.A2;BROTT T, 1997, STROKE, V28, P2109, DOI 10.1161/01.STR.28.11.2109;CASTELLANOS M, 2007, STROKE, V38, P1855, DOI 10.1161/STROKEAHA.106.481556;CHAN PH, 2001,…	REPERFUSION WITH RECOMBINANT TISSUE PLASMINOGEN ACTIVATOR (TPA) SOMETIMES CAUSES CATASTROPHIC HEMORRHAGIC TRANSFORMATION (HT) IN THE ISCHEMIC BRAIN. CONSEQUENTLY, THE APPLICATION OF TPA HAS BEEN STRICTLY LIMITED. RECENT STUDIES HAVE INDICATED THAT MATRIX METALLOPROTEINASES (MMPS), ESPECIALLY MMP-9, PLAY A CRITICAL ROLE IN BLOOD BRAIN BARRIER (BBB) DISRUPTION IN THE ISCHEMIC BRAIN, LEADING TO BRAI…				219	OKAYAMA UNIV, GRAD SCH MED DENT & PHARMACEUT SCI, DEPT NEUROL, OKAYAMA 7008558, JAPAN.;	OKAYAMA UNIVERSITY					2023-01-07	CEREBRAL ISCHEMIA; HEMORRHAGIC TRANSFORMATION; TISSUE PLASMINOGEN ACTIVATOR; FREE RADICAL; MATRIX METALLOPROTEINASE-9		REVIEW				TOOY@DL.DION.NE.JP	223				811SP				TISSUE-PLASMINOGEN ACTIVATOR; BLOOD-BRAIN-BARRIER; FOCAL CEREBRAL-ISCHEMIA; INTRACEREBRAL HEMORRHAGE; MATRIX-METALLOPROTEINASE; NEUROVASCULAR UNIT; RAT-BRAIN; MATRIX-METALLOPROTEINASE-9; THROMBOLYSIS; REPERFUSION	4	ACTA MED OKAYAMA	ACTA MED. OKAYAMA	ENGLISH	32		YAMASHITA, TORU/0000-0003-3634-5679	EDITORIAL OFFICE, ACTA MEDICA OKAYAMA OKAYAMA UNIVERSITY MEDICAL SCHOOL 2-5-1 SHIKATA-CHO, KITA-KU, OKAYAMA, 700-8558, JAPAN	AUG	5	OKAYAMA	21860527		J	OKAYAMA UNIV MED SCHOOL	2011		ABE, K (通讯作者)，OKAYAMA UNIV, GRAD SCH MED DENT & PHARMACEUT SCI, DEPT NEUROL, OKAYAMA 7008558, JAPAN.	RESEARCH & EXPERIMENTAL MEDICINE
CAMPOS M;GARCIA-BONILLA L;HERNANDEZ-GUILLAMON M;BARCELO V;MORANCHO A;QUINTANA M;RUBIERA M;ROSELL A;MONTANER J	CAMPOS, MIREIA;GARCIA-BONILLA, LIDIA;HERNANDEZ-GUILLAMON, MAR;BARCELO, VERONICA;MORANCHO, ANNA;QUINTANA, MANOLO;RUBIERA, MARTA;ROSELL, ANNA;MONTANER, JOAN	ADAMS HP, 1993, STROKE, V24, P35, DOI 10.1161/01.STR.24.1.35;ALVAREZ-SABIN J, 2007, STROKE, V38, P1076, DOI 10.1161/01.STR.0000258075.58283.8F;AMERICAN COLLEGE OF EMERGENCY PHYSICIANS, 2013, ANN EMERG MED, V61, P225, DOI 10.1016/J.ANNEMERGMED.2012.11.005;AMIN-HANJANI S, 2001, STROKE, V32, P980, DOI 10.1161/01.STR.32.4.980;BALDUINI W, 2001, STROKE, V32, P2185, DOI 10.1161/HS0901.094287;BARONE FC, …	AIMSSTATINS MAY AFFORD NEUROPROTECTION AGAINST ISCHEMIC INJURY, BUT IT REMAINS CONTROVERSIAL WHETHER COMBINED TREATMENT WITH TISSUE PLASMINOGEN ACTIVATOR (TPA) AFTER STROKE INCREASES THE RISK OF HEMORRHAGIC TRANSFORMATION (HT), THE MAJOR TPA-RELATED COMPLICATION. WE EVALUATED THE SAFETY OF COMBINING STATIN WITH TPA ADMINISTRATION DURING THE ACUTE PHASE OF BOTH EXPERIMENTAL AND HUMAN STROKE. METHO…				863	UNIV AUTONOMA BARCELONA, INST RECERCA VALL DHEBRON, NEUROVASC RES LAB, E-08193 BARCELONA, SPAIN.; UNIV AUTONOMA BARCELONA, HOSP UNIV VALL DHEBRON, DEPT NEUROL, NEUROVASC UNIT, E-08193 BARCELONA, SPAIN.;	AUTONOMOUS UNIVERSITY OF BARCELONA; HOSPITAL UNIVERSITARI VALL D'HEBRON; VALL D'HEBRON INSTITUT DE RECERCA (VHIR); AUTONOMOUS UNIVERSITY OF BARCELONA; HOSPITAL UNIVERSITARI VALL D'HEBRON					2023-01-07	CEREBRAL ISCHEMIA; HEMORRHAGIC TRANSFORMATION; SPONTANEOUS HYPERTENSIVE RATS; STATINS; TISSUE PLASMINOGEN ACTIVATOR	10.1111/cns.12181	ARTICLE			1755-5949	31862JMV@COMB.CAT	870		SPANISH MINISTRY OF HEALTH (INSTITUTO DE SALUD CARLOS III) [FI 10/00508]; MIGUEL SERVET PROGRAMME [CP09/00265]; SPANISH MINISTRY OF HEALTH; EUROPEAN UNION [201024, 202213]; EUROSALUD PROGRAMME [EUS2008-03610]; SPANISH STROKE RESEARCH NETWORK RENEVAS [RD06/0026/0010]	M.C IS SUPPORTED BY A FIS GRANT (FI 10/00508) FROM THE SPANISH MINISTRY OF HEALTH (INSTITUTO DE SALUD CARLOS III), AND A. R. IS SUPPORTED BY THE MIGUEL SERVET PROGRAMME (CP09/00265), ALSO FROM THE SPANISH MINISTRY OF HEALTH. THE RESEARCH LEADING TO THESE RESULTS HAS RECEIVED FUNDING FROM THE EUROPEAN UNION'S SEVENTH FRAMEWORK PROGRAMME (FP7/2007-2013) UNDER GRANT AGREEMENTS N 201024 AND N 202213 …	239LG				NITRIC-OXIDE SYNTHASE; FOCAL CEREBRAL-ISCHEMIA; REDUCTASE INHIBITOR; RAT MODEL; THROMBOLYSIS; ATORVASTATIN; SIMVASTATIN; EFFICACY; PLASMA; INFARCTION	11	CNS NEUROSCI THER	CNS NEUROSCI. THER.	ENGLISH	44	GREEN PUBLISHED	RETANA, ANNA MORANCHO/0000-0001-9059-3206; MONTANER, JOAN/0000-0003-4845-2279; HERNANDEZ GUILLAMON, MARIA MAR/0000-0001-8844-0091; QUINTANA, MANUEL/0000-0003-0288-9088; ROSELL NOVEL, ANNA/0000-0003-1082-3599; RUBIERA DEL FUEYO, MARTA A/0000-0001-8100-9477	111 RIVER ST, HOBOKEN 07030-5774, NJ USA	NOV	8	HOBOKEN	24118905		J	WILEY	2013	RETANA, ANNA MORANCHO/K-8804-2014; MONTANER, JOAN/D-3063-2015	MONTANER, J (通讯作者)，HOSP VALLE DE HEBRON, INST RECERCA, NEUROVASC UNIT, NEUROVASC RES LAB, PG VALL DHEBRON 119-129, BARCELONA 08035, SPAIN.	NEUROSCIENCES & NEUROLOGY; PHARMACOLOGY & PHARMACY
CUNNINGHAM LA;WETZEL M;ROSENBERG GA	CUNNINGHAM, LA;WETZEL, M;ROSENBERG, GA	AOKI T, 2002, STROKE, V33, P2711, DOI 10.1161/01.STR.0000033932.34467.97;APODACA G, 1990, CANCER RES, V50, P2322;APTE SS, 1994, DEV DYNAM, V200, P177, DOI 10.1002/AJA.1002000302;APTE SS, 1994, GENOMICS, V19, P86, DOI 10.1006/GENO.1994.1016;APTE SS, 1996, J BIOL CHEM, V271, P2874;APTE SS, 1995, J BIOL CHEM, V270, P14313, DOI 10.1074/JBC.270.24.14313;ARAI K, 2003, GLIA, V43, P254, DOI 10.1002/GLIA.…	MATRIX METALLOPROTEINASES (MMPS) ARE MATRIX-DEGRADING ENZYMES INVOLVED IN DIVERSE HOMEOSTATIC AND PATHOLOGICAL PROCESSES. SEVERAL MMPS ARE EXPRESSED WITHIN THE CNS AND SERVE IMPORTANT NORMAL AND PATHOLOGICAL FUNCTIONS DURING DEVELOPMENT AND ADULTHOOD. AN EARLY AND MAJOR PATHOLOGICAL EFFECT OF MMP ACTIVITY AFTER CEREBRAL ISCHEMIA IS OPENING OF THE BLOOD-BRAIN BARRIER (BBB). MORE RECENT WORK DEMONS…				329	UNIV NEW MEXICO, SCH MED, DEPT NEUROSCI, ALBUQUERQUE, NM 87131 USA.; UNIV NEW MEXICO, SCH MED, DEPT NEUROL, ALBUQUERQUE, NM 87131 USA.;	UNIVERSITY OF NEW MEXICO; UNIVERSITY OF NEW MEXICO					2023-01-07	STROKE; BLOOD-BRAIN BARRIER; ANGIOGENESIS; METALLOPROTEINASE NEUROTROPHIN; FAS; VEGF	10.1002/glia.20169	REVIEW			1098-1136	LEEANNA@SALUD.UNM.EDU	339		NINDS NIH HHS [R01NS47373, R01NS045847] FUNDING SOURCE: MEDLINE; NATIONAL INSTITUTE OF NEUROLOGICAL DISORDERS AND STROKE [R01NS045847, R01NS047373] FUNDING SOURCE: NIH REPORTER		922WW				BLOOD-BRAIN-BARRIER; MATRIX-METALLOPROTEINASE EXPRESSION; DOXORUBICIN-INDUCED APOPTOSIS; ENDOTHELIAL GROWTH-FACTOR; NEURONAL CELL-DEATH; TISSUE INHIBITOR; RAT-BRAIN; MATRIX-METALLOPROTEINASE-9 EXPRESSION; EXTRACELLULAR-MATRIX; REPERFUSION INJURY	4	GLIA	GLIA	ENGLISH	116			111 RIVER ST, HOBOKEN 07030-5774, NJ USA	JUN	11	HOBOKEN	15846802		J	WILEY	2005		CUNNINGHAM, LA (通讯作者)，UNIV NEW MEXICO, SCH MED, DEPT NEUROSCI, MSC08 4740,1, ALBUQUERQUE, NM 87131 USA.	NEUROSCIENCES & NEUROLOGY
MONTANER J;ALVAREZ-SABIN J;MOLINA CA;ANGLES A;ABILLEIRA S;ARENILLAS J;MONASTERIO J	MONTANER, J;ALVAREZ-SABIN, J;MOLINA, CA;ANGLES, A;ABILLEIRA, S;ARENILLAS, J;MONASTERIO, J	ADAMS HP, 1993, STROKE, V24, P35, DOI 10.1161/01.STR.24.1.35;DELZOPPO GJ, 1995, THROMB THER AC ISCH, P254;FISHER CM, 1951, J NEUROPATH EXP NEUR, V10, P92;HACKE W, 1995, JAMA-J AM MED ASSOC, V274, P1017, DOI 10.1001/JAMA.274.13.1017;HAMANN GERHARD F., 1999, THROMBOSIS AND HAEMOSTASIS, V82, P92;HAMANN GF, 1995, STROKE, V26, P2120, DOI 10.1161/01.STR.26.11.2120;HAMMAN GF, 1996, J CEREB BLOOD FLOW M,…	BACKGROUND AND PURPOSE-IN ANIMAL MODELS OF CEREBRAL ISCHEMIA, MATRIX METALLOPROTEINASE (MMP) EXPRESSION WAS SIGNIFICANTLY INCREASED AND RELATED TO BLOOD-BRAIN BARRIER DISRUPTION, EDEMA FORMATION, AND HEMORRHAGIC TRANSFORMATION HT). MMP INHIBITORS REDUCE HT AFTER EMBOLIC ISCHEMIA IN TISSUE-TYPE PLASMINOGEN ACTIVATOR-TREATED ANIMALS. WE AIMED TO DETERMINE THE RELATIONSHIP BETWEEN MMPS AND HT AFTER …				2762	HOSP VALL DHEBRON, GEN HOSP, NEUROL SERV, CEREBROVASC UNIT, BARCELONA 08035, SPAIN.; VALL DHEBRON HOSP, HEMOSTASIA RES UNIT, BARCELONA, SPAIN.;	HOSPITAL UNIVERSITARI VALL D'HEBRON; HOSPITAL UNIVERSITARI VALL D'HEBRON					2023-01-07	CEREBRAL ISCHEMIA; EMBOLISM, CEREBRAL; HEMATOMA, PARENCHYMAL; HEMORRHAGIC STROKE; MATRIX METALLOPROTEINASE	10.1161/hs1201.99512	ARTICLE					2767				499YX				ISCHEMIC STROKE; REPERFUSION; COLLAGENASE; INHIBITION; INFARCT; BRAIN; RATS	12	STROKE	STROKE	ENGLISH	25	BRONZE, GREEN PUBLISHED	MONTANER, JOAN/0000-0003-4845-2279; ALVAREZ-SABIN, JOSE/0000-0002-8054-9209; ABILLEIRA, SONIA/0000-0002-5587-128X	530 WALNUT ST, PHILADELPHIA, PA 19106-3621 USA	DEC	6	PHILADELPHIA	11739970		J	LIPPINCOTT WILLIAMS & WILKINS	2001	MONTANER, JOAN/D-3063-2015; ARENILLAS, JUAN F./AAE-1142-2020	MONTANER, J (通讯作者)，HOSP VALL DHEBRON, GEN HOSP, NEUROL SERV, CEREBROVASC UNIT, 6 PLANTA,PG VALL DHEBRON 119-129, BARCELONA 08035, SPAIN.	NEUROSCIENCES & NEUROLOGY; CARDIOVASCULAR SYSTEM & CARDIOLOGY
CUI JK;CHEN SY;ZHANG CY;MENG FJ;WU W;HU R;HADASS O;LEHMIDI T;BLAIR GJ;LEE M;CHANG M;MOBASHERY S;SUN GY;GU ZZ	CUI, JIANKUN;CHEN, SHANYAN;ZHANG, CHUNYANG;MENG, FANJUN;WU, WEI;HU, RONG;HADASS, OR;LEHMIDI, TAREQ;BLAIR, GREGORY J.;LEE, MIJOON;CHANG, MAYLAND;MOBASHERY, SHAHRIAR;SUN, GRACE Y.;GU, ZEZONG	ARMULIK A, 2010, NATURE, V468, P557, DOI 10.1038/NATURE09522;ASAHI M, 2001, J NEUROSCI, V21, P7724, DOI 10.1523/JNEUROSCI.21-19-07724.2001;BELL RD, 2010, NEURON, V68, P409, DOI 10.1016/J.NEURON.2010.09.043;BROWN S, 2000, J AM CHEM SOC, V122, P6799, DOI 10.1021/JA001461N;CASTELLANOS M, 2003, STROKE, V34, P40, DOI 10.1161/01.STR.0000046764.57344.31;CHEN JL, 2005, J NEUROSCI, V25, P2366, DOI 10.1523…	BACKGROUND: CEREBRAL ISCHEMIA HAS BEEN SHOWN TO INDUCE ACTIVATION OF MATRIX METALLOPROTEINASES (MMPS), PARTICULARLY MMP-9, WHICH IS ASSOCIATED WITH IMPAIRMENT OF THE NEUROVASCULATURE, RESULTING IN BLOOD-BRAIN BARRIER BREAKDOWN, HEMORRHAGE AND NEURODEGENERATION. WE PREVIOUSLY REPORTED THAT THE THIIRANE INHIBITOR SB-3CT, WHICH IS SELECTIVE FOR GELATINASES (MMP-2 AND -9), COULD ANTAGONIZE NEURONAL A…	21				UNIV MISSOURI, SCH MED, DEPT PATHOL & ANAT SCI, CTR TRANSLAT NEUROSCI, COLUMBIA, MO 65212 USA.; UNIV MISSOURI, DEPT BIOCHEM, SCH MED, COLUMBIA, MO 65212 USA.; UNIV MISSOURI, INTERDISCIPLINARY NEUROSCI PROGRAM, COLUMBIA, MO 65212 USA.; UNIV MISSOURI, MS PATHOL PROGRAM, COLUMBIA, MO 65212 USA.; UNIV NOTRE DAME, DEPT CHEM & BIOCHEM, NOTRE DAME, IN 46556 USA.;	UNIVERSITY OF MISSOURI SYSTEM; UNIVERSITY OF MISSOURI COLUMBIA; UNIVERSITY OF MISSOURI SYSTEM; UNIVERSITY OF MISSOURI COLUMBIA; UNIVERSITY OF MISSOURI SYSTEM; UNIVERSITY OF MISSOURI COLUMBIA; UNIVERSITY OF MISSOURI SYSTEM; UNIVERSITY OF MISSOURI COLUMBIA; UNIVERSITY OF NOTRE DAME					2023-01-07	EMBOLIC STROKE; FOCAL ISCHEMIA; GELATINASE PROTEOLYSIS; INTRACEREBRAL HEMORRHAGE; NEUROPROTECTION; NEUROVASCULAR UNIT; PERICYTES	10.1186/1750-1326-7-21	ARTICLE				GUZE@HEALTH.MISSOURI.EDU			AMERICAN HEART ASSOCIATION [06BGIA0665051Y, 09NSDG2260983]; DANA FOUNDATION; NIH GRANT [CA122417]; NATIONAL CANCER INSTITUTE [R01CA122417] FUNDING SOURCE: NIH REPORTER	THIS WORK IS DEDICATED TO THE MEMORY OF CO-AUTHORS ON THIS REPORT DR. FANJUN MENG AND MS. CHUNYANG ZHANG, WHO TRAGICALLY PASSED AWAY ON JULY 3RD, 2011. WE THANK MS. YINGXING WU FOR ASSISTANCE IN STATISTICAL ANALYSIS AND DR. WILLIAM STALLCUP OF SANFORD-BURNHAM MEDICAL RESEARCH INSTITUTE, LA JOLLA, CA FOR GENEROUSLY PROVIDING THE NG2 ANTIBODY. THIS WORK WAS SUPPORTED IN PART BY GRANTS FROM THE AMER…	043VH				BLOOD-BRAIN-BARRIER; SPINAL-CORD-INJURY; MATRIX METALLOPROTEINASES; HEMORRHAGIC TRANSFORMATION; EXPERIMENTAL STROKE; FACTOR EXPRESSION; MOUSE MODEL; KNOCK-OUT; MATRIX-METALLOPROTEINASE-9; THERAPY		MOL NEURODEGENER	MOL. NEURODEGENER.	ENGLISH	47	GREEN PUBLISHED, GOLD	LEE, MIJOON/0000-0001-7432-0427; BLAIR, GREGORY/0000-0002-8569-9249	236 GRAYS INN RD, FLOOR 6, LONDON WC1X 8HL, ENGLAND	MAY 15	15	LONDON	22587708		J	BIOMED CENTRAL LTD	2012	LEE, MIJOON/AFK-1543-2022	GU, ZZ (通讯作者)，UNIV MISSOURI, SCH MED, DEPT PATHOL & ANAT SCI, CTR TRANSLAT NEUROSCI, COLUMBIA, MO 65212 USA.	NEUROSCIENCES & NEUROLOGY
BARBER PA	BARBER, PHILIP A.	ABE T, 2010, STROKE, V41, P898, DOI 10.1161/STROKEAHA.109.572552;ALBERS GW, 2006, ANN NEUROL, V60, P508, DOI 10.1002/ANA.20976;ASTRUP J, 1981, STROKE, V12, P723, DOI 10.1161/01.STR.12.6.723;AVIV RI, 2009, RADIOLOGY, V250, P867, DOI 10.1148/RADIOL.2503080257;BAIRD AE, 1998, J CEREBR BLOOD F MET, V18, P583, DOI 10.1097/00004647-199806000-00001;BARBER PA, 2004, ANN NEUROL, V56, P116, DOI 10.1002/ANA…	NEUROIMAGING HAS IMPROVED OUR UNDERSTANDING OF THE EVOLUTION OF STROKE AT DISCREET TIME POINTS HELPING TO IDENTIFY IRREVERSIBLY DAMAGED AND POTENTIALLY REVERSIBLE ISCHEMIC BRAIN. NEUROIMAGING HAS ALSO CONTRIBUTED CONSIDERABLY TO THE BASIC PREMISE OF ACUTE STROKE THERAPY WHICH IS TO SALVAGE SOME PORTION OF THE ISCHEMIC REGION FROM EVOLVING INTO INFARCTION, AND BY DOING SO, MAINTAINING BRAIN FUNCTI…				6981	UNIV CALGARY, DEPT CLIN NEUROSCI, CALGARY, AB T2N 4N1, CANADA.; UNIV CALGARY, DEPT RADIOL, CALGARY, AB T2N 4N1, CANADA.; UNIV CALGARY, HOTCHKISS BRAIN INST, CALGARY, AB T2N 4N1, CANADA.;	UNIVERSITY OF CALGARY; UNIVERSITY OF CALGARY; UNIVERSITY OF CALGARY					2023-01-07	STROKE; ISCHEMIC PENUMBRA; NEUROVASCULAR UNIT; MRI	10.3390/s130606981	REVIEW				PABARBER@UCALGARY.CA	7003				169GK				BLOOD-BRAIN-BARRIER; FOCAL CEREBRAL-ISCHEMIA; POSITRON-EMISSION-TOMOGRAPHY; APPARENT DIFFUSION-COEFFICIENT; OXYGEN EXTRACTION FRACTION; MATRIX METALLOPROTEINASES; ARTERY OCCLUSION; HEMORRHAGIC TRANSFORMATION; TEMPORAL EVOLUTION; EARLY REPERFUSION	6	SENSORS-BASEL	SENSORS	ENGLISH	105	GREEN PUBLISHED, GOLD, GREEN SUBMITTED		ST ALBAN-ANLAGE 66, CH-4052 BASEL, SWITZERLAND	JUN	23	BASEL	23711462		J	MDPI	2013	BARBER, PHILIP A/C-7108-2016	BARBER, PA (通讯作者)，UNIV CALGARY, DEPT CLIN NEUROSCI, 3330 HOSP DR NW, CALGARY, AB T2N 4N1, CANADA.	CHEMISTRY; ENGINEERING; INSTRUMENTS & INSTRUMENTATION
SANG HF;QIU ZM;CAI J;LAN WY;YU LJ;ZHANG H;LI M;XIE Y;GUO RB;YE RD;LIU XF;LIU L;ZHANG RL	SANG, HONGFEI;QIU, ZHONGMING;CAI, JIN;LAN, WENYA;YU, LINJIE;ZHANG, HAO;LI, MIN;XIE, YI;GUO, RUIBING;YE, RUIDONG;LIU, XINFENG;LIU, LING;ZHANG, RENLIANG	ABDOUH M, 2008, BRIT J PHARMACOL, V154, P136, DOI 10.1038/BJP.2008.48;AIJAZ S, 2006, INT REV CYTOL, V248, P261, DOI 10.1016/S0074-7696(06)48005-0;ARAI K, 2003, GLIA, V43, P254, DOI 10.1002/GLIA.10255;ARAUJO RC, 2006, BIOL CHEM, V387, P431, DOI 10.1515/BC.2006.057;AUSTINAT M, 2009, STROKE, V40, P285, DOI 10.1161/STROKEAHA.108.526673;BARROS CC, 2012, PLOS ONE, V7, DOI 10.1371/JOURNAL.PONE.0040573;B…	HEMORRHAGIC TRANSFORMATION (HT) IS A MAJOR COMPLICATION OF ISCHEMIC STROKE AND FURTHER DETERIORATES NEUROLOGICAL OUTCOMES. BRADYKININ 1 RECEPTOR (B1R) HAS BEEN PROVEN TO MEDIATE VASCULO-TOXICITY IN VARIOUS EXPERIMENTAL MODELS. HOWEVER, ITS ROLE IN THE DEVELOPMENT OF HT AFTER STROKE REMAINS UNCLEAR. WE DETECTED THE B1R EXPRESSION IN BRAIN TISSUES WITH OR WITHOUT HT IN A RAT MODEL OF CEREBRAL ISCHE…				597	NANJING UNIV, MED SCH, JINLING HOSP, DEPT NEUROL, 305 EAST ZHONGSHAN RD, NANJING 210002, JIANGSU, PEOPLES R CHINA.; GERIATR HOSP HANGZHOU CITY, DEPT NEUROL, HANGZHOU 310022, ZHEJIANG, PEOPLES R CHINA.; 117TH HOSP PLA, DEPT NEUROL, HANGZHOU 310013, ZHEJIANG, PEOPLES R CHINA.; 455TH HOSP PLA, DEPT GERIATR, SHANGHAI 200052, PEOPLES R CHINA.; NANJING MED UNIV, NANJING BRAIN HOSP, DEPT NEUROL, NANJING…	NANJING UNIVERSITY; NANJING MEDICAL UNIVERSITY; NANJING UNIVERSITY					2023-01-07	TYPE 1 DIABETESMELLITUS; INTRACEREBRAL HEMORRHAGE; BRADYKININ 1 RECEPTOR; EXTRACELLULAR SIGNAL-REGULATED KINASE; MATRIX METALLOPROTEINASE-9	10.1007/s12975-017-0552-4	ARTICLE			1868-601X	LIULING8210@126.COM; ZHANGRENLIANG@GMAIL.COM	611		NATIONAL NATURAL SCIENCE FOUNDATION OF CHINA [81100870, 81400332]; NATURAL SCIENCE FOUNDATION OF JIANGSU PROVINCE [BK2011663]	THIS STUDY WAS SUPPORTED BY THE NATIONAL NATURAL SCIENCE FOUNDATION OF CHINA (NO. 81100870, 81400332) AND NATURAL SCIENCE FOUNDATION OF JIANGSU PROVINCE (NO. BK2011663).	FK1JM				BLOOD-BRAIN-BARRIER; FOCAL CEREBRAL-ISCHEMIA; NF-KAPPA-B; MATRIX METALLOPROTEINASES; ARTERY OCCLUSION; PLASMA EXTRAVASATION; ACUTE HYPERGLYCEMIA; KININ RECEPTORS; B-1 RECEPTORS; CELL-DEATH	6	TRANSL STROKE RES	TRANSL. STROKE RES.	ENGLISH	56		QIU, ZHONGMING/0000-0002-1622-9526	233 SPRING ST, NEW YORK, NY 10013 USA	DEC	15	NEW YORK	28726167		J	SPRINGER	2017	QIU, ZHONGMING/AIA-3136-2022	LIU, L; ZHANG, RL (通讯作者)，NANJING UNIV, MED SCH, JINLING HOSP, DEPT NEUROL, 305 EAST ZHONGSHAN RD, NANJING 210002, JIANGSU, PEOPLES R CHINA.	NEUROSCIENCES & NEUROLOGY
SUMII T;LO EH	SUMII, T;LO, EH	ASAHI M, 2001, J NEUROSCI, V21, P7724, DOI 10.1523/JNEUROSCI.21-19-07724.2001;ASAHI M, 2000, J CEREBR BLOOD F MET, V20, P1681, DOI 10.1097/00004647-200012000-00007;ASAHI M, 2001, NEUROREPORT, V12, P3003, DOI 10.1097/00001756-200109170-00050;ASAHI M, 2000, J CEREBR BLOOD F MET, V20, P452, DOI 10.1097/00004647-200003000-00002;BEDERSON JB, 1986, STROKE, V17, P472, DOI 10.1161/01.STR.17.3.472;BRINKER…	BACKGROUND AND PURPOSE-THROMBOLYTIC THERAPY WITH TISSUE PLASMINOGEN ACTIVATOR (TPA) FOR ACUTE ISCHEMIC STROKE REMAINS COMPLICATED BY RISKS OF HEMORRHAGIC TRANSFORMATION. IN THIS STUDY WE USED A PREVIOUSLY ESTABLISHED QUANTITATIVE RAT MODEL OF TPA-ASSOCIATED HEMORRHAGE TO TEST THE HYPOTHESIS THAT MATRIX METALLOPROTEINASES (MMPS) ARE INVOLVED. METHODS-SPONTANEOUSLY HYPERTENSIVE RATS WERE SUBJECTED …				831	HARVARD UNIV, MASSACHUSETTS GEN HOSP E, SCH MED, NEUROPROTECT RES LAB,DEPT NEUROL, BOSTON, MA 02129 USA.; HARVARD UNIV, MASSACHUSETTS GEN HOSP E, SCH MED, NEUROPROTECT RES LAB,DEPT RADIOL, BOSTON, MA 02129 USA.; HARVARD UNIV, SCH MED, NEUROSCI PROGRAM, BOSTON, MA 02215 USA.; KINKI UNIV, SCH MED, DEPT NEUROSURG, SAYAMA, OSAKA 589, JAPAN.;	HARVARD UNIVERSITY; HARVARD MEDICAL SCHOOL; HARVARD UNIVERSITY; HARVARD MEDICAL SCHOOL; HARVARD UNIVERSITY; HARVARD MEDICAL SCHOOL; KINDAI UNIVERSITY (KINKI UNIVERSITY)					2023-01-07	CEREBRAL HEMORRHAGE; EXTRACELLULAR MATRIX; REPERFUSION INJURY; STROKE; TISSUE PLASMINOGEN ACTIVATOR; RATS	10.1161/hs0302.104542	ARTICLE			1524-4628	LO@HELIX.MGH.HARVARD.EDU	836		NATIONAL INSTITUTE OF NEUROLOGICAL DISORDERS AND STROKE [R01NS038731, R01NS037074, R01NS040529] FUNDING SOURCE: NIH REPORTER; NINDS NIH HHS [R01-NS37074, R01-NS40529, R01-NS38731] FUNDING SOURCE: MEDLINE		527RL				BLOOD-BRAIN-BARRIER; TISSUE-PLASMINOGEN ACTIVATOR; RT-PA TREATMENT; GENE KNOCK-OUT; CEREBRAL-ISCHEMIA; INTRACEREBRAL HEMORRHAGE; EARLY APPEARANCE; STROKE MODEL; MATRIX-METALLOPROTEINASE-9; INJURY	3	STROKE	STROKE	ENGLISH	48	BRONZE		TWO COMMERCE SQ, 2001 MARKET ST, PHILADELPHIA, PA 19103 USA	MAR	6	PHILADELPHIA	11872911		J	LIPPINCOTT WILLIAMS & WILKINS	2002		LO, EH (通讯作者)，HARVARD UNIV, MASSACHUSETTS GEN HOSP E, SCH MED, NEUROPROTECT RES LAB,DEPT NEUROL, 149-2322, BOSTON, MA 02129 USA.	NEUROSCIENCES & NEUROLOGY; CARDIOVASCULAR SYSTEM & CARDIOLOGY
ZHANG X;ZHAO HH;LI D;LI HP	ZHANG, XU;ZHAO, HAI-HUA;LI, DAN;LI, HONG-PENG	ANDERSON MA, 2016, NATURE, V532, P195, DOI 10.1038/NATURE17623;CHATURVEDI M, 2014, MOL NEUROBIOL, V49, P563, DOI 10.1007/S12035-013-8538-Z;CHEN ZH, 2016, J NEUROCHEM, V136, P10, DOI 10.1111/JNC.13062;CHOUDHURY GR, 2016, NEUROBIOL DIS, V85, P234, DOI 10.1016/J.NBD.2015.05.003;GU NB, 2017, BRAIN RES BULL, V130, P27, DOI 10.1016/J.BRAINRESBULL.2016.12.006;HSU JYC, 2008, J NEUROSCI, V28, P13467, DOI …	MATRIX METALLOPROTEINASES (MMPS) CLEAVE ALMOST ALL COMPONENTS OF THE EXTRACELLULAR MATRIX (ECM) AND CAUSE ACUTE NEUROVASCULAR DISRUPTION AND PARENCHYMAL DESTRUCTION. PREVIOUSLY, MMPS INHIBITION WAS CONSIDERED TO BE A THERAPEUTIC STRATEGY IN EARLY STAGES OF ISCHEMIA. THIS STUDY WAS DESIGNED TO INVESTIGATE WHETHER EARLY MMPS INHIBITION COULD PROMOTE THE RECOVERY OF CEREBRAL ISCHEMIA. MALE SPRAGUE-D…				136	CHINA MED UNIV, COLL BASIC MED SCI, DEPT HUMAN ANAT, SHENYANG, LIAONING, PEOPLES R CHINA.;	CHINA MEDICAL UNIVERSITY					2023-01-07	MATRIX METALLOPROTEINASE; CEREBRAL ISCHEMIA; ASTROCYTE; MICROGLIA; P-ERK	10.1016/j.brainresbull.2018.11.003	ARTICLE			1873-2747	HPLI@CMU.EDU.CN	142		EDUCATION DEPARTMENT OF LIAONING PROVINCE [LZDK201704]	THIS WORK IS SUPPORTED BY GRANTS FROM THE EDUCATION DEPARTMENT OF LIAONING PROVINCE (GRANTS NO: LZDK201704).	HM9XK				REACTIVE ASTROCYTES; THERAPEUTIC TARGETS; SCAR FORMATION; INHIBITION; BRAIN		BRAIN RES BULL	BRAIN RES. BULL.	ENGLISH	25			THE BOULEVARD, LANGFORD LANE, KIDLINGTON, OXFORD OX5 1GB, ENGLAND	MAR	7	OXFORD	30445183		J	PERGAMON-ELSEVIER SCIENCE LTD	2019		LI, HP (通讯作者)，CHINA MED UNIV, COLL BASIC MED SCI, DEPT HUMAN ANAT, SHENYANG, LIAONING, PEOPLES R CHINA.	NEUROSCIENCES & NEUROLOGY
MACHADO LS;KOZAK A;ERGUL A;HESS DC;BORLONGAN CV;FAGAN SC	MACHADO, LIVIA S.;KOZAK, ANNA;ERGUL, ADVIYE;HESS, DAVID C.;BORLONGAN, CESARIO V.;FAGAN, SUSAN C.	ASAHI M, 2000, J CEREBR BLOOD F MET, V20, P1681, DOI 10.1097/00004647-200012000-00007;BEDERSON JB, 1986, STROKE, V17, P472, DOI 10.1161/01.STR.17.3.472;CLARK AW, 1997, NEUROSCI LETT, V238, P53, DOI 10.1016/S0304-3940(97)00859-8;DEL ZOPPO GJ, 2003, J CEREBR BLOOD F MET, V23, P879, DOI 10.1097/01.WCB.0000078322.96027.78;DOMERCQ M, 2004, TRENDS PHARMACOL SCI, V25, P609, DOI 10.1016/J.TIPS.2004.10.00…	BACKGROUND: MATRIX METALLOPROTEINASES 2 AND 9 (MMP-2 AND MMP-9) ARE INCREASED IN THE BRAIN AFTER EXPERIMENTAL ISCHEMIC STROKE IN RATS. THESE TWO PROTEASES ARE INVOLVED WITH THE DEGRADATION OF THE BASAL LAMINA AND LOSS OF STABILITY OF THE BLOOD BRAIN BARRIER THAT OCCURS AFTER ISCHEMIA AND THAT IS ASSOCIATED WITH THROMBOLYTIC THERAPY IN ISCHEMIC STROKE. MINOCYCLINE IS A LIPOPHILIC TETRACYCLINE AND …	56				UNIV GEORGIA, COLL PHARM, DEPT CLIN PHARM, PROGRAM CLIN & EXPT THERAPEUT, ATHENS, GA 30602 USA.; VET AFFAIRS MED CTR, AUGUSTA, GA USA.; MED COLL GEORGIA, VASC BIOL CTR, AUGUSTA, GA 30912 USA.; MED COLL GEORGIA, DEPT NEUROL, AUGUSTA, GA 30912 USA.;	UNIVERSITY SYSTEM OF GEORGIA; UNIVERSITY OF GEORGIA; US DEPARTMENT OF VETERANS AFFAIRS; VETERANS HEALTH ADMINISTRATION (VHA); UNIVERSITY SYSTEM OF GEORGIA; AUGUSTA UNIVERSITY; UNIVERSITY SYSTEM OF GEORGIA; AUGUSTA UNIVERSITY					2023-01-07		10.1186/1471-2202-7-56	ARTICLE				LMACHADOGS@STUDENTS.MCG.EDU; AKOZAK@MAIL.MCG.EDU; AERGUL@MAIL.MCG.EDU; DHESS@MAIL.MCG.EDU; CBORLONGAN@MAIL.MCG.EDU; SFAGAN@MAIL.MCG.EDU			NATIONAL INSTITUTE OF DIABETES AND DIGESTIVE AND KIDNEY DISEASES [R01DK074385] FUNDING SOURCE: NIH REPORTER; NATIONAL INSTITUTE OF NEUROLOGICAL DISORDERS AND STROKE [R01NS044216] FUNDING SOURCE: NIH REPORTER; NIDDK NIH HHS [R01DK074385, R01 DK074385] FUNDING SOURCE: MEDLINE; NINDS NIH HHS [R01 NS044216, R01NS044216-04] FUNDING SOURCE: MEDLINE		074GQ				FOCAL CEREBRAL-ISCHEMIA; BLOOD-BRAIN-BARRIER; HEMORRHAGIC TRANSFORMATION; PLASMINOGEN ACTIVATORS; ARTERY OCCLUSION; TETRACYCLINES; MATRIX-METALLOPROTEINASE-9; NEUROPROTECTION; REPERFUSION; RAT		BMC NEUROSCI	BMC NEUROSCI.	ENGLISH	38	GREEN PUBLISHED, GOLD	BORLONGAN, CESAR/0000-0002-2966-9782; MACHADO, SANDRO/0000-0001-6656-1116	MIDDLESEX HOUSE, 34-42 CLEVELAND ST, LONDON W1T 4LB, ENGLAND	JUL 17	7	LONDON	16846501		J	BIOMED CENTRAL LTD	2006	FAGAN, SUSAN C/D-3281-2009; BORLONGAN, CESAR/I-5696-2012	FAGAN, SC (通讯作者)，UNIV GEORGIA, COLL PHARM, DEPT CLIN PHARM, PROGRAM CLIN & EXPT THERAPEUT, ATHENS, GA 30602 USA.	NEUROSCIENCES & NEUROLOGY
AMANTEA D;RUSSO R;GLIOZZI M;FRATTO V;BERLIOCCHI L;BAGETTA G;BERNARDI G;CORASANITI MT	AMANTEA, DIANA;RUSSO, ROSSELLA;GLIOZZI, MICAELA;FRATTO, VINCENZA;BERLIOCCHI, LAURA;BAGETTA, G.;BERNARDI, G.;CORASANITI, M. TIZIANA	AKITA K, 1997, J BIOL CHEM, V272, P26595, DOI 10.1074/JBC.272.42.26595;ASAHI M, 2001, J NEUROSCI, V21, P7724, DOI 10.1523/JNEUROSCI.21-19-07724.2001;ASAHI M, 1997, J CEREBR BLOOD F MET, V17, P11, DOI 10.1097/00004647-199701000-00003;ASAHI M, 2000, J CEREBR BLOOD F MET, V20, P1681, DOI 10.1097/00004647-200012000-00007;ASAHI M, 2001, NEUROREPORT, V12, P3003, DOI 10.1097/00001756-200109170-00050;BEN…	ABNORMAL EXPRESSION OF MATRIX METALLOPROTEINASES (MMPS) HAS BEEN IMPLICATED IN THE PATHOPHYSIOLOGY OF NEUROINFLAMMATORY PROCESSES THAT ACCOMPANY MOST CENTRAL NERVOUS SYSTEM DISEASE. IN PARTICULAR, EARLY UPREGULATION OF THE GELATINASES MMP-2 AND MMP-9 HAS BEEN SHOWN TO CONTRIBUTE TO DISRUPTION OF THE BLOOD-BRAIN BARRIER AND TO DEATH OF NEURONS IN ISCHEMIC STROKE. IN SITU ZYMOGRAPHY REVEALS A SIGNI…		BAGETTA, G CORASANITI, MT LIPTON, SA	978-0-12-373989-6	149	UNIV CALABRIA, UCHAD SECT NEUROPHARMACOL NORMAL & PATHOL NEURONA, DEPT PHARMACOBIOL, I-87036 ARCAVACATA DI RENDE, ITALY.;	UNIVERSITY OF CALABRIA		CALABRIA, ITALY	9TH WORKSHOP ON APOPTOSIS IN BIOLOGY AND MEDICINE ON NEUROINFLAMMATION IN NEURONAL DEATH AND REPAIR	SEP 13-16, 2006	2023-01-07		10.1016/S0074-7742(07)82008-3	REVIEW					169				BGM78				FOCAL CEREBRAL-ISCHEMIA; INTERLEUKIN-1 RECEPTOR ANTAGONIST; ENZYME-DEFICIENT MICE; NEURONAL CELL-DEATH; ARTERY OCCLUSION; TISSUE INHIBITOR; MESSENGER-RNA; GENE KNOCKOUT; GELATINASE-B; EXPRESSION		INT REV NEUROBIOL	INT. REV. NEUROBIOL.	ENGLISH	72		BAGETTA, GIACINTO/0000-0001-8540-6218; CORASANITI, MARIA TIZIANA/0000-0001-6472-0697; BAGETTA, GIACINTO/0000-0001-8540-6218; BERLIOCCHI, LAURA/0000-0002-3014-1838; RUSSO, ROSSELLA/0000-0001-8758-6523; AMANTEA, DIANA/0000-0002-7513-3495	525 B STREET, SUITE 1900, SAN DIEGO, CA 92101-4495 USA		21	SAN DIEGO	17678960		S	ELSEVIER ACADEMIC PRESS INC	2007	AMANTEA, DIANA/A-6231-2010; BAGETTA, GIACINTO/N-9716-2018; BERLIOCCHI, LAURA/A-2831-2013; CORASANITI, MARIA TIZIANA/N-1332-2015; GLIOZZI, MICAELA/D-4405-2015; BAGETTA, GIACINTO/E-8402-2012	AMANTEA, D (通讯作者)，UNIV CALABRIA, UCHAD SECT NEUROPHARMACOL NORMAL & PATHOL NEURONA, DEPT PHARMACOBIOL, I-87036 ARCAVACATA DI RENDE, ITALY.	CELL BIOLOGY; NEUROSCIENCES & NEUROLOGY
COPIN JC;GOODYEAR MC;GIDDAY JM;SHAH AR;GASCON E;DAYER A;MOREL DM;GASCHE Y	COPIN, JC;GOODYEAR, MC;GIDDAY, JM;SHAH, AR;GASCON, E;DAYER, A;MOREL, DM;GASCHE, Y	ASAHI M, 2001, J NEUROSCI, V21, P7724, DOI 10.1523/JNEUROSCI.21-19-07724.2001;ASAHI M, 2001, NEUROREPORT, V12, P3003, DOI 10.1097/00001756-200109170-00050;BLOMGREN K, 2001, J BIOL CHEM, V276, P10191, DOI 10.1074/JBC.M007807200;CARDONE MH, 1997, CELL, V90, P315, DOI 10.1016/S0092-8674(00)80339-6;CHEN Y, 2001, J CEREBR BLOOD F MET, V21, P34, DOI 10.1097/00004647-200101000-00005;DARWIN DISCOVERY, 19…	THE INVOLVEMENT OF MATRIX METALLOPROTEINASES (MMPS) IN CEREBRAL ISCHEMIA-INDUCED APOPTOSIS WAS INVESTIGATED IN A MODEL OF TRANSIENT FOCAL CEREBRAL ISCHEMIA IN RATS TREATED INTRACEREBROVENTRICULARLY (I.C.V.) WITH 4-((3-(4-PHENOXYLPHENOXY)PROPYLSULFONYL)METHYL)-TETRAHYDROPYRAN-4-CARBOXYLIC ACID N-HYDROXY AMIDE, A BROAD SPECTRUM NON-PEPTIDIC HYDROXAMIC ACID MMP INHIBITOR, AND IN MMP-9-DEFICIENT MICE…				1597	UNIV MED CTR, DEPT ANAESTHESIOL PHARMACOL & SURG INTENS CARE, CH-1211 GENEVA, SWITZERLAND.; UNIV MED CTR, DEPT NEUROSCI, CH-1211 GENEVA, SWITZERLAND.; WASHINGTON UNIV, SCH MED, DEPT NEUROSURG, ST LOUIS, MO 63110 USA.; UNIV MED CTR, DEPT INTERNAL MED, CH-1211 GENEVA, SWITZERLAND.;	UNIVERSITY OF GENEVA; UNIVERSITY OF GENEVA; WASHINGTON UNIVERSITY (WUSTL); UNIVERSITY OF GENEVA					2023-01-07	BLOOD-BRAIN BARRIER; CH6631; STROKE	10.1111/j.1460-9568.2005.04367.x	ARTICLE				JEAN-CHRISTOPHE.COPIN@MEDECINE.UNIGE.CH	1608				969LD				BLOOD-BRAIN-BARRIER; SUBSEQUENT DNA FRAGMENTATION; MITOCHONDRIAL CYTOCHROME-C; CELL-DEATH; ACTIVATED MATRIX-METALLOPROTEINASE-9; CANCER DEVELOPMENT; PROTEASE FAMILIES; HYPOXIA-ISCHEMIA; EARLY APPEARANCE; NEURONAL DEATH	7	EUR J NEUROSCI	EUR. J. NEUROSCI.	ENGLISH	48		DAYER, ALEXANDRE/0000-0002-4490-9780; GASCON, EDUARDO/0000-0002-2625-5509	9600 GARSINGTON RD, OXFORD OX4 2DQ, OXON, ENGLAND	OCT	12	OXFORD	16197500		J	BLACKWELL PUBLISHING	2005	COPIN, JEAN-CHRISTOPHE/K-6890-2012	COPIN, JC (通讯作者)，UNIV MED CTR, DEPT ANAESTHESIOL PHARMACOL & SURG INTENS CARE, CH-1211 GENEVA, SWITZERLAND.	NEUROSCIENCES & NEUROLOGY
CUADRADO E;ROSELL A;PENALBA A;SLEVIN M;ALVAREZ-SABIN J;ORTEGA-AZNAR A;MONTANER J	CUADRADO, ELOY;ROSELL, ANNA;PENALBA, ANNA;SLEVIN, MARK;ALVAREZ-SABIN, JOSE;ORTEGA-AZNAR, ARANTXA;MONTANER, JOAN	ASAHI M, 2001, J NEUROSCI, V21, P7724, DOI 10.1523/JNEUROSCI.21-19-07724.2001;ASAHI M, 2000, J CEREBR BLOOD F MET, V20, P1681, DOI 10.1097/00004647-200012000-00007;BAKER AH, 2007, P NATL ACAD SCI USA, V104, P3597, DOI 10.1073/PNAS.0611112104;CHANG DI, 2003, J CEREBR BLOOD F MET, V23, P1408, DOI 10.1097/01.WCB.0000091765.61714.30;CLARK AW, 1997, NEUROSCI LETT, V238, P53, DOI 10.1016/S0304-3940(97)…	MATRIX METALLOPROTEINASES (MMPS) PLAY AN IMPORTANT ROLE IN BRAIN INJURY AFTER ISCHEMIC STROKE. IN THE PRESENT STUDY, WE AIMED TO ASSESS THE GLOBAL EXPRESSION OF MMP-FAMILY PROTEINS IN THE HUMAN BRAIN AFTER STROKE BY USING A COMBINATION OF SEARCHLIGHT PROTEIN ARRAY AND LASER MICRODISSECTION TO DETERMINE THEIR CELLULAR ORIGIN. THIS STUDY DEMONSTRATED THAT MMP-1, MMP-2, MMP-3, MMP-8, MMP-9, MMP-10, …				3191	AUTONOMOUS UNIV BARCELONA, NEUROVASC RES LAB,HOSP VALL HEBRON, NEUROVASC UNIT,INST RECERCA, DEPT NEUROL,DEPT INTERNAL MED, E-08035 BARCELONA, SPAIN.; MANCHESTER METROPOLITAN UNIV, SBCHS, MANCHESTER M15 6BH, LANCS, ENGLAND.; HOSP GEN VALLE HEBRON, NEUROPATHOL UNIT, DEPT PATHOL, BARCELONA, SPAIN.;	AUTONOMOUS UNIVERSITY OF BARCELONA; HOSPITAL UNIVERSITARI VALL D'HEBRON; VALL D'HEBRON INSTITUT DE RECERCA (VHIR); MANCHESTER METROPOLITAN UNIVERSITY; HOSPITAL UNIVERSITARI VALL D'HEBRON					2023-01-07	MATRIX METALLOPROTEINASES; LASER MICRODISSECTION; PROTEIN ARRAY; NEURONS; VESSELS; BRAIN; STROKE	10.1021/pr801012x	ARTICLE			1535-3907	31862JMV@COMB.CAT	3197		FONDO DE INVESTIGACIONES SANITARIAS (FIS) [05/322]; BEATRIU PINOS FELLOWSHIP	WE ARE VERY GRATEFUL TO DOLORS GIRALT FOR HER STATISTICAL ADVICE AND TO ALL THE STAFF FROM THE NEUROVASCULAR UNIT AND NEUROPATHOLOGY DEPARTMENT WHO HELPED IN PERFORMING THIS STUDY. E.C. IS SUPPORTED BY A GRANT FROM THE FONDO DE INVESTIGACIONES SANITARIAS (FIS 05/322). A.R. IS SUPPORTED BY A BEATRIU PINOS FELLOWSHIP. THE NEUROVASCULAR RESEARCH LABORATORY TAKES PART INTO THE SPANISH STROKE RESEARCH…	454YD				FOCAL CEREBRAL-ISCHEMIA; CAPTURE MICRODISSECTION; MATRIX METALLOPROTEINASES; NEUTROPHIL INFILTRATION; BARRIER DISRUPTION; PROTEOMIC ANALYSIS; GELATINASE-B; MATRIX-METALLOPROTEINASE-9; EXPRESSION; RAT	6	J PROTEOME RES	J. PROTEOME RES.	ENGLISH	35		MONTANER, JOAN/0000-0003-4845-2279; SLEVIN, MARK/0000-0003-3767-4861; ALVAREZ-SABIN, JOSE/0000-0002-8054-9209; ROSELL NOVEL, ANNA/0000-0003-1082-3599	1155 16TH ST, NW, WASHINGTON, DC 20036 USA	JUN	7	WASHINGTON	19317417		J	AMER CHEMICAL SOC	2009	MONTANER, JOAN/D-3063-2015; SLEVIN, MARK A/A-1593-2008; SLEVIN, MARK/AFT-1420-2022	MONTANER, J (通讯作者)，AUTONOMOUS UNIV BARCELONA, NEUROVASC RES LAB,HOSP VALL HEBRON, NEUROVASC UNIT,INST RECERCA, DEPT NEUROL,DEPT INTERNAL MED, PG VALL HEBRON 119-129, E-08035 BARCELONA, SPAIN.	BIOCHEMISTRY & MOLECULAR BIOLOGY
GOPAL K;NAGARAJAN P;RAJ TA;JAHAN P;GANAPATHY HS;KUMAR MJM	GOPAL, K.;NAGARAJAN, P.;RAJ, T. AVINASH;JAHAN, P.;GANAPATHY, H. S.;KUMAR, M. J. MAHESH	AOKI T, 2009, STROKE, V40, P942, DOI 10.1161/STROKEAHA.108.532556;CHRISSOBOLIS S, 2008, TRENDS MOL MED, V14, P495, DOI 10.1016/J.MOLMED.2008.09.003;DEL ZOPPO G, 2000, BRAIN PATHOL, V10, P95;FRIJNS CJM, 2002, STROKE, V33, P2115, DOI 10.1161/01.STR.0000021902.33129.69;GALLACHER J, 2010, ARTERIOSCL THROM VAS, V30, P599, DOI 10.1161/ATVBAHA.109.197368;GILL SE, 2010, METHODS MOL BIOL, V622, P31, DOI 1…	ATHEROSCLEROSIS WILL LEAD TO STENOSIS/OCCLUSION IN THE LUMEN OF VARIOUS ARTERIES OF LIVING BODY. THIS CAN LEAD VARIOUS CONDITIONS INCLUDING MYOCARDIAL INFARCTION, CEREBRAL INFARCTION/ANEURYSM AND PERIPHERAL ARTERY DISEASE. ANG II IS BELIEVED TO BE AN IMPORTANT REGULATORY PEPTIDE INVOLVED IN MAINTAINING CARDIOVASCULAR HOMEOSTASIS AND PATHOGENESIS OF VARIOUS CARDIOVASCULAR DISEASES. MATRIX METALLOP…				343	CTR CELLULAR & MOL BIOL, SMALL ANIM FACIL, HYDERABAD 500007, ANDHRA PRADESH, INDIA.; NATL INST IMMUNOL, SMALL ANIM FACIL, NEW DELHI 110067, INDIA.; OSMANIA UNIV, DEPT GENET, HYDERABAD 500007, ANDHRA PRADESH, INDIA.; KUMAMOTO UNIV, DEPT APPL CHEM & BIOCHEM, GRAD SCH SCI & TECHNOL, KUMAMOTO, JAPAN.;	COUNCIL OF SCIENTIFIC & INDUSTRIAL RESEARCH (CSIR) - INDIA; CSIR -CENTRE FOR CELLULAR & MOLECULAR BIOLOGY (CCMB); DEPARTMENT OF BIOTECHNOLOGY (DBT) INDIA; NATIONAL INSTITUTE OF IMMUNOLOGY (NII); OSMANIA UNIVERSITY; KUMAMOTO UNIVERSITY					2023-01-07	ANG II; APO E MICE; BETA CAROTENE	10.1007/s11239-011-0620-7	ARTICLE			1573-742X	MAHESH73@CCMB.RES.IN	355		INDIAN COUNCIL OF MEDICAL RESEARCH (ICMR), GOVERNMENT OF INDIA	THIS STUDY WAS SUPPORTED BY GRANT IN AID FROM INDIAN COUNCIL OF MEDICAL RESEARCH (ICMR), GOVERNMENT OF INDIA. THE PROJECT IRIS ID NO IS 2005-04430. WE EXTEND OUR GRATITUDE TO MR. JEDY JOSE, N. DWARKANATH FOR THEIR ASSISTANCE IN CARING AND HANDLING OF ANIMALS.	819KP				MATRIX METALLOPROTEINASES; ADHESION MOLECULES; RECEPTOR; SYSTEMS	3	J THROMB THROMBOLYS	J. THROMB. THROMBOLYSIS	ENGLISH	20		PERUMAL, NAGARAJAN/0000-0003-4557-4633; NAGARAJAN, PERUMAL/0000-0003-4557-4633; PARVEEN JAHAN, DR/0000-0003-3203-1816	VAN GODEWIJCKSTRAAT 30, 3311 GZ DORDRECHT, NETHERLANDS	OCT	13	DORDRECHT	21786025		J	SPRINGER	2011	PERUMAL, NAGARAJAN/B-8736-2017; NAGARAJAN, PERUMAL/AAJ-8599-2021; JAHAN, PARVEEN/AAW-8428-2021; K, GOPAL/D-6751-2012	KUMAR, MJM (通讯作者)，CTR CELLULAR & MOL BIOL, SMALL ANIM FACIL, UPPAL RD, HYDERABAD 500007, ANDHRA PRADESH, INDIA.	CARDIOVASCULAR SYSTEM & CARDIOLOGY; HEMATOLOGY
DANG BQ;DUAN XC;WANG Z;HE WC;CHEN G	DANG, BAOQI;DUAN, XIAOCHUN;WANG, ZHONG;HE, WEICHUN;CHEN, GANG	ABILLEIRA S, 2003, J NEUROSURG, V99, P65, DOI 10.3171/JNS.2003.99.1.0065;ADEOYE O, 2010, NAT REV NEUROL, V6, P593, DOI 10.1038/NRNEUROL.2010.146;ALVAREZ-SABIN J, 2004, STROKE, V35, P1316, DOI 10.1161/01.STR.0000126827.69286.90;BARR TL, 2010, STROKE, V41, PE123, DOI 10.1161/STROKEAHA.109.570515;BELUR PK, 2013, NEUROSURG FOCUS, V34, DOI 10.3171/2013.2.FOCUS1317;BERGER C, 2001, STROKE, V32, P1330, D…	BACKGROUND: CEREBRAL HEMORRHAGIC STROKE, INCLUDING INTRACEREBRAL HEMORRHAGE (ICH), SUBARACHNOID HEMORRHAGE (SAH), AND HEMORRHAGIC TRANSFORMATION AFTER CEREBRAL INFARCTION, IS A MAJOR MEDICAL EMERGENCY IN THE NEUROLOGY, NEUROSURGERY, EMERGENCY AND OTHER CLINICAL DEPARTMENTS. THE PATHOPHYSIOLOGICAL MECHANISMS OF THESE CEREBRAL HEMORRHAGIC DISEASES HAVE NOT BEEN FULLY ELUCIDATED, AND THERE ARE NO EF…				1358	SOOCHOW UNIV, AFFILIATED HOSP 1, DEPT NEUROSURG, 188 SHIZI ST, SUZHOU 215006, JIANGSU, PEOPLES R CHINA.; SOOCHOW UNIV, AFFILIATED HOSP 1, BRAIN & NERVE RES LAB, SUZHOU, JIANGSU, PEOPLES R CHINA.; SOOCHOW UNIV, ZHANGJIAGANG HOSP TRADIT CHINESE MED, DEPT REHABIL MED, SUZHOU, JIANGSU, PEOPLES R CHINA.; SOOCHOW UNIV, ZHANGJIAGANG HOSP TRADIT CHINESE MED, DEPT NEUROSURG, SUZHOU, JIANGSU, PEOPLES R CHI…	SOOCHOW UNIVERSITY - CHINA; SOOCHOW UNIVERSITY - CHINA; SOOCHOW UNIVERSITY - CHINA; SOOCHOW UNIVERSITY - CHINA					2023-01-07	MATRIX METALLOPROTEINASE-9; INTRACEREBRAL HEMORRHAGE; SUBARACHNOID HEMORRHAGE; HEMORRHAGIC TRANSFORMATION; BRAIN INJURY	10.2174/1389450118666170427151657	REVIEW			1873-5592	NJU_NEUROSURGERY@163.COM	1366				FI1ZU				BLOOD-BRAIN-BARRIER; EXPERIMENTAL SUBARACHNOID HEMORRHAGE; ACUTE ISCHEMIC-STROKE; INTRACEREBRAL HEMORRHAGE; BASAL LAMINA; MATRIX-METALLOPROTEINASE-9 CONCENTRATION; NEUTROPHIL INFILTRATION; INFLAMMATORY MEDIATORS; CELLULAR-FIBRONECTIN; THROMBOLYTIC THERAPY	12	CURR DRUG TARGETS	CURR. DRUG TARGETS	ENGLISH	118			EXECUTIVE STE Y-2, PO BOX 7917, SAIF ZONE, 1200 BR SHARJAH, U ARAB EMIRATES		9	SHARJAH	28460607		J	BENTHAM SCIENCE PUBL LTD	2017		CHEN, G (通讯作者)，SOOCHOW UNIV, AFFILIATED HOSP 1, DEPT NEUROSURG, 188 SHIZI ST, SUZHOU 215006, JIANGSU, PEOPLES R CHINA.; HE, WC (通讯作者)，SOOCHOW UNIV, ZHANGJIAGANG HOSP TRADIT CHINESE MED, DEPT NEUROSURG, SUZHOU, JIANGSU, PEOPLES R CHINA.	PHARMACOLOGY & PHARMACY
MAGNONI S;BAKER A;THOMSON S;JORDAN G;GEORGE SJ;MCCOLL BW;MCCULLOCH J;HORSBURGH K	MAGNONI, S.;BAKER, A.;THOMSON, S.;JORDAN, G.;GEORGE, S. J.;MCCOLL, B. W.;MCCULLOCH, J.;HORSBURGH, K.	ASAHI M, 2000, J CEREBR BLOOD F MET, V20, P1681, DOI 10.1097/00004647-200012000-00007;BAKER AH, 2002, J CELL SCI, V115, P3719, DOI 10.1242/JCS.00063;BAKER AH, 1996, MATRIX BIOL, V15, P383, DOI 10.1016/S0945-053X(96)90158-4;CROCKER SJ, 2004, J NEUROSCI RES, V75, P1, DOI 10.1002/JNR.10836;DZWONEK J, 2004, FEBS LETT, V567, P129, DOI 10.1016/J.FEBSLET.2004.03.070;GASCHE Y, 1999, J CEREBR BLOOD F MET,…	GENE THERAPY MAY BE A PROMISING APPROACH FOR TREATMENT OF BRAIN ISCHEMIA. WE AND OTHERS PREVIOUSLY DEMONSTRATED THAT INCREASED ACTIVITY OF MATRIX METALLOPROTEINASES (MMPS) CONTRIBUTES TO THE TISSUE DAMAGE THAT RESULTS FROM ISCHEMIC INJURY. THE PROTEOLYSIS OF MMPS IS TIGHTLY CONTROLLED BY TISSUE INHIBITORS OF MMPS (TIMPS). IN THIS STUDY, WE EXAMINED WHETHER ADENOVIRAL-MEDIATED GENE TRANSFER OF TIM…				621	FDN OSPED MAGGIORE POLICLIN, IRCCS, DEPT ANAESTHESIA & INTENS CARE, MILAN, ITALY.; UNIV EDINBURGH, CTR RES NEUROSCI, EDINBURGH, MIDLOTHIAN, SCOTLAND.; UNIV GLASGOW, WESTERN INFIRM, DIV CARDIOVASC & MED SCI, GLASGOW G11 6NT, LANARK, SCOTLAND.; BRISTOL ROYAL INFIRM & GEN HOSP, BRISTOL HEART INST, BRISTOL, AVON, ENGLAND.; UNIV MANCHESTER, FAC LIFE SCI, DIV NEUROSCI, MANCHESTER, LANCS, ENGLAND.; UNIV…	IRCCS CA GRANDA OSPEDALE MAGGIORE POLICLINICO; UNIVERSITY OF EDINBURGH; UNIVERSITY OF GLASGOW; BRISTOL ROYAL INFIRMARY; UNIVERSITY OF BRISTOL; UNIVERSITY OF MANCHESTER; UNIVERSITY OF EDINBURGH					2023-01-07	ADENOVIRAL VECTOR; TISSUE INHIBITORS OF MATRIX METALLOPROTEINASES (TIMPS); MATRIX METALLOPROTEINASES (MMPS); CEREBRAL ISCHEMIA; NEUROPROTECTION; MICE	10.1038/sj.gt.3302894	ARTICLE				SMAGNONI@POLICLINICO.MI.IT	625		WELLCOME TRUST FUNDING SOURCE: MEDLINE		148US				FOCAL CEREBRAL-ISCHEMIA; TISSUE INHIBITOR; MATRIX METALLOPROTEINASES; NERVOUS-SYSTEM; MATRIX-METALLOPROTEINASE-9; EXPRESSION; BARRIER; PROTEIN; DEATH; MICE	7	GENE THER	GENE THER.	ENGLISH	22		BAKER, ANDY/0000-0003-1441-5576; MAGNONI, SANDRA/0000-0002-1723-0844; HORSBURGH, KAREN/0000-0002-9620-3691; MCCOLL, BARRY W/0000-0002-0521-9656	MACMILLAN BUILDING, 4 CRINAN ST, LONDON N1 9XW, ENGLAND	APR	5	LONDON	17235293		J	NATURE PUBLISHING GROUP	2007	BAKER, ANDY/AAO-5250-2021; MAGNONI, SANDRA/AAC-7479-2022	MAGNONI, S (通讯作者)，OSPED MAGGIORE POLICLIN, DIPARTIMENTO ANESTESIA & RIANIMAZ, VIA F SFORZA 35, I-20122 MILAN, ITALY.	BIOCHEMISTRY & MOLECULAR BIOLOGY; BIOTECHNOLOGY & APPLIED MICROBIOLOGY; GENETICS & HEREDITY; RESEARCH & EXPERIMENTAL MEDICINE
GUBERN-MERIDA C;COMAJOAN P;HUGUET G;GARCIA-YEBENES I;LIZASOAIN I;MORO MA;PUIG-PARNAU I;SANCHEZ JM;SERENA J;KADAR E;CASTELLANOS M	GUBERN-MERIDA, CARME;COMAJOAN, PAU;HUGUET, GEMMA;GARCIA-YEBENES, ISAAC;LIZASOAIN, IGNACIO;MORO, MARIA ANGELES;PUIG-PARNAU, IRENE;SANCHEZ, JUAN MANUEL;SERENA, JOAQUIN;KADAR, ELISABET;CASTELLANOS, MAR	ABU FANNE R, 2010, NEUROPHARMACOLOGY, V58, P972, DOI 10.1016/J.NEUROPHARM.2009.12.017;ADIBHATLA RM, 2008, CNS NEUROL DISORD-DR, V7, P243, DOI 10.2174/187152708784936608;ARNBERG F, 2015, STROKE, V46, P835, DOI 10.1161/STROKEAHA.114.008407;BLOCHET C, 2020, J CEREBR BLOOD F MET, V40, P163, DOI 10.1177/0271678X18806893;BROWN RC, 2007, BRAIN RES, V1130, P17, DOI 10.1016/J.BRAINRES.2006.10.083;CASTELLA…	THROMBOLYTIC THERAPY WITH RECOMBINANT TISSUE PLASMINOGEN ACTIVATOR (RT-PA) IS CURRENTLY THE ONLY FDA-APPROVED DRUG FOR ACUTE ISCHEMIC STROKE. HOWEVER, ITS ADMINISTRATION IS STILL LIMITED DUE TO THE ASSOCIATED INCREASED RISK OF HEMORRHAGIC TRANSFORMATION (HT). RT-PA MAY EXACERBATE BLOOD-BRAIN BARRIER (BBB) INJURY BY SEVERAL MECHANISMS THAT HAVE NOT BEEN FULLY ELUCIDATED. CAVEOLIN-1 (CAV-1), A MAJO…				1320	PARC HOSP MARTI & JULIA, DEPT NEUROL, CEREBROVASC PATHOL RES GRP, GIRONA BIOMED RES INST IDIBGI, C DR CASTANY S-N,M2 BLDG, SALT 17190, GIRONA, SPAIN.; UNIV GIRONA UDG, DEPT BIOL, CELLULAR & MOL NEUROBIOL RES GRP, AULARI COMU BLDG,C MARIA AURELIA CAPMANY 40, GIRONA, SPAIN.; COMPLUTENSE UNIV MADRID UCM, NEUROVASC RES UNIT, INST INVEST HOSP 12 OCTUBRE I 12, DEPT PHARMACOL & TOXICOL, PZA RAMON Y CAJA…	UNIVERSITAT DE GIRONA; GIRONA UNIVERSITY HOSPITAL DR. JOSEP TRUETA; INSTITUT D'INVESTIGACIO BIOMEDICA DE GIRONA (IDIBGI); UNIVERSITAT DE GIRONA; COMPLUTENSE UNIVERSITY OF MADRID; HOSPITAL UNIVERSITARIO 12 DE OCTUBRE; COMPLUTENSE UNIVERSITY OF MADRID; HOSPITAL UNIVERSITARIO 12 DE OCTUBRE; UNIVERSITAT DE GIRONA; COMPLEJO HOSPITALARIO UNIVERSITARIO A CORUNA; UNIVERSIDADE DA CORUNA; INSTITUTO DE INVE…					2023-01-07	CAVEOLIN-1; STROKE; BLOOD-BRAIN BARRIER; RECOMBINANT TISSUE PLASMINOGEN ACTIVATOR; MIDDLE CEREBRAL ARTERY OCCLUSION; OXYGEN/GLUCOSE DEPRIVATION	10.1007/s12035-021-02644-y	ARTICLE	JAN 2022		1559-1182	ELISABET.KADAR@UDG.EDU; MARIA.DEL.MAR.CASTELLANOS.RODRIGO@SERGAS.ES	1332		EUROPEAN DEVELOPMENT REGIONAL FUND "A WAY TO ACHIEVE EUROPE" HEALTH STRATEGIC ACTION PROGRAM [PI13/02258, PI17/02123, PI20/00535]; SPANISH STROKE RESEARCH NETWORK RETICS [RD12/0014/0010, RD16/0019/0003, RD16/0019/0004, RD16/0019/0009]; REGIONAL MADRID GOVERNMENT [B2017/BMD-3688]; SPANISH MINISTRY OF SCIENCE AND INNOVATION [PID2019-106581RBI00]; LEDUCQ FOUNDATION FOR CARDIOVASCULAR RESEARCH [TNE-1…	THIS WORK WAS SUPPORTED BY GRANTS FROM INSTITUTO DE SALUD CARLOS III AND CO-FINANCED BY THE EUROPEAN DEVELOPMENT REGIONAL FUND "A WAY TO ACHIEVE EUROPE" HEALTH STRATEGIC ACTION PROGRAM PI13/02258 AND PI17/02123 (MC), PI20/00535 (IL), AND SPANISH STROKE RESEARCH NETWORK RETICS RD12/0014/0010 (MC), AND RD16/0019/0003 (JS), RD16/0019/0004 (MC), AND RD16/0019/0009 (IL); FROM REGIONAL MADRID GOVERNMEN…	ZD0FK				PLASMINOGEN-ACTIVATOR; BARRIER PERMEABILITY; MATRIX METALLOPROTEINASES; ISCHEMIC-STROKE; CAVEOLIN-1; EXPRESSION; PHOSPHORYLATION; CLAUDIN-5; OCCLUDIN; TPA	2	MOL NEUROBIOL	MOL. NEUROBIOL.	ENGLISH	40	GREEN SUBMITTED	GUBERN-MÉRIDA, CARME/0000-0001-8378-4477; KADAR, ELISABET/0000-0001-9135-4637; LIZASOAIN, IGNACIO/0000-0002-6028-7379; SERENA, JOAQUIN/0000-0002-4478-7744; SANCHEZ NAVARRO, JUAN M./0000-0002-4139-7273; MORO, MARIA ANGELES/0000-0003-1010-8237	ONE NEW YORK PLAZA, SUITE 4600, NEW YORK, NY, UNITED STATES	FEB	13	NEW YORK	34984586		J	SPRINGER	2022	GUBERN-MÉRIDA, CARME/ABA-1934-2021; LIZASOAIN, IGNACIO/K-9844-2014; SANCHEZ NAVARRO, JUAN M./F-1176-2016; MORO, MARIA ANGELES/K-6396-2014	KADAR, E (通讯作者)，PARC HOSP MARTI & JULIA, DEPT NEUROL, CEREBROVASC PATHOL RES GRP, GIRONA BIOMED RES INST IDIBGI, C DR CASTANY S-N,M2 BLDG, SALT 17190, GIRONA, SPAIN.; KADAR, E (通讯作者)，UNIV GIRONA UDG, DEPT BIOL, CELLULAR & MOL NEUROBIOL RES GRP, AULARI COMU BLDG,C MARIA AURELIA CAPMANY 40, GIRONA, SPAIN.; CASTELLANOS, M (通讯作者)，A CORUNA UNIV HOSP, DEPT NEUROL, A CORUNA BIOMED RES INST, XUBIAS DE AR…	NEUROSCIENCES & NEUROLOGY
DONG X;SONG YN;LIU WG;GUO XL	DONG, XUE;SONG, YU-NING;LIU, WEI-GUO;GUO, XIU-LI	AMIN ARMR, 2003, GENES CELLS, V8, P515, DOI 10.1046/J.1365-2443.2003.00652.X;ASAHI M, 2001, J NEUROSCI, V21, P7724, DOI 10.1523/JNEUROSCI.21-19-07724.2001;ASAHI M, 2000, J CEREBR BLOOD F MET, V20, P1681, DOI 10.1097/00004647-200012000-00007;BURGGRAF D, 2007, NEUROBIOL DIS, V25, P506, DOI 10.1016/J.NBD.2006.10.013;BUSTI C, 2009, INT EMERG MED 0924;CANDELARIO-JALIL E, 2009, NEUROSCIENCE, V158, P983…	MATRIX METALLOPROTEINASE-9 (MMP-9) WHICH IS A MEMBER OF MATRIX METALLOPROTEINASES FAMILY THAT NORMALLY REMODEL THE EXTRACELLULAR MATRIX, HAS BEEN SHOWN TO PLAY AN IMPORTANT ROLE IN BOTH ANIMAL MODELS OF CEREBRAL ISCHEMIA AND HUMAN STROKE. THE EXPRESSION OF MMP-9 IS ELEVATED AFTER CEREBRAL ISCHEMIA WHICH IS INVOLVED IN ACCELERATING MATRIX DEGRADATION, DISRUPTING THE BLOOD-BRAIN BARRIER, INCREASING…				269	SHANDONG UNIV, DEPT PHARMACOL, SCH PHARMACEUT SCI, JINAN 250012, PEOPLES R CHINA.; QIANFOSHAN HOSP, JINAN 250014, PEOPLES R CHINA.;	SHANDONG UNIVERSITY; SHANDONG FIRST MEDICAL UNIVERSITY & SHANDONG ACADEMY OF MEDICAL SCIENCES					2023-01-07	MATRIX METALLOPROTEINASE-9 (MMP-9); CEREBRAL ISCHEMIA; REGULATION; THERAPEUTICAL TARGET	10.2174/157015909790031157	ARTICLE			1875-6190	GUOXL@SDU.EDU.CN	275		NATURAL SCIENCE FOUNDATION OF CHINA [30672451]	THIS WORK WAS FUNDED BY THE NATURAL SCIENCE FOUNDATION OF CHINA GRANTS (30672451).	532QC				BLOOD-BRAIN-BARRIER; MATRIX-METALLOPROTEINASE EXPRESSION; HEMORRHAGIC TRANSFORMATION; MATRIX-METALLOPROTEINASE-9 EXPRESSION; NEUTROPHIL INFILTRATION; REPERFUSION INJURY; SIGNALING PATHWAY; TISSUE INHIBITORS; ACTIVATION; STROKE	4	CURR NEUROPHARMACOL	CURR. NEUROPHARMACOL.	ENGLISH	76	GREEN PUBLISHED, GREEN SUBMITTED		EXECUTIVE STE Y-2, PO BOX 7917, SAIF ZONE, 1200 BR SHARJAH, U ARAB EMIRATES	DEC	7	SHARJAH	20514206		J	BENTHAM SCIENCE PUBL LTD	2009		GUO, XL (通讯作者)，SHANDONG UNIV, DEPT PHARMACOL, SCH PHARMACEUT SCI, 44 WENHUAXI RD, JINAN 250012, PEOPLES R CHINA.	NEUROSCIENCES & NEUROLOGY; PHARMACOLOGY & PHARMACY
AMANTEA D;CORASANITI MT;MERCURI NB;BERNARDI G;BAGETTA G	AMANTEA, D.;CORASANITI, M. T.;MERCURI, N. B.;BERNARDI, G.;BAGETTA, G.	AMANTEA D, 2007, INT REV NEUROBIOL, V82, P149, DOI 10.1016/S0074-7742(07)82008-3;ASAHI M, 2001, J NEUROSCI, V21, P7724, DOI 10.1523/JNEUROSCI.21-19-07724.2001;ASAHI M, 2000, J CEREBR BLOOD F MET, V20, P1681, DOI 10.1097/00004647-200012000-00007;BACKSTROM JR, 1996, J NEUROSCI, V16, P7910;BANDTLOW CE, 1990, J CELL BIOL, V111, P1701, DOI 10.1083/JCB.111.4.1701;BEDERSON JB, 1986, STROKE, V17, P1304, …	MATRIX METALLOPROTEINASES (MMPS) HAVE BEEN IMPLICATED IN THE PATHOPHYSIOLOGY OF ISCHEMIC STROKE. IN PARTICULAR, THE GELATINASES MMP-2 AND MMP-9 CONTRIBUTE TO DISRUPTION OF THE BLOOD-BRAIN BARRIER AND HEMORRHAGIC TRANSFORMATION FOLLOWING ISCHEMIC INJURY. IN ADDITION TO EXTRACELLULAR MATRIX DEGRADATION, MMPS MAY DIRECTLY REGULATE NEURONAL CELL DEATH THROUGH MECHANISMS THAT ARE NOT COMPLETELY UNDERS…				8	UNIV CALABRIA, DEPT PHARMACOBIOL, I-87036 COSENZA, ITALY.; MAGNA GRAECIA UNIV CATANZARO, DEPT PHARMACOBIOL SCI, I-88100 CATANZARO, ITALY.; IRCCS, MONDINO TOR VERGATA FDN C, EXPT NEUROPHARMACOL CTR, I-00133 ROME, ITALY.; UNIV ROMA TOR VERGATA, DEPT NEUROSCI, I-00143 ROME, ITALY.; IRCCS, FDN SANTA LUCIA, LAB EXPT NEUROL, CTR EXCELLENCE BRAIN RES, I-00143 ROME, ITALY.; UNIV CALABRIA, UCHAD SECT NEUR…	UNIVERSITY OF CALABRIA; MAGNA GRAECIA UNIVERSITY OF CATANZARO; UNIVERSITY OF ROME TOR VERGATA; IRCCS SANTA LUCIA; UNIVERSITY OF CALABRIA					2023-01-07	GM6001; IN SITU ZYMOGRAPHY; REPERFUSION INJURY; STROKE; MATRIX METALLOPROTEINASES; NEUROINFLAMMATION	10.1016/j.neuroscience.2007.12.030	ARTICLE			1873-7544	DIANA.AMANTEA@UNICAL.IT	17				273JZ				MATRIX METALLOPROTEINASES; TISSUE INHIBITOR; FOCAL ISCHEMIA; MATRIX-METALLOPROTEINASE-9; EXPRESSION; ACTIVATION; INTERLEUKIN-1-BETA; REPERFUSION; BARRIER; NEURONS	1	NEUROSCIENCE	NEUROSCIENCE	ENGLISH	52		CORASANITI, MARIA TIZIANA/0000-0001-6472-0697; BAGETTA, GIACINTO/0000-0001-8540-6218; MERCURI, NICOLA BIAGIO/0000-0001-6700-7491; BAGETTA, GIACINTO/0000-0001-8540-6218; AMANTEA, DIANA/0000-0002-7513-3495	THE BOULEVARD, LANGFORD LANE, KIDLINGTON, OXFORD OX5 1GB, ENGLAND	MAR 3	10	OXFORD	18255236		J	PERGAMON-ELSEVIER SCIENCE LTD	2008	CORASANITI, MARIA TIZIANA/N-1332-2015; AMANTEA, DIANA/A-6231-2010; BAGETTA, GIACINTO/E-8402-2012; MERCURI, NICOLA BIAGIO/K-5348-2016; BAGETTA, GIACINTO/N-9716-2018	AMANTEA, D (通讯作者)，UNIV CALABRIA, DEPT PHARMACOBIOL, VIA P BUCCI POLIFUNZ, I-87036 COSENZA, ITALY.	NEUROSCIENCES & NEUROLOGY
NAM HS;KWON I;LEE BH;KIM H;KIM J;AN S;LEE OH;LEE PH;KIM HO;NAMGOONG H;KIM YD;HEO JH	NAM, HYO SUK;KWON, IL;LEE, BO HYUNG;KIM, HAEJIN;KIM, JAYOUNG;AN, SUNHO;LEE, OK-HEE;LEE, PHIL HYU;KIM, HYUN OK;NAMGOONG, HYUN;KIM, YOUNG DAE;HEO, JI HOE	BARICHELLO T, 2014, EXP BIOL MED, V239, P225, DOI 10.1177/1535370213508354;BECK H, 2000, AM J PATHOL, V157, P1473, DOI 10.1016/S0002-9440(10)64786-4;BECK H, 2009, ACTA NEUROPATHOL, V117, P481, DOI 10.1007/S00401-009-0483-6;BORLONGAN CV, 2011, LEUKEMIA, V25, P1674, DOI 10.1038/LEU.2011.167;BORLONGAN CV, 2004, BRAIN RES, V1010, P108, DOI 10.1016/J.BRAINRES.2004.02.072;BRONCKAERS A, 2014, PHARMACOL …	BACKGROUND THE EFFICACY OF MESENCHYMAL STEM CELL (MSC) TRANSPLANTATION IN ISCHEMIC STROKE MIGHT DEPEND ON THE TIMING OF ADMINISTRATION. WE INVESTIGATED THE OPTIMAL TIME POINT OF MSC TRANSPLANTATION. AFTER MSC TREATMENT, WE ALSO INVESTIGATED THE EXPRESSION OF MATRIX METALLOPROTEINASES (MMPS), WHICH PLAY A ROLE IN VASCULAR AND TISSUE REMODELING. METHODS HUMAN BONE MARROW-DERIVED MSCS (2 X 10(6), PA…	E0144218				YONSEI UNIV, COLL MED, SEVERANCE HOSP, DEPT NEUROL, SEOUL, SOUTH KOREA.; YONSEI UNIV HLTH SYST, SEVERANCE INTEGRAT RES INST CEREBRAL & CARDIOVASC, SEOUL, SOUTH KOREA.; YONSEI UNIV, COLL MED, SEVERANCE HOSP, YONSEI CELL THERAPY CTR,DEPT LAB MED, SEOUL, SOUTH KOREA.; UNIV CALIF LOS ANGELES, MICROBIOL IMMUNOL & MOL GENET, LOS ANGELES, CA USA.;	YONSEI UNIVERSITY; YONSEI UNIVERSITY HEALTH SYSTEM; YONSEI UNIVERSITY; YONSEI UNIVERSITY HEALTH SYSTEM; YONSEI UNIVERSITY; YONSEI UNIVERSITY HEALTH SYSTEM; UNIVERSITY OF CALIFORNIA SYSTEM; UNIVERSITY OF CALIFORNIA LOS ANGELES					2023-01-07		10.1371/journal.pone.0144218	ARTICLE				JHHEO@YUHS.AC			KOREA HEALTH 21 R&D PROJECT, MINISTRY OF HEALTH & WELFARE, REPUBLIC OF KOREA [HI08C2149]; KOREA GOVERNMENT MINISTRY OF EDUCATION, SCIENCE AND TECHNOLOGY [2009-0069165]; KOREA RESEARCH FOUNDATION GRANT - KOREAN GOVERNMENT [KRF-2007-331-E00126]; YONSEI UNIVERSITY COLLEGE OF MEDICINE [6-2011-0095]; BASIC SCIENCE RESEARCH PROGRAM THROUGH THE NATIONAL RESEARCH FOUNDATION OF KOREA (NRF) - MINISTRY OF S…	THIS STUDY WAS SUPPORTED BY A GRANT FROM THE KOREA HEALTH 21 R&D PROJECT, MINISTRY OF HEALTH & WELFARE, REPUBLIC OF KOREA (HI08C2149) (JHH), A GRANT FROM THE KOREA GOVERNMENT MINISTRY OF EDUCATION, SCIENCE AND TECHNOLOGY UNDER GRANT (2009-0069165) (HSN), A KOREA RESEARCH FOUNDATION GRANT FUNDED BY THE KOREAN GOVERNMENT (KRF-2007-331-E00126) (HSN), A FACULTY RESEARCH GRANT FROM YONSEI UNIVERSITY C…	CY1CH				MARROW STROMAL CELLS; FOCAL CEREBRAL-ISCHEMIA; BLOOD-BRAIN-BARRIER; BONE-MARROW; DOPAMINERGIC-NEURONS; THERAPEUTIC BENEFIT; FUNCTIONAL RECOVERY; ARTERY OCCLUSION; IN-VIVO; RATS	12	PLOS ONE	PLOS ONE	ENGLISH	50	GREEN PUBLISHED, GOLD, GREEN SUBMITTED	LEE, PHIL HYU/0000-0001-9931-8462; NAM, HYO SUK/0000-0002-4415-3995; KIM, HYUN OK/0000-0002-4964-1963; KWON, IL/0000-0001-9449-5646; HEO, JI HOE/0000-0001-9898-3321; KIM, YOUNG DAE/0000-0001-5750-2616	1160 BATTERY STREET, STE 100, SAN FRANCISCO, CA 94111 USA	DEC 4	16	SAN FRANCISCO	26637168		J	PUBLIC LIBRARY SCIENCE	2015		HEO, JH (通讯作者)，YONSEI UNIV, COLL MED, SEVERANCE HOSP, DEPT NEUROL, SEOUL, SOUTH KOREA.	SCIENCE & TECHNOLOGY - OTHER TOPICS
TAKARADA-IEMATA M;YOSHIKAWA A;TA HM;OKITANI N;NISHIUCHI T;AIDA Y;KAMIDE T;HATTORI T;ISHII H;TAMATANI T;LE TM;ROBOON J;KITAO Y;MATSUYAMA T;NAKADA M;HORI O	TAKARADA-IEMATA, MIKA;YOSHIKAWA, AKIFUMI;HIEU MINH TA;OKITANI, NAHOKO;NISHIUCHI, TAKUMI;AIDA, YASUHIRO;KAMIDE, TOMOYA;HATTORI, TSUYOSHI;ISHII, HIROSHI;TAMATANI, TAKASHI;THUONG MANH LE;ROBOON, JUREEPON;KITAO, YASUKO;MATSUYAMA, TOMOHIRO;NAKADA, MITSUTOSHI;HORI, OSAMU	ASAHI M, 2001, J NEUROSCI, V21, P7724, DOI 10.1523/JNEUROSCI.21-19-07724.2001;BAZARGANI N, 2016, NAT NEUROSCI, V19, P182, DOI 10.1038/NN.4201;BURM SM, 2016, GLIA, V64, P2231, DOI 10.1002/GLIA.23059;CHUNG YC, 2013, MEDIAT INFLAMM, V2013, DOI 10.1155/2013/370526;CLARKE LE, 2013, NAT REV NEUROSCI, V14, P311, DOI 10.1038/NRN3484;DANEMAN R, 2010, NATURE, V468, P562, DOI 10.1038/NATURE09513;GOOZ M, 200…	DISRUPTION OF THE BLOOD-BRAIN BARRIER (BBB) FOLLOWING CEREBRAL ISCHEMIA IS CLOSELY RELATED TO THE INFILTRATION OF PERIPHERAL CELLS INTO THE BRAIN, PROGRESSION OF LESION FORMATION, AND CLINICAL EXACERBATION. HOWEVER, THE MECHANISM THAT REGULATES BBB INTEGRITY, ESPECIALLY AFTER PERMANENT ISCHEMIA, REMAINS UNCLEAR. HERE, WE PRESENT EVIDENCE THAT ASTROCYTIC N-MYC DOWNSTREAM-REGULATED GENE 2 (NDRG2), …				1432	KANAZAWA UNIV, GRAD SCH MED SCI, DEPT NEUROANAT, 13-1 TAKARA MACHI, KANAZAWA, ISHIKAWA 9208640, JAPAN.; KANAZAWA UNIV, GRAD SCH MED SCI, DEPT NEUROSURG, 13-1 TAKARA MACHI, KANAZAWA, ISHIKAWA 9208641, JAPAN.; KANAZAWA UNIV, DIV FUNCT GENOM, ADV SCI RES CTR, 13-1 TAKARA MACHI, KANAZAWA, ISHIKAWA 9208640, JAPAN.; HYOGO COLL MED, INST ADV MED SCI, LAB NEUROGENESIS & CNS REPAIR, 1-1 MUKOGAWA MACHI, NI…	KANAZAWA UNIVERSITY; KANAZAWA UNIVERSITY; KANAZAWA UNIVERSITY; HYOGO COLLEGE OF MEDICINE					2023-01-07	ASTROCYTES; BLOOD-BRAIN BARRIER; INFLAMMATION; ISCHEMIA; MATRIX METALLOPROTEINASE	10.1002/glia.23315	ARTICLE			1098-1136	M-TAK@STAFF.KANAZAWA-U.AC.JP	1446		JAPAN SOCIETY FOR THE PROMOTION OF SCIENCE [15K06753, 15K18374, 26430069]; MINISTRY OF EDUCATION, CULTURE, SPORTS, SCIENCE AND TECHNOLOGY [15H01374, 25122706]; NAITO SCIENCE & ENGINEERING FOUNDATION; TAKEDA SCIENCE FOUNDATION	JAPAN SOCIETY FOR THE PROMOTION OF SCIENCE, GRANT NUMBERS: 15K06753, 15K18374, AND 26430069; MINISTRY OF EDUCATION, CULTURE, SPORTS, SCIENCE AND TECHNOLOGY, GRANT NUMBERS: 15H01374 AND 25122706; THE NAITO SCIENCE & ENGINEERING FOUNDATION; TAKEDA SCIENCE FOUNDATION	GH6SB				SPINAL-CORD-INJURY; REACTIVE ASTROCYTES; NDRG2 EXPRESSION; MOUSE MODEL; ASTROGLIAL ACTIVATION; KNOCK-OUT; STROKE; MICE; FAMILY; SUPPRESSION	7	GLIA	GLIA	ENGLISH	48		NAKADA, MITSUTOSHI/0000-0001-9419-6101; TAKARADA-IEMATA, MIKA/0000-0002-2113-0707; NISHIUCHI, TAKUMI/0000-0001-9429-5396; HATTORI, TSUYOSHI/0000-0002-8168-8710	111 RIVER ST, HOBOKEN 07030-5774, NJ USA	JUL	15	HOBOKEN	29476556		J	WILEY	2018	NAKADA, MITSUTOSHI/B-2790-2012	TAKARADA-IEMATA, M (通讯作者)，KANAZAWA UNIV, GRAD SCH MED SCI, DEPT NEUROANAT, 13-1 TAKARA MACHI, KANAZAWA, ISHIKAWA 9208640, JAPAN.	NEUROSCIENCES & NEUROLOGY
FAN X;JIANG YH;YU ZY;LIU Q;GUO SZ;SUN XC;VAN LEYEN K;NING MM;GAO XM;LO EH;WANG XY	FAN, XIANG;JIANG, YINGHUA;YU, ZHANYANG;LIU, QI;GUO, SHUZHEN;SUN, XIAOCHUAN;VAN LEYEN, KLAUS;NING, MINGMING;GAO, XIUMEI;LO, ENG H.;WANG, XIAOYING	ALEXANDROV AV, 2002, NEUROLOGY, V59, P862, DOI 10.1212/WNL.59.6.862;ASAHI M, 2001, J NEUROSCI, V21, P7724, DOI 10.1523/JNEUROSCI.21-19-07724.2001;BROTT T, 1997, STROKE, V28, P2109, DOI 10.1161/01.STR.28.11.2109;BURROWS FE, 2015, J CEREBR BLOOD F MET, V35, P277, DOI 10.1038/JCBFM.2014.197;DA FONSECA ACC, 2014, FRONT CELL NEUROSCI, V8, DOI 10.3389/FNCEL.2014.00362;CHAITANYA GV, 2011, J NEUROINFLAMM…	PREVIOUS STUDIES SHOWED RECOMBINANT ANNEXIN A2 (RA2) IN COMBINATION WITH LOW-DOSE TISSUE-TYPE PLASMINOGEN ACTIVATOR (TPA) IMPROVED THROMBOLYTIC EFFICACY AND LONG-TERM NEUROLOGICAL OUTCOMES AFTER EMBOLIC FOCAL ISCHEMIA IN RATS. THE OBJECTIVE OF THIS STUDY WAS TO INVESTIGATE THE EFFECTS AND MECHANISMS OF THE COMBINATION IN EARLY BBB INTEGRITY AND CEREBROVASCULAR PATENCY IN THE RAT FOCAL EMBOLIC STR…				549	TIANJIN UNIV TRADIT CHINESE MED, INST TRADIT CHINESE MED, TIANJIN, PEOPLES R CHINA.; HARVARD MED SCH, MASSACHUSETTS GEN HOSP, NEUROSCI PROGRAM, DEPT NEUROL,NEUROPROTECT RES LAB, BOSTON, MA 02115 USA.; HARVARD MED SCH, MASSACHUSETTS GEN HOSP, NEUROSCI PROGRAM, DEPT RADIOL,NEUROPROTECT RES LAB, BOSTON, MA 02115 USA.; CHONGQING MED UNIV, AFFILIATED HOSP 1, DEPT NEUROSURG, CHONGQING, PEOPLES R CHINA.;	TIANJIN UNIVERSITY OF TRADITIONAL CHINESE MEDICINE; HARVARD UNIVERSITY; HARVARD MEDICAL SCHOOL; MASSACHUSETTS GENERAL HOSPITAL; HARVARD UNIVERSITY; HARVARD MEDICAL SCHOOL; MASSACHUSETTS GENERAL HOSPITAL; CHONGQING MEDICAL UNIVERSITY					2023-01-07	ANNEXIN A2; TISSUE PLASMINOGEN ACTIVATOR; COMBINATION THERAPY; EMBOLIC STROKE; BLOOD BRAIN BARRIER; CEREBROVASCULAR PATENCY	10.1007/s12975-017-0542-6	ARTICLE			1868-601X	FANXIANG_78@HOTMAIL.COM; WANGXI@HELIX.MGH.HARVARD.EDU	559		NATIONAL INSTITUTE OF HEALTH [R01-NS065998, UO1-NS072324]; NATIONAL NATURAL SCIENCE FOUNDATION OF CHINA [81622051]; NATIONAL INSTITUTE OF NEUROLOGICAL DISORDERS AND STROKE [U01NS072324, R01NS065998] FUNDING SOURCE: NIH REPORTER	THIS WORK WAS IN PART SUPPORTED BY THE NATIONAL INSTITUTE OF HEALTH GRANTS R01-NS065998 AND UO1-NS072324 (TO X.W.) AND NATIONAL NATURAL SCIENCE FOUNDATION OF CHINA (NO. 81622051) (TO X.F.).	FK1JM				BLOOD-BRAIN-BARRIER; INTRACEREBRAL HEMORRHAGE; CEREBRAL-ISCHEMIA; CELL-SURFACE; MATRIX METALLOPROTEINASES; THROMBOLYTIC THERAPY; ENDOTHELIAL-CELLS; UP-REGULATION; ACUTE-PHASE; DAMAGE	6	TRANSL STROKE RES	TRANSL. STROKE RES.	ENGLISH	61		VAN LEYEN, KLAUS/0000-0003-1032-3754; SUN, XIAO CHUAN/0000-0001-6992-332X; FAN, XIANG/0000-0001-7697-0378	233 SPRING ST, NEW YORK, NY 10013 USA	DEC	11	NEW YORK	28580536		J	SPRINGER	2017	VAN LEYEN, KLAUS/C-9126-2013	FAN, X (通讯作者)，TIANJIN UNIV TRADIT CHINESE MED, INST TRADIT CHINESE MED, TIANJIN, PEOPLES R CHINA.; FAN, X; WANG, XY (通讯作者)，HARVARD MED SCH, MASSACHUSETTS GEN HOSP, NEUROSCI PROGRAM, DEPT NEUROL,NEUROPROTECT RES LAB, BOSTON, MA 02115 USA.; FAN, X; WANG, XY (通讯作者)，HARVARD MED SCH, MASSACHUSETTS GEN HOSP, NEUROSCI PROGRAM, DEPT RADIOL,NEUROPROTECT RES LAB, BOSTON, MA 02115 USA.	NEUROSCIENCES & NEUROLOGY
BURK J;BURGGRAF D;VOSKO M;DICHGANS M;HAMANN GF	BURK, JAN;BURGGRAF, DOROTHE;VOSKO, MILAN;DICHGANS, MARTIN;HAMANN, GERHARD F.	AGNE F, 1999, FASEB J, V13, P1315;BURGGRAF D, 2005, NEUROSCI LETT, V386, P88, DOI 10.1016/J.NEULET.2005.05.045;BURGGRAF D, 2005, EUR J NEUROSCI, V22, P273, DOI 10.1111/J.1460-9568.2005.04187.X;BURGGRAF D, 2004, EUR J NEUROSCI, V20, P2903, DOI 10.1111/J.1460-9568.2004.03757.X;CHARRIAUTMARLANGUE C, 1996, J CEREBR BLOOD F MET, V16, P186, DOI 10.1097/00004647-199603000-00002;COLBOURNE F, 2000, J CERE…	CLINICAL STUDIES HAVE SHOWN THAT THE TREATMENT OF ISCHEMIC STROKE WITH HYPOTHERMIA IS PROMISING. IN THIS ANIMAL STUDY, WE INVESTIGATED THE FATE OF THE MICROVASCULATURE FOLLOWING FOCAL CEREBRAL ISCHEMIA IN MICE WITH AND WITHOUT HYPOTHERMIA. FOCAL CEREBRAL ISCHEMIA WAS INDUCED BY OCCLUSION OF THE MIDDLE CEREBRAL ARTERY (MCAO) (3 H) WITH AN INTRALUMINAL FILAMENT TECHNIQUE, EIGHT MICE RECEIVED NORMOT…				248	HSK DR HORST SCHMIDT KLIN, DEPT NEUROL, D-65199 WIESBADEN, GERMANY.; UNIV MUNICH, KLINIKUM GROSSHADERN, DEPT NEUROL, D-81377 MUNICH, GERMANY.; AKH LINZ, A-4020 LINZ, AUSTRIA.;	UNIVERSITY OF MUNICH; KEPLER UNIVERSITY HOSPITAL					2023-01-07	HYPOTHERMIA; BASAL LAMINA; ISCHEMIA; MICROVASCULAR PROTECTION; MICROVESSEL	10.1016/j.brainres.2008.06.015	ARTICLE			1872-6240	GERHARD.HAMANN@HSK-WIESBADEN.DE	255		DEUTSCHE FORSCHUNGSGEMEINSCHAFT [FOR 440/2, TP-G, HA 2078/10-1]	THIS WORK WAS SUPPORTED BY THE "DEUTSCHE FORSCHUNGSGEMEINSCHAFT" (FOR 440/2, TP-G, HA 2078/10-1). THE AUTHORS GRATEFULLY ACKNOWLEDGE THE TECHNICAL ASSISTANCE OF M. SCHNEIDER AND N. WUNDERLICH. FURTHERMORE THE AUTHORS THANK MRS. JUDY BENSON FOR LANGUAGE EDITING OF THIS MANUSCRIPT.	351MG				BLOOD-BRAIN-BARRIER; ARTERY OCCLUSION; ACUTE STROKE; HEMORRHAGIC TRANSFORMATION; MATRIX METALLOPROTEINASES; REPERFUSION; EXPRESSION; FEASIBILITY; INHIBITORS; INFARCTION		BRAIN RES	BRAIN RES.	ENGLISH	43		DICHGANS, MARTIN/0000-0002-0654-387X;	RADARWEG 29, 1043 NX AMSTERDAM, NETHERLANDS	AUG 21	8	AMSTERDAM	18586014		J	ELSEVIER	2008	DICHGANS, MARTIN/HCH-3247-2022; HAMANN, GERHARD F./J-6300-2014; TAO, LI/G-7956-2011	HAMANN, GF (通讯作者)，HSK DR HORST SCHMIDT KLIN, DEPT NEUROL, LUDWIG ERHARD STR 100, D-65199 WIESBADEN, GERMANY.	NEUROSCIENCES & NEUROLOGY
ZHANG L;ZHANG ZG;LIU XS;HOZESKA A;STAGLIANO N;RIORDAN W;LU M;CHOPP M	ZHANG, L;ZHANG, ZG;LIU, XS;HOZESKA, A;STAGLIANO, N;RIORDAN, W;LU, M;CHOPP, M	ADAMS J, 1999, CANCER RES, V59, P2615;CHEN JL, 2001, J NEUROL SCI, V189, P49, DOI 10.1016/S0022-510X(01)00557-3;CHOPP M, 1996, CURR OPIN NEUROL, V9, P68, DOI 10.1097/00019052-199602000-00014;COUX O, 1996, ANNU REV BIOCHEM, V65, P801, DOI 10.1146/ANNUREV.BI.65.070196.004101;DECHEND R, 1999, CIRCULATION, V100, P1369, DOI 10.1161/01.CIR.100.13.1369;DEL ZOPPO G, 2000, BRAIN PATHOL, V10, P95;DI NAPOLI…	STROKE ELICITS A PROGRESSIVE VASCULAR DYSFUNCTION, WHICH CONTRIBUTES TO THE EVOLUTION OF BRAIN INJURY. THROMBOLYSIS WITH TISSUE PLASMINOGEN ACTIVATOR (TPA) PROMOTES ADVERSE VASCULAR EVENTS THAT LIMIT THE THERAPEUTIC WINDOW OF STROKE TO THREE HOURS. PROTEASOME INHIBITORS REDUCE VASCULAR THROMBOTIC AND INFLAMMATORY EVENTS, AND CONSEQUENTLY PROTECT VASCULAR FUNCTION. THE PRESENT STUDY EVALUATED THE …				166	HENRY FORD HOSP, CTR SCI, DEPT NEUROL, DETROIT, MI 48202 USA.; HENRY FORD HOSP, CTR SCI, DEPT BIOSTAT & RES EPIDEMIOL, DETROIT, MI 48202 USA.; MILLENNIUM PHARMACEUT INC, CAMBRIDGE, MA USA.; OAKLAND UNIV, DEPT PHYS, ROCHESTER, MI 48063 USA.;	HENRY FORD HEALTH SYSTEM; HENRY FORD HOSPITAL; HENRY FORD HEALTH SYSTEM; HENRY FORD HOSPITAL; TAKEDA PHARMACEUTICAL COMPANY LTD; MILLENNIUM PHARMACEUTICALS; OAKLAND UNIVERSITY					2023-01-07	ANIMAL MODELS; ADHESION MOLECULES; PLASMINOGEN ACTIVATORS	10.1160/TH05-07-0477	ARTICLE			2567-689X	CHOPP@NEURO.HFH.EDU	173		NHLBI NIH HHS [R01 HL64766] FUNDING SOURCE: MEDLINE; NINDS NIH HHS [R01 NS38292, P01 NS23393] FUNDING SOURCE: MEDLINE; NATIONAL HEART, LUNG, AND BLOOD INSTITUTE [R01HL064766] FUNDING SOURCE: NIH REPORTER; NATIONAL INSTITUTE OF NEUROLOGICAL DISORDERS AND STROKE [R01NS038292, P01NS023393] FUNDING SOURCE: NIH REPORTER		003PC				NF-KAPPA-B; MIDDLE CEREBRAL-ARTERY; PROTEASOME INHIBITION; MATRIX METALLOPROTEINASES; REDUCES INFARCTION; REPERFUSION INJURY; ENDOTHELIAL-CELLS; ISCHEMIC BRAIN; UP-REGULATION; EXPRESSION	1	THROMB HAEMOSTASIS	THROMB. HAEMOST.	ENGLISH	38			RUDIGERSTR 14, D-70469 STUTTGART, GERMANY	JAN	8	STUTTGART	16543976		J	GEORG THIEME VERLAG KG	2006		CHOPP, M (通讯作者)，HENRY FORD HOSP, CTR SCI, DEPT NEUROL, 2799 W GRAND BLVD, DETROIT, MI 48202 USA.	HEMATOLOGY; CARDIOVASCULAR SYSTEM & CARDIOLOGY
ULRICH NH;DEHMEL T;WITTSACK HJ;KIESEIER BC;SEITZ RJ	ULRICH, NILS H.;DEHMEL, T.;WITTSACK, H. J.;KIESEIER, B. C.;SEITZ, R. J.	ASAHI M, 2000, J CEREBR BLOOD F MET, V20, P1681, DOI 10.1097/00004647-200012000-00007;HEUSSEN C, 1980, ANAL BIOCHEM, V102, P196, DOI 10.1016/0003-2697(80)90338-3;HORSTMANN S, 2003, STROKE, V34, P2165, DOI 10.1161/01.STR.0000088062.86084.F2;MONTANER J, 2003, CIRCULATION, V107, P598, DOI 10.1161/01.CIR.0000046451.38849.90;NEUMANN-HAEFELIN T, 1999, STROKE, V30, P1591, DOI 10.1161/01.STR.30.8.1591;PA…	MATRIX METALLOPROTEINASES (MMPS) HAVE BEEN IMPLICATED TO PLAY AN IMPORTANT ROLE IN THE DESTRUCTION OF THE EXTRACELLULAR MATRIX IN DISEASES OF THE CENTRAL NERVOUS SYSTEM. THIS STUDY INVESTIGATED WHETHER THE EXPRESSION OF ONE OF THESE PROTEASES, MMP-9 IN BLOOD, IS RELATED TO THE SIZE OF HUMAN BRAIN INFARCTS ASSESSED WITH MAGNETIC RESONANCE IMAGING. CONSECUTIVELY, TWENTY-ONE ACUTE STROKE PATIENTS WE…				379	UNIV ZURICH HOSP, DEPT NEUROSURG, CH-8091 ZURICH, SWITZERLAND.; UNIV HOSP DUSSELDORF, DEPT NEUROL, DUSSELDORF, GERMANY.; UNIV HOSP DUSSELDORF, INST DIAGNOST RADIOL, DUSSELDORF, GERMANY.;	UNIVERSITY OF ZURICH; UNIVERSITY ZURICH HOSPITAL; HEINRICH HEINE UNIVERSITY DUSSELDORF; HEINRICH HEINE UNIVERSITY DUSSELDORF HOSPITAL; HEINRICH HEINE UNIVERSITY DUSSELDORF; HEINRICH HEINE UNIVERSITY DUSSELDORF HOSPITAL					2023-01-07	STROKE; METALLOPROTEINASES; MMP-9; PERFUSION WEIGHTED IMAGING; DIFFUSION WEIGHTED IMAGING; MAGNETIC RESONANCE IMAGING	10.1007/s10072-012-0999-8	ARTICLE				NILS.ULRICH@USZ.CH	382				098RL				FOCAL CEREBRAL-ISCHEMIA; MATRIX METALLOPROTEINASES; INFARCT SIZE; INHIBITION; REPERFUSION; BRAIN; RAT	3	NEUROL SCI	NEUROL. SCI.	ENGLISH	13	GREEN SUBMITTED, GREEN ACCEPTED		233 SPRING ST, NEW YORK, NY 10013 USA	MAR	4	NEW YORK	22395947		J	SPRINGER	2013		ULRICH, NH (通讯作者)，UNIV ZURICH HOSP, DEPT NEUROSURG, FRAUENKLIN STR 10, CH-8091 ZURICH, SWITZERLAND.	NEUROSCIENCES & NEUROLOGY
HU Q;CHEN CH;YAN JH;YANG XM;SHI XZ;ZHAO J;LEI JL;YANG L;WANG K;CHEN L;HUANG HY;HAN JY;ZHANG JH;ZHOU CM	HU, QIN;CHEN, CHUNHUA;YAN, JUNHAO;YANG, XIAOMEI;SHI, XIANZHONG;ZHAO, JING;LEI, JILIANG;YANG, LEI;WANG, KE;CHEN, LIN;HUANG, HONGYUN;HAN, JINGYAN;ZHANG, JOHN H.;ZHOU, CHANGMAN	AIGNER A, 2006, J BIOTECHNOL, V124, P12, DOI 10.1016/J.JBIOTEC.2005.12.003;ALISKY JOSEPH M, 2004, AM J PHARMACOGENOMICS, V4, P45, DOI 10.2165/00129785-200404010-00005;ASAHI M, 2001, J NEUROSCI, V21, P7724, DOI 10.1523/JNEUROSCI.21-19-07724.2001;ASAHI M, 2000, J CEREBR BLOOD F MET, V20, P1681, DOI 10.1097/00004647-200012000-00007;BERGERS G, 2000, NAT CELL BIOL, V2, P737, DOI 10.1038/35036374;BIRKE…	RNA INTERFERENCE APPEARS TO HAVE A GREAT POTENTIAL NOT ONLY AS AN IN VITRO TARGET VALIDATION, BUT ALSO AS A NOVEL THERAPEUTIC STRATEGY BASED ON THE HIGHLY SPECIFIC AND EFFICIENT SILENCING OF A TARGET GENE. WE HYPOTHESIZE THAT MMP-9 SIRNA CAN BE EFFECTIVE AS AN MMP-9 PROTEIN INHIBITOR IN A RAT FOCAL ISCHEMIA MODEL. MALE SPRAGUE-DAWLEY RATS (156) WERE SUBJECTED TO 2 H OF MIDDLE CEREBRAL ARTERY OCCL…				35	PEKING UNIV, HLTH SCI CTR, DEPT ANAT & EMBRYOL, BEIJING 100083, PEOPLES R CHINA.; BEIJING HONGTIANJI NEUROSCI ACAD, DEPT NEUROSURG, BEIJING 100144, PEOPLES R CHINA.; PEKING UNIV, HLTH SCI CTR, CTR TASLY MICROCIRCULAT, BEIJING 100083, PEOPLES R CHINA.; LOMA LINDA UNIV, DEPT NEUROSURG, LOMA LINDA, CA 92350 USA.;	PEKING UNIVERSITY; PEKING UNIVERSITY; LOMA LINDA UNIVERSITY					2023-01-07	MATRIX METALLOPROTEINASE-9; SIRNA; IN VIVO; MCAO; BLOOD-BRAIN BARRIER; CEREBRAL ISCHEMIA	10.1016/j.expneurol.2008.11.007	ARTICLE			1090-2430	CHANGMANZHOU@HOTMAIL.COM	46		NATIONAL NATURAL SCIENCE FOUNDATION OF CHINA [30672157]; GRADUATE STUDENT FOUNDATION OF CHINA [20050001123]	THIS WORK WAS PARTIALLY SUPPORTED BY THE NATIONAL NATURAL SCIENCE FOUNDATION OF CHINA (30672157) AND THE GRADUATE STUDENT FOUNDATION OF CHINA (20050001123).; WE WOULD LIKE TO THANK DR. LEONARD L. SEELIG, JR. FOR THE EXCELLENT EDITORIAL SUPPORT.	413UK				BLOOD-BRAIN-BARRIER; SMALL INTERFERING RNA; MICROVASCULAR BASAL LAMINA; MATRIX METALLOPROTEINASES; INHIBITION; MATRIX-METALLOPROTEINASE-9; PERMEABILITY; EXPRESSION; PROTEOLYSIS; DELIVERY	1	EXP NEUROL	EXP. NEUROL.	ENGLISH	61		/0000-0002-2270-8822; ZHANG, JOHN H./0000-0002-4319-4285	525 B ST, STE 1900, SAN DIEGO, CA 92101-4495 USA	MAR	12	SAN DIEGO	19073180		J	ACADEMIC PRESS INC ELSEVIER SCIENCE	2009	YAN, JUNHAO/AAH-8310-2019; HAN, JINGYAN/HJG-6568-2022; LI, YUAN/GXV-1310-2022; /N-8930-2017	ZHOU, CM (通讯作者)，PEKING UNIV, HLTH SCI CTR, DEPT ANAT & EMBRYOL, BEIJING 100083, PEOPLES R CHINA.	NEUROSCIENCES & NEUROLOGY
LEE JK;KWAK HJ;PIAO MS;JANG JW;KIM SH;KIM HS	LEE, JUNG-KIL;KWAK, HYUNG-JUN;PIAO, MIN-SHENG;JANG, JAE-WON;KIM, SOO-HAN;KIM, HYUNG-SEOK	ASAHI M, 2000, J CEREBR BLOOD F MET, V20, P1681, DOI 10.1097/00004647-200012000-00007;ASAHI M, 2001, NEUROREPORT, V12, P3003, DOI 10.1097/00001756-200109170-00050;CHEN TY, 2006, J PINEAL RES, V40, P242, DOI 10.1111/J.1600-079X.2005.00307.X;CHO JY, 2006, NEUROSCI LETT, V404, P330, DOI 10.1016/J.NEULET.2006.06.010;CLARK AW, 1997, NEUROSCI LETT, V238, P53, DOI 10.1016/S0304-3940(97)00859-8;DIETRICH …	BACKGROUND BLOOD-BRAIN BARRIER (BBB) DISRUPTION MEDIATED BY MATRIX METALLOPROTEINASE (MMPS) ACTIVATION IS A CRITICAL EVENT DURING CEREBRAL ISCHEMIA. THE INHIBITION OF MMP MIGHT BE A POTENTIAL APPROACH TO PROTECT AGAINST SECONDARY INJURY. THE PRESENT STUDY WAS DESIGNED TO DETERMINE THE EFFECTS OF QUERCETIN ON BBB DISRUPTION AND MMP ACTIVITY, IN A FOCAL ISCHEMIA MODEL INDUCED BY PHOTOTHROMBOSIS, IN…				1321	CHONNAM NATL UNIV, MED SCH & HOSP, DEPT NEUROSURG, KWANGJU 501757, SOUTH KOREA.; CHONNAM NATL UNIV HOSP, CLIN TRIAL CTR, KWANGJU, SOUTH KOREA.; CHONNAM NATL UNIV, SCH MED, DEPT FORENS MED, KWANGJU 501757, SOUTH KOREA.;	CHONNAM NATIONAL UNIVERSITY; CHONNAM NATIONAL UNIVERSITY; CHONNAM NATIONAL UNIVERSITY HOSPITAL; CHONNAM NATIONAL UNIVERSITY					2023-01-07	CEREBRAL ISCHEMIA; MATRIX METALLOPROTEINASES; PHOTOTHROMBOSIS; QUERCETIN	10.1007/s00701-010-0889-x	ARTICLE			0942-0940	JKL@CHONNAM.AC.KR	1329		KOREAN GOVERNMENT (MOEHRD) [KRF-2007-331-H00007]	THIS WORK WAS SUPPORTED BY THE KOREA RESEARCH FOUNDATION GRANT FUNDED BY THE KOREAN GOVERNMENT (MOEHRD, BASIC RESEARCH PROMOTION FUND) (KRF-2007-331-H00007). THE AUTHORS HAVE NO PERSONAL FINANCIAL OR INSTITUTIONAL INTEREST IN ANY OF THE DRUGS, MATERIALS, OR DEVICES DESCRIBED IN THIS ARTICLE.	766OV				BRAIN-BARRIER DISRUPTION; HEMORRHAGIC TRANSFORMATION; ACTIVATED MATRIX-METALLOPROTEINASE-9; NEUTROPHIL INFILTRATION; EARLY APPEARANCE; NEURONAL DAMAGE; GENE KNOCKOUT; AGED RATS; EXPRESSION; INHIBITION	6	ACTA NEUROCHIR	ACTA NEUROCHIR.	ENGLISH	32		BOOKLAND, MARKUS/0000-0003-4422-8376	SACHSENPLATZ 4-6, PO BOX 89, A-1201 WIEN, AUSTRIA	JUN	9	WIEN	21120545		J	SPRINGER WIEN	2011	BOOKLAND, MARKUS/AAN-1325-2020	LEE, JK (通讯作者)，CHONNAM NATL UNIV, MED SCH & HOSP, DEPT NEUROSURG, 8 HAK DONG, KWANGJU 501757, SOUTH KOREA.	NEUROSCIENCES & NEUROLOGY; SURGERY
ASAHI M;ASAHI K;JUNG JC;DEL ZOPPO GJ;FINI ME;LO EH	ASAHI, M;ASAHI, K;JUNG, JC;DEL ZOPPO, GJ;FINI, ME;LO, EH	ABE J, 2000, CIRC RES, V86, P607, DOI 10.1161/01.RES.86.6.607;ALESSANDRINI A, 1999, P NATL ACAD SCI USA, V96, P12866, DOI 10.1073/PNAS.96.22.12866;AN G, 1993, ANN NEUROL, V33, P457, DOI 10.1002/ANA.410330508;BETSUYAKU T, 2000, AM J PATHOL, V157, P525, DOI 10.1016/S0002-9440(10)64563-4;CHAN PH, 1996, STROKE, V27, P1124, DOI 10.1161/01.STR.27.6.1124;CHANDLER S, 1995, NEUROSCI LETT, V201, P223, DOI …	IT HAS BEEN SHOWN RECENTLY THAT MATRIX METALLOPROTEINASES (MMPS) ARE ELEVATED AFTER CEREBRAL ISCHEMIA. IN THE CURRENT STUDY, WE INVESTIGATED THE PATHOPHYSIOLOGIC ROLE FOR MMP-9 (GELATINASE B, EC.3.4.24.35) IN A MOUSE MODEL OF PERMANENT FOCAL CEREBRAL ISCHEMIA, USING A COMBINATION OF GENETIC AND PHARMACOLOGIC APPROACHES. ZYMOGRAPHY AND WESTERN BLOT ANALYSIS DEMONSTRATED THAT MMP-9 PROTEIN LEVELS W…				1681	HARVARD UNIV, SCH MED, DEPT NEUROL, NEUROPROTECT RES LAB,PROGRAM NEUROSCI, CHARLESTOWN, MA 02129 USA.; MASSACHUSETTS GEN HOSP, DEPT NEUROL, NEUROPROTECT RES LAB, CHARLESTOWN, MA USA.; MASSACHUSETTS GEN HOSP, DEPT RADIOL, NEUROPROTECT RES LAB, CHARLESTOWN, MA USA.; TUFTS UNIV, SCH MED, NEW ENGLAND EYE CTR, VIS RES LABS, BOSTON, MA 02111 USA.; SCRIPPS RES INST, DEPT MOL & EXPT MED, LA JOLLA, CA USA…	HARVARD UNIVERSITY; HARVARD UNIVERSITY; MASSACHUSETTS GENERAL HOSPITAL; HARVARD UNIVERSITY; MASSACHUSETTS GENERAL HOSPITAL; TUFTS UNIVERSITY; SCRIPPS RESEARCH INSTITUTE					2023-01-07	STROKE; PROTEOLYSIS; EXTRACELLULAR MATRIX; NEUROPROTECTION; GENE KNOCKOUT; MOUSE	10.1097/00004647-200012000-00007	ARTICLE			1559-7016		1689		NINDS NIH HHS [R01-NS38731, R01-NS40529, R01-NS37074] FUNDING SOURCE: MEDLINE		380HX				MATRIX-METALLOPROTEINASE EXPRESSION; GELATINASE-B; GROWTH; REPERFUSION; SECRETION; INCREASE; FAMILY	12	J CEREBR BLOOD F MET	J. CEREB. BLOOD FLOW METAB.	ENGLISH	39			2455 TELLER RD, THOUSAND OAKS, CA 91320 USA	DEC	9	THOUSAND OAKS	11129784		J	SAGE PUBLICATIONS INC	2000		LO, EH (通讯作者)，HARVARD UNIV, SCH MED, DEPT NEUROL, NEUROPROTECT RES LAB,PROGRAM NEUROSCI, MGH E 149-2322, CHARLESTOWN, MA 02129 USA.	ENDOCRINOLOGY & METABOLISM; HEMATOLOGY; NEUROSCIENCES & NEUROLOGY
CHEN XM;CHEN HS;XU MJ;SHEN JG	CHEN, XING-MIAO;CHEN, HAN-SEN;XU, MING-JING;SHEN, JIAN-GANG	ADAMS HP, 2007, STROKE, V38, P1655, DOI 10.1161/STROKEAHA.107.181486;AL-NIMER MS, 2007, NEUROSCIENCES, V12, P31;AMARO S, 2007, STROKE, V38, P2173, DOI 10.1161/STROKEAHA.106.480699;AMARO S, 2011, STROKE, V42, PS28, DOI 10.1161/STROKEAHA.110.596528;AMARO S, 2010, INT J STROKE, V5, P325, DOI 10.1111/J.1747-4949.2010.00448.X;AMARO S, 2009, J NEUROL, V256, P651, DOI 10.1007/S00415-009-0153-6;AOKI T, 2…	ISCHEMIC STROKE ACCOUNTS FOR NEARLY 80% OF STROKE CASES. RECANALIZATION WITH THROMBOLYSIS IS A CURRENTLY CRUCIAL THERAPEUTIC STRATEGY FOR RE-BUILDING BLOOD SUPPLY, BUT THE THROMBOLYTIC THERAPY OFTEN COMPANIES WITH CEREBRAL ISCHEMIA-REPERFUSION INJURY, WHICH ARE MEDIATED BY FREE RADICALS. AS AN IMPORTANT COMPONENT OF FREE RADICALS, REACTIVE NITROGEN SPECIES (RNS), INCLUDING NITRIC OXIDE (NO) AND P…				67	UNIV HONG KONG, SCH CHINESE MED, RES CTR HEART BRAIN HORMONE & HLTH AGING, HONG KONG, HONG KONG, PEOPLES R CHINA.;	UNIVERSITY OF HONG KONG					2023-01-07	STROKE; CEREBRAL ISCHEMIA-REPERFUSION INJURY; REACTIVE NITROGEN SPECIES; NITRIC OXIDE; PEROXYNITRITE; DRUG DISCOVERY	10.1038/aps.2012.82	REVIEW			1745-7254	SHENJG@HKUCC.HKU.HK	77		HONG KONG RGC [774808M, 777610M, 777611M]; UNIVERSITY OF HONG KONG [201011159053]	THIS WORK WAS SUPPORTED BY HONG KONG RGC GENERAL RESEARCH FUND (GRF NO 774808M, 777610M, 777611M) AND SEED FUNDING PROGRAMME FOR BASIC RESEARCH AT THE UNIVERSITY OF HONG KONG (201011159053).	079RX				NITRIC-OXIDE SYNTHASE; BLOOD-BRAIN-BARRIER; PEROXYNITRITE DECOMPOSITION CATALYST; BILATERAL CAROTID OCCLUSION; PLACEBO-CONTROLLED TRIAL; IN-VIVO DETECTION; URIC-ACID; MATRIX METALLOPROTEINASES; ARTERY OCCLUSION; OXIDATIVE STRESS	1	ACTA PHARMACOL SIN	ACTA PHARMACOL. SIN.	ENGLISH	155	GREEN PUBLISHED, BRONZE	XU, MINGJING/0000-0002-9128-1172; CHEN, HANSEN/0000-0001-9506-6894	294 TAI-YUAN RD, SHANGHAI, 200031, PEOPLES R CHINA	JAN	11	SHANGHAI	22842734		J	ACTA PHARMACOLOGICA SINICA	2013	XU, MINGJING/AAF-9938-2021; CHEN, HANSEN/I-2872-2019	SHEN, JG (通讯作者)，UNIV HONG KONG, SCH CHINESE MED, RES CTR HEART BRAIN HORMONE & HLTH AGING, HONG KONG, HONG KONG, PEOPLES R CHINA.	CHEMISTRY; PHARMACOLOGY & PHARMACY
FRANKOWSKI JC;DEMARS KM;AHMAD AS;HAWKINS KE;YANG CJ;LECLERC JL;DORE S;CANDELARIO-JALIL E	FRANKOWSKI, JAN C.;DEMARS, KELLY M.;AHMAD, ABDULLAH S.;HAWKINS, KIMBERLY E.;YANG, CHANGJUN;LECLERC, JENNA L.;DORE, SYLVAIN;CANDELARIO-JALIL, EDUARDO	ABE T, 2009, J CEREBR BLOOD F MET, V29, P66, DOI 10.1038/JCBFM.2008.88;AHMAD AS, 2008, NEUROTOX RES, V14, P343, DOI 10.1007/BF03033858;AHMAD AS, 2006, TOXICOL SCI, V89, P265, DOI 10.1093/TOXSCI/KFJ022;ASAHI M, 2001, J NEUROSCI, V21, P7724, DOI 10.1523/JNEUROSCI.21-19-07724.2001;ASAHI M, 2000, J CEREBR BLOOD F MET, V20, P1681, DOI 10.1097/00004647-200012000-00007;BATRA A, 2010, J CEREBR BLOOD F ME…	CYCLOOXYGENASE-2 (COX-2) IS ACTIVATED IN RESPONSE TO ISCHEMIA AND SIGNIFICANTLY CONTRIBUTES TO THE NEUROINFLAMMATORY PROCESS. ACCUMULATION OF COX-2-DERIVED PROSTAGLANDIN E-2 (PGE(2)) PARALLELS THE SUBSTANTIAL INCREASE IN STROKE-MEDIATED BLOOD-BRAIN BARRIER (BBB) BREAKDOWN. DISRUPTION OF THE BBB IS A SERIOUS CONSEQUENCE OF ISCHEMIC STROKE, AND IS MAINLY MEDIATED BY MATRIX METALLOPROTEINASES (MMPS)…	17956				UNIV FLORIDA, DEPT NEUROSCI, MCKNIGHT BRAIN INST, GAINESVILLE, FL 32610 USA.; UNIV FLORIDA, DEPT ANESTHESIOL, GAINESVILLE, FL 32610 USA.;	STATE UNIVERSITY SYSTEM OF FLORIDA; UNIVERSITY OF FLORIDA; STATE UNIVERSITY SYSTEM OF FLORIDA; UNIVERSITY OF FLORIDA					2023-01-07		10.1038/srep17956	ARTICLE				ECANDELARIO@UFL.EDU			NIH [R01 NS065849, NS046400]; BRAIN AND SPINAL CORD INJURY RESEARCH TRUST FUND; MCKNIGHT BRAIN INSTITUTE, UNIVERSITY OF FLORIDA; NATIONAL INSTITUTE OF NEUROLOGICAL DISORDERS AND STROKE [R01NS046400, F31NS086441, R01NS065849] FUNDING SOURCE: NIH REPORTER	THIS RESEARCH WAS SUPPORTED BY A GRANT FROM THE NIH, R01 NS065849 TO E.C.J. ADDITIONAL SUPPORT FOR THIS PROJECT WAS PROVIDED BY THE BRAIN AND SPINAL CORD INJURY RESEARCH TRUST FUND, MCKNIGHT BRAIN INSTITUTE, UNIVERSITY OF FLORIDA TO E.C.J. AND NIH R01 GRANT NS046400 TO S.D.	CX9MP				FOCAL CEREBRAL-ISCHEMIA; NF-KAPPA-B; MATRIX-METALLOPROTEINASE-9 GENE-EXPRESSION; NECROSIS-FACTOR-ALPHA; HEMORRHAGIC TRANSFORMATION; MATRIX METALLOPROTEINASES; NEUTROPHIL INFILTRATION; CYCLOOXYGENASE INHIBITION; TYROSINE PHOSPHORYLATION; REPERFUSION INJURY		SCI REP-UK	SCI REP	ENGLISH	65	GREEN PUBLISHED, GOLD	DORE, SYLVAIN/0000-0003-3771-5109; CANDELARIO-JALIL, EDUARDO/0000-0003-3631-1989	MACMILLAN BUILDING, 4 CRINAN ST, LONDON N1 9XW, ENGLAND	DEC 9	17	LONDON	26648273		J	NATURE PUBLISHING GROUP	2015	DORE, SYLVAIN/AAG-1470-2020; CANDELARIO-JALIL, EDUARDO/I-1139-2019	CANDELARIO-JALIL, E (通讯作者)，UNIV FLORIDA, DEPT NEUROSCI, MCKNIGHT BRAIN INST, GAINESVILLE, FL 32610 USA.	SCIENCE & TECHNOLOGY - OTHER TOPICS
CHEN FQ;LI Q;PAN CS;LIU YY;YAN L;SUN K;MAO XW;MU HN;WANG MX;WANG CS;FAN JY;CUI YC;ZHANG YP;YANG JY;BAI W;HAN JY	CHEN, FU-QIN;LI, QUAN;PAN, CHUN-SHUI;LIU, YU-YING;YAN, LI;SUN, KAI;MAO, XIAO-WEI;MU, HONG-NA;WANG, MING-XIA;WANG, CHUAN-SHE;FAN, JING-YU;CUI, YUAN-CHEN;ZHANG, YUN-PEI;YANG, JIA-YI;BAI, WEN;HAN, JING-YAN	ABBOTT NJ, 2006, NAT REV NEUROSCI, V7, P41, DOI 10.1038/NRN1824;BARRETT KM, 2010, SEMIN NEUROL, V30, P461, DOI 10.1055/S-0030-1268859;BEAUCHESNE E, 2010, NEUROCHEM INT, V57, P830, DOI 10.1016/J.NEUINT.2010.08.022;GAO DK, 2006, LIFE SCI, V78, P2564, DOI 10.1016/J.LFS.2005.10.030;GU Y, 2012, J NEUROCHEM, V120, P147, DOI 10.1111/J.1471-4159.2011.07542.X;GUERRERO J, 2004, EXP CELL RES, V292, P201, DO…	OBJECTIVETHIS STUDY WAS DESIGNED TO EXAMINE THE EFFECT OF KDZ, ON THE BBB DISRUPTION IN RAT UNDERWENT MCAO AND REPERFUSION. METHODSMALE SPRAGUE-DAWLEY RATS (260-280G) WERE SUBJECTED TO 60MINUTES MCAO FOLLOWED BY REPERFUSION. KDZ (4ML/KG) WAS ADMINISTRATED BEFORE ISCHEMIA. THE EVANS BLUE EXTRAVASATION, ALBUMIN LEAKAGE, BRAIN WATER CONTENT, TJ PROTEINS, CAVEOLIN-1, P-CAVEOLIN-1, SRC, AND P-SRC WERE…				426	PEKING UNIV, DEPT TRADIT CHINESE MED, PEOPLES HOSP, 11 XIZHIMEN SOUTH ST, BEIJING 100044, PEOPLES R CHINA.; PEKING UNIV, TASLY MICROCIRCULAT RES CTR, HLTH SCI CTR, BEIJING 100044, PEOPLES R CHINA.; PEKING UNIV, SCH BASIC MED SCI, DEPT INTEGRAT CHINESE & WESTERN MED, BEIJING 100044, PEOPLES R CHINA.; STATE ADM TRADIT CHINESE MED CHINA, KEY LAB MICROCIRCULAT, BEIJING, PEOPLES R CHINA.; STATE ADM TR…	PEKING UNIVERSITY; PEKING UNIVERSITY; PEKING UNIVERSITY					2023-01-07	IXERIS SONCHIFOLIA HANCE; ALBUMIN LEAKAGE; TIGHT JUNCTION PROTEINS; CAVEOLIN-1; SRC	10.1111/micc.12288	ARTICLE			1549-8719	BAIWEN1012@VIP.SINA.COM	437		PRODUCTION OF NEW MEDICINE PROGRAM OF MINISTRY OF SCIENCE AND TECHNOLOGY OF CHINA [2003ZX09402202]	THIS WORK WAS SUPPORTED BY THE PRODUCTION OF NEW MEDICINE PROGRAM OF MINISTRY OF SCIENCE AND TECHNOLOGY OF CHINA (2003ZX09402202) TO JING-YAN HAN.	DV3PF				CEREBRAL-ARTERY OCCLUSION; MATRIX METALLOPROTEINASES; TYROSINE PHOSPHORYLATION; CAVEOLIN-1; STROKE; INJURY; MICE; SRC; PERMEABILITY; ANTIOXIDANT	6	MICROCIRCULATION	MICROCIRCULATION	ENGLISH	34			111 RIVER ST, HOBOKEN 07030-5774, NJ USA	AUG	12	HOBOKEN	27164060		J	WILEY	2016	HAN, JINGYAN/HJG-6568-2022	BAI, W (通讯作者)，PEKING UNIV, DEPT TRADIT CHINESE MED, PEOPLES HOSP, 11 XIZHIMEN SOUTH ST, BEIJING 100044, PEOPLES R CHINA.	HEMATOLOGY; CARDIOVASCULAR SYSTEM & CARDIOLOGY
FAN X;LO EH;WANG XY	FAN, XIANG;LO, ENG H.;WANG, XIAOYING	ALVAREZ-SABIN J, 2004, STROKE, V35, P2493, DOI 10.1161/01.STR.0000143728.45516.C6;BROTT T, 1997, STROKE, V28, P2109, DOI 10.1161/01.STR.28.11.2109;CHU LS, 2007, ACTA PHARMACOL SIN, V28, P763, DOI 10.1111/J.1745-7254.2007.00578.X;COLOVIC M, 2003, J CHROMATOGR B, V791, P337, DOI 10.1016/S1570-0232(03)00247-2;CUADRADO E, 2008, J LEUKOCYTE BIOL, V84, P207, DOI 10.1189/JLB.0907606;DE SILVA DA, 2010, C…	BACKGROUND AND PURPOSE-POSTSTROKE HYPERGLYCEMIA IS ASSOCIATED WITH RESISTANCE TO TISSUE PLASMINOGEN ACTIVATOR (TPA) REPERFUSION, HIGHER RISK OF INTRACEREBRAL HEMORRHAGE, AND WORSE NEUROLOGICAL OUTCOMES. IN THIS STUDY, WE ASKED WHETHER MINOCYCLINE COMBINED WITH INTRAVENOUS TPA MAY AMELIORATE INFLAMMATION AND BRAIN INJURY AFTER FOCAL EMBOLIC STROKE IN TYPE 1 DIABETIC RATS. METHODS-TYPE 1 DIABETIC R…				745	HARVARD UNIV, SCH MED, MASSACHUSETTS GEN HOSP, DEPT NEUROL,NEUROPROTECT RES LAB,NEUROSCI PROGRAM, BOSTON, MA 02129 USA.; HARVARD UNIV, SCH MED, MASSACHUSETTS GEN HOSP, DEPT RADIOL,NEUROPROTECT RES LAB,NEUROSCI PROGRAM, BOSTON, MA 02129 USA.;	HARVARD UNIVERSITY; HARVARD MEDICAL SCHOOL; MASSACHUSETTS GENERAL HOSPITAL; HARVARD UNIVERSITY; HARVARD MEDICAL SCHOOL; MASSACHUSETTS GENERAL HOSPITAL					2023-01-07	COMBINATION THERAPY; DIABETES MELLITUS; EMBOLIC STROKE; HYPERGLYCEMIA; MINOCYCLINE; TISSUE PLASMINOGEN ACTIVATOR	10.1161/STROKEAHA.111.000309	ARTICLE			1524-4628	WANGXI@HELIX.MGH.HARVARD.EDU	+		NATIONAL INSTITUTES OF HEALTH [R01-NS065998, UO1-NS072324]; NATIONAL INSTITUTE OF NEUROLOGICAL DISORDERS AND STROKE [U01NS072324, R01NS065998] FUNDING SOURCE: NIH REPORTER	THIS WORK WAS SUPPORTED, IN PART, BY THE NATIONAL INSTITUTES OF HEALTH GRANTS R01-NS065998 AND UO1-NS072324 (TO X. WANG).	097AW				CEREBRAL-ISCHEMIA; HEMORRHAGIC COMPLICATIONS; ADMISSION HYPERGLYCEMIA; BRAIN INFLAMMATION; MODEL; THROMBOLYSIS; PREDICTS; MATRIX-METALLOPROTEINASE-9; IMPROVE; PLASMA	3	STROKE	STROKE	ENGLISH	38	GREEN ACCEPTED, BRONZE	FAN, XIANG/0000-0001-7697-0378	TWO COMMERCE SQ, 2001 MARKET ST, PHILADELPHIA, PA 19103 USA	MAR	9	PHILADELPHIA	23422086		J	LIPPINCOTT WILLIAMS & WILKINS	2013		WANG, XY (通讯作者)，HARVARD UNIV, SCH MED, MASSACHUSETTS GEN HOSP, DEPT NEUROL,NEUROPROTECT RES LAB, 149 13TH ST,ROOM 2411A, BOSTON, MA 02129 USA.	NEUROSCIENCES & NEUROLOGY; CARDIOVASCULAR SYSTEM & CARDIOLOGY
KURZEPA J;KURZEPA J;GOLAB P;CZERSKA S;BIELEWICZ J	KURZEPA, JACEK;KURZEPA, JOANNA;GOLAB, PIOTR;CZERSKA, SARA;BIELEWICZ, JOANNA	AMARO S, 2009, J NEUROL, V256, P651, DOI 10.1007/S00415-009-0153-6;ASAHI M, 2000, J CEREBR BLOOD F MET, V20, P1681, DOI 10.1097/00004647-200012000-00007;ASAHI M, 2001, NEUROREPORT, V12, P3003, DOI 10.1097/00001756-200109170-00050;ATKINSON AJ, 2001, CLIN PHARMACOL THER, V69, P89, DOI 10.1067/MCP.2000.113989;BARZA M, 1975, ANTIMICROB AGENTS CH, V8, P713, DOI 10.1128/AAC.8.6.713;BIELEWICZ J, 2011, C…	THERE IS A CONTINUOUS URGENT NEED TO EXPLORE THE PATHOGENESIS AND BIOCHEMICAL CHANGES WITHIN THE INFARCTED AREA DURING ACUTE ISCHEMIC STROKE (IS). MATRIX METALLOPROTEINASES (MMPS), PREVAILING EXTRACELLULAR ENDOPEPTIDESES, CAN DIGEST PROTEINS LOCATED EXTRACELLULARY, E. G. COLLAGEN, PROTEOGLYCANS, ELASTIN OR FIBRONECTIN. AMONG MMPS, GELATINASES (MMP-2 AND MMP-9) ARE THE MOST INVESTIGATED ENZYMES. G…				707	MED UNIV LUBLIN, DEPT MED CHEM, PL-20093 LUBLIN, POLAND.; UNIV HOSP 4, DEPT RADIOL & NUCL MED, LUBLIN, POLAND.; HOLY FAMILY SPECIALIST HOSP, DEPT INTERNAL MED, RUDNA MALA, POLAND.; PROV SPECIALIST HOSP, MULTIPLE SCLEROSIS TREATMENT UNIT, DEPT NEUROL, POZNAN, POLAND.; UNIV HOSP 4, DEPT NEUROL, LUBLIN, POLAND.;	MEDICAL UNIVERSITY OF LUBLIN					2023-01-07	MMP-2; MMP-9; GELATINASES; ISCHEMIC STROKE	10.3109/00207454.2013.872102	REVIEW			1563-5279	JACEK.KURZEPA@UMLUB.PL	716				AP0SQ				BLOOD-BRAIN-BARRIER; FOCAL CEREBRAL-ISCHEMIA; TIGHT JUNCTION PROTEINS; CENTRAL-NERVOUS-SYSTEM; C-REACTIVE PROTEIN; PLASMINOGEN-ACTIVATOR; TISSUE INHIBITOR; ACUTE-PHASE; ENDOGENOUS INHIBITORS; REPERFUSION INJURY	10	INT J NEUROSCI	INT. J. NEUROSCI.	ENGLISH	95		KURZEPA, JACEK/0000-0002-7524-8831; KURZEPA, JOANNA/0000-0002-3659-8556	2-4 PARK SQUARE, MILTON PARK, ABINGDON OR14 4RN, OXON, ENGLAND	OCT	10	ABINGDON	24304146		J	TAYLOR & FRANCIS LTD	2014		KURZEPA, J (通讯作者)，MED UNIV LUBLIN, DEPT MED CHEM, CHODZKI 4A ST, PL-20093 LUBLIN, POLAND.	NEUROSCIENCES & NEUROLOGY
YANG Y;ROSENBERG GA	YANG, YI;ROSENBERG, GARY A.	ALEXANDER JS, 1998, INFLAMMATION, V22, P573, DOI 10.1023/A:1022310429868;ALI MAM, 2009, FRONT BIOSCI-LANDMRK, V14, P699, DOI 10.2741/3274;AMANTEA D, 2008, NEUROSCIENCE, V152, P8, DOI 10.1016/J.NEUROSCIENCE.2007.12.030;AMANTEA D, 2014, NEUROSCIENCE, V277, P755, DOI 10.1016/J.NEUROSCIENCE.2014.07.064;BANG OY, 2007, ANN NEUROL, V62, P170, DOI 10.1002/ANA.21174;BAUER AT, 2010, J CEREBR BLOOD F MET, V…	MATRIX METALLOPROTEINASES (MMPS) ARE IMPORTANT IN INJURY AND RECOVERY IN ISCHEMIC INJURY. THEY ARE PROTEOLYTIC ENZYMES THAT DEGRADE ALL COMPONENTS OF THE EXTRACELLULAR MATRIX (ECM). THEY ARE SECRETED IN A LATENT FORM, PROTECTING THE CELL FROM DAMAGE, BUT ONCE ACTIVATED INDUCE INJURY PRIOR TO RAPID INACTIVATION BY FOUR TISSUE INHIBITORS TO METALLOPROTEINASES (TIMPS). NORMALLY THE CONSTITUTIVE ENZY…				30	UNIV NEW MEXICO, DEPT NEUROL, HLTH SCI CTR, ALBUQUERQUE, NM 87131 USA.;	UNIVERSITY OF NEW MEXICO; UNIVERSITY OF NEW MEXICO'S HEALTH SCIENCES CENTER					2023-01-07	MATRIX METALLOPROTEINASES; BLOOD-BRAIN BARRIER; HYPOXIA/ISCHEMIA; RECOVERY; ANGIOGENESIS	10.1016/j.brainres.2015.04.024	REVIEW			1872-6240	GROSENBERG@SALUD.UNM.EDU	38		NIH [RO1NS045847]; AHA [0765473Z, 10BGIA4310034]; NIH COBRE PROJECT 7 [5P20RR015636-09]; NATIONAL CENTER FOR RESEARCH RESOURCES [P20RR015636] FUNDING SOURCE: NIH REPORTER; NATIONAL INSTITUTE OF NEUROLOGICAL DISORDERS AND STROKE [R01NS045847] FUNDING SOURCE: NIH REPORTER	THESE STUDIES WERE SUPPORTED BY GRANTS FROM THE NIH (RO1NS045847) TO GR, AHA (0765473Z AND 10BGIA4310034) AND NIH COBRE PROJECT 7 (5P20RR015636-09) TO YY.	CS5UU				BLOOD-BRAIN-BARRIER; TIGHT JUNCTION PROTEINS; FOCAL CEREBRAL-ISCHEMIA; OXIDATIVE STRESS; HEMORRHAGIC TRANSFORMATION; INTRACEREBRAL HEMORRHAGE; ENDOTHELIAL-CELLS; OCCLUDIN DEGRADATION; MEDIATED DISRUPTION; TISSUE INHIBITOR		BRAIN RES	BRAIN RES.	ENGLISH	79	GREEN ACCEPTED		RADARWEG 29, 1043 NX AMSTERDAM, NETHERLANDS	OCT 14	9	AMSTERDAM	25916577		J	ELSEVIER	2015		ROSENBERG, GA (通讯作者)，UNIV NEW MEXICO, DEPT NEUROL, HLTH SCI CTR, ALBUQUERQUE, NM 87131 USA.	NEUROSCIENCES & NEUROLOGY
ARRURI V;CHOKKALLA AK;JEONG S;CHELLUBOINA B;MEHTA SL;VEERAVALLI KK;VEMUGANTI R	ARRURI, VIJAY;CHOKKALLA, ANIL K.;JEONG, SOOMIN;CHELLUBOINA, BHARATH;MEHTA, SURESH L.;VEERAVALLI, KRISHNA KUMAR;VEMUGANTI, RAGHU	AGRAWAL SM, 2008, SEMIN CELL DEV BIOL, V19, P42, DOI 10.1016/J.SEMCDB.2007.06.003;BAETEN KM, 2011, DEV NEUROBIOL, V71, P1018, DOI 10.1002/DNEU.20954;BARONE FC, 1997, STROKE, V28, P1233, DOI 10.1161/01.STR.28.6.1233;BEHL T, 2021, INT J MOL SCI, V22, DOI 10.3390/IJMS22031413;BONETTI N., 2019, SCI REP-UK, V9, P1;BROUGHTON BRS, 2009, STROKE, V40, PE331, DOI 10.1161/STROKEAHA.108.531632;BUTT AM, 1990,…	WE PREVIOUSLY REPORTED THAT INCREASED EXPRESSION OF MATRIX METALLOPROTEINASE-12 (MMP-12) MEDIATES BLOODBRAIN BARRIER DISRUPTION VIA TIGHT JUNCTION PROTEIN DEGRADATION AFTER FOCAL CEREBRAL ISCHEMIA IN RATS. CURRENTLY, WE EVALUATED WHETHER MMP-12 KNOCKDOWN PROTECTS THE POST-STROKE MOUSE BRAIN AND PROMOTES BETTER FUNCTIONAL RECOVERY. ADULT MALE MICE WERE INJECTED WITH NEGATIVE SIRNA OR MMP-12 SIRNA …	105432				UNIV WISCONSIN, DEPT NEUROL SURG, MADISON, WI USA.; UNIV WISCONSIN, NEUROSCI TRAINING PROGRAM, MADISON, WI USA.; WILLIAM S MIDDLETON MEM VET ADM MED CTR, MADISON, WI USA.; UNIV ILLINOIS, DEPT CANC BIOL & PHARMACOL, COLL MED PEORIA, PEORIA, IL USA.; UNIV ILLINOIS, DEPT NEUROSURG, COLL MED PEORIA, PEORIA, IL USA.; UNIV ILLINOIS, DEPT PEDIAT, COLL MED PEORIA, PEORIA, IL USA.; UNIV ILLINOIS, DEPT NEU…	UNIVERSITY OF WISCONSIN SYSTEM; UNIVERSITY OF WISCONSIN MADISON; UNIVERSITY OF WISCONSIN SYSTEM; UNIVERSITY OF WISCONSIN MADISON; US DEPARTMENT OF VETERANS AFFAIRS; VETERANS HEALTH ADMINISTRATION (VHA); WILLIAM S MIDDLETON MEMORIAL VETERANS HOSPITAL; UNIVERSITY OF ILLINOIS SYSTEM; UNIVERSITY OF ILLINOIS PEORIA; UNIVERSITY OF ILLINOIS SYSTEM; UNIVERSITY OF ILLINOIS PEORIA; UNIVERSITY OF ILLINOIS S…					2023-01-07	ISCHEMIA-REPERFUSION; TIGHT JUNCTION PROTEINS; INFLAMMATION; NEUROPROTECTION; MATRIX METALLOPROTEINASES	10.1016/j.neuint.2022.105432	ARTICLE			1872-9754	KRISHNAV@UIC.EDU; VEMUGANTI@NEUROSURGERY.WISC.EDU			DEPARTMENT OF NEUROLOGICAL SURGERY, UNIVERSITY OF WISCONSIN; US NIH [RO1 NS102573]; US DEPARTMENT OF VETERANS AFFAIRS [RO1 NS102573]; [IK6BX005690]	THIS STUDY WAS FUNDED IN PART BY THE DEPARTMENT OF NEUROLOGICAL SURGERY, UNIVERSITY OF WISCONSIN, AND THE US NIH (RO1 NS102573) . DR. VEMUGANTI IS THE RECIPIENT OF A RESEARCH CAREER SCIENTIST AWARD (# IK6BX005690) FROM THE US DEPARTMENT OF VETERANS AFFAIRS.	5V1OQ				MATRIX METALLOPROTEINASES; THERAPEUTIC TARGET; BARRIER; OCCLUDIN; ZO-1; CLAUDIN-5; ADHESION; ALPHA		NEUROCHEM INT	NEUROCHEM. INT.	ENGLISH	52		VEMUGANTI, RAGHU/0000-0002-5714-270X	THE BOULEVARD, LANGFORD LANE, KIDLINGTON, OXFORD OX5 1GB, ENGLAND	DEC	9	OXFORD	36252818		J	PERGAMON-ELSEVIER SCIENCE LTD	2022		VEMUGANTI, R (通讯作者)，UNIV WISCONSIN, DEPT NEUROL SURG, 600 HIGHLAND AVE, MADISON, WI 53792 USA.; VEERAVALLI, KK (通讯作者)，UNIV ILLINOIS, DEPT CANC BIOL & PHARMACOL, COLL MED PEORIA, 1 ILLINI DR, PEORIA, IL 61605 USA.	BIOCHEMISTRY & MOLECULAR BIOLOGY; NEUROSCIENCES & NEUROLOGY
ZHOU DX;HUANG Z;ZHU XX;HONG T;ZHAO YL	ZHOU, DAIXUAN;HUANG, ZHI;ZHU, XIAOXI;HONG, TAO;ZHAO, YUANLI	ABDELNASEER MM, 2017, J STROKE CEREBROVASC, V26, P733, DOI 10.1016/J.JSTROKECEREBROVASDIS.2016.09.043;ALLOUBANI A, 2018, DIABETES METAB SYND, V12, P577, DOI 10.1016/J.DSX.2018.03.009;BACK M, 2010, PROG CARDIOVASC DIS, V52, P410, DOI 10.1016/J.PCAD.2009.12.002;BERNSTOCK JD, 2017, J CEREBR BLOOD F MET, V37, P2314, DOI 10.1177/0271678X17700432;BOEHME AK, 2017, CIRC RES, V120, P472, DOI 10.1161/CIRCR…	ISCHEMIC STROKE IS A COMPLICATION OF CHRONIC MACROVASCULAR DISEASE IN TYPE 2 DIABETES. HOWEVER, THE PATHOGENESIS OF DIABETIC ISCHEMIC STROKE HAS NOT YET BEEN FULLY CLARIFIED. THE AIM OF THE PRESENT STUDY WAS TO INVESTIGATE THE UNDERLYING EFFECTS OF ENDOTHELIAL PROGENITOR CELLS (EPCS) AND THE MATRIX METALLOPROTEINASE INHIBITOR BB-94 ON DIABETIC STROKE. IN VITRO EXPERIMENTS WERE PERFORMED USING OXY…	789				NANCHANG UNIV, QUEEN MARY COLL, NANCHANG 330031, JIANGXI, PEOPLES R CHINA.; GUIZHOU MED UNIV, KEY LAB ENDEM & ETHN DIS, MINIST EDUC, GUIYANG 550002, GUIZHOU, PEOPLES R CHINA.; NANCHANG UNIV, DEPT NEUROSURG, AFFILIATED HOSP 1, 17 YONG WAI ZHENG ST, NANCHANG 330029, JIANGXI, PEOPLES R CHINA.; CAPITAL MED UNIV, BEIJING TIANTAN HOSP, DEPT NEUROSURG, 119 SOUTH FOURTH RING WEST RD, BEIJING 100070, PEOP…	NANCHANG UNIVERSITY; GUIZHOU MEDICAL UNIVERSITY; NANCHANG UNIVERSITY; CAPITAL MEDICAL UNIVERSITY					2023-01-07	ENDOTHELIAL PROGENITOR CELLS; BB-94; MATRIX METALLOPROTEINASES; ISCHEMIC STROKE	10.3892/etm.2021.10221	ARTICLE			1792-1015	HT2000@VIP.SINA.COM; ZHAOYUANLI@PKUIH.EDU.CN			NATIONAL NATURAL SCIENCE FOUNDATION OF CHINA [81860321]	THIS STUDY WAS SUPPORTED BY THE NATIONAL NATURAL SCIENCE FOUNDATION OF CHINA (GRANT. NO. 81860321). THE FUNDING BODY PLAYED A ROLE IN THE DESIGN OF THE STUDY AND EDITING THE MANUSCRIPT.	SH5DF				METALLOPROTEINASE INHIBITOR BATIMASTAT; MATRIX METALLOPROTEINASES; EXTRACELLULAR-MATRIX; CEREBRAL-ISCHEMIA; MATRIX-METALLOPROTEINASE-9; EXPRESSION; CANCER; COMPLICATIONS; DYSFUNCTION; PROTEIN	1	EXP THER MED	EXP. THER. MED.	ENGLISH	72	GREEN PUBLISHED, GOLD		POB 18179, ATHENS, 116 10, GREECE	JUL	11	ATHENS	34055088		J	SPANDIDOS PUBL LTD	2021		HONG, T (通讯作者)，NANCHANG UNIV, DEPT NEUROSURG, AFFILIATED HOSP 1, 17 YONG WAI ZHENG ST, NANCHANG 330029, JIANGXI, PEOPLES R CHINA.; ZHAO, YL (通讯作者)，CAPITAL MED UNIV, BEIJING TIANTAN HOSP, DEPT NEUROSURG, 119 SOUTH FOURTH RING WEST RD, BEIJING 100070, PEOPLES R CHINA.	RESEARCH & EXPERIMENTAL MEDICINE
TURNER RJ;SHARP FR	TURNER, RENEE J.;SHARP, FRANK R.	ADIBHATLA RM, 2008, CNS NEUROL DISORD-DR, V7, P243, DOI 10.2174/187152708784936608;AGRAWAL SM, 2008, SEMIN CELL DEV BIOL, V19, P42, DOI 10.1016/J.SEMCDB.2007.06.003;ALCAIDE P, 2009, MICROCIRCULATION, V16, P43, DOI 10.1080/10739680802273892;AMANTEA D, 2008, NEUROSCIENCE, V152, P8, DOI 10.1016/J.NEUROSCIENCE.2007.12.030;AMANTEA D, 2014, NEUROSCIENCE, V277, P755, DOI 10.1016/J.NEUROSCIENCE.2014.07.0…	NUMEROUS STUDIES HAVE DOCUMENTED INCREASES IN MATRIX METALLOPROTEINASES (MMPS), SPECIFICALLY MMP-9 LEVELS FOLLOWING STROKE, WITH SUCH PERTURBATIONS ASSOCIATED WITH DISRUPTION OF THE BLOOD BRAIN BARRIER (BBB), INCREASED RISK OF HEMORRHAGIC COMPLICATIONS, AND WORSENED OUTCOME. DESPITE THIS, CONTROVERSY REMAINS AS TO WHICH CELLS RELEASE MMP-9 AT THE NORMAL AND PATHOLOGICAL BBB, WITH EVEN LESS CLARIT…	56				UNIV ADELAIDE, SCH MED, ADELAIDE CTR NEUROSCI RES, DISCIPLINE ANAT & PATHOL, ADELAIDE, SA, AUSTRALIA.; UNIV CALIF DAVIS, MED CTR, MIND INST, DEPT NEUROL, SACRAMENTO, CA 95817 USA.;	UNIVERSITY OF ADELAIDE; UNIVERSITY OF CALIFORNIA SYSTEM; UNIVERSITY OF CALIFORNIA DAVIS					2023-01-07	NEUTROPHILS; MMP-9; TPA; BLOOD-BRAIN BARRIER; ISCHEMIC STROKE; HEMORRHAGIC TRANSFORMATION; CEREBRAL EDEMA	10.3389/fncel.2016.00056	REVIEW			1662-5102	RENEE.TURNER@ADELAIDE.EDU.AU					DF4CF	Y		N	TISSUE-PLASMINOGEN ACTIVATOR; MIDDLE CEREBRAL-ARTERY; MATRIX-METALLOPROTEINASE EXPRESSION; CENTRAL-NERVOUS-SYSTEM; GENE KNOCK-OUT; GELATINASE-B; FOCAL ISCHEMIA; NEUTROPHIL INFILTRATION; REPERFUSION INJURY; MATRIX-METALLOPROTEINASE-9 MMP-9		FRONT CELL NEUROSCI	FRONT. CELL. NEUROSCI.	ENGLISH	132	GREEN PUBLISHED, GOLD		AVENUE DU TRIBUNAL FEDERAL 34, LAUSANNE, CH-1015, SWITZERLAND	MAR 4	13	LAUSANNE	26973468		J	FRONTIERS MEDIA SA	2016		TURNER, RJ (通讯作者)，UNIV ADELAIDE, SCH MED, ADELAIDE CTR NEUROSCI RES, DISCIPLINE ANAT & PATHOL, ADELAIDE, SA, AUSTRALIA.	NEUROSCIENCES & NEUROLOGY
CUADRADO E;ROSELL A;BORRELL-PAGES M;GARCIA-BONILLA L;HERNANDEZ-GUILLAMON M;ORTEGA-AZNAR A;MONTANER J	CUADRADO, ELOY;ROSELL, ANNA;BORRELL-PAGES, MARIA;GARCIA-BONILLA, LIDIA;HERNANDEZ-GUILLAMON, MAR;ORTEGA-AZNAR, ARANTXA;MONTANER, JOAN	AMANTEA D, 2008, NEUROSCIENCE, V152, P8, DOI 10.1016/J.NEUROSCIENCE.2007.12.030;AMANTEA D, 2007, INT REV NEUROBIOL, V82, P149, DOI 10.1016/S0074-7742(07)82008-3;ANTHONY DC, 1997, NEUROPATH APPL NEURO, V23, P406, DOI 10.1111/J.1365-2990.1997.TB01315.X;ASAHI M, 2000, J CEREBR BLOOD F MET, V20, P1681, DOI 10.1097/00004647-200012000-00007;BARANOVA O, 2007, J NEUROSCI, V27, P6320, DOI 10.1523/JNEUROSC…	MATRIX METALLOPROTEINASES ( MMPS) HAVE BEEN IMPLICATED IN THE PATHOPHYSIOLOGY OF ISCHEMIC STROKE. IN THIS STUDY, WE INVESTIGATED THE TIME COURSE OF GELATINOLYTIC ACTIVATION IN A RAT MODEL OF PERMANENT ISCHEMIA. WE OBSERVED AN ACTIVATION OF MMPS AS EARLY AS 30 MINS AFTER THE ISCHEMIC INSULT, MAINLY IN THE NUCLEI OF BRAIN CELLS. BESIDES, WE EXPLORED MMP-13 EXPRESSION IN BRAIN SAMPLES OF THE ANIMAL …				398	UNIV AUTONOMA BARCELONA, HOSP VALL HEBRON, DEPT NEUROL,NEUROVASC RES LAB, NEUROVASC UNIT,INST RECERCA, BARCELONA 08035, SPAIN.; UNIV AUTONOMA BARCELONA, HOSP VALL HEBRON, INST RECERCA, DEPT INTERNAL MED, BARCELONA 08035, SPAIN.; HOSP VALLE DE HEBRON, INST RECERCA, DEPT PATHOL, NEUROPATHOL UNIT, BARCELONA, SPAIN.;	AUTONOMOUS UNIVERSITY OF BARCELONA; HOSPITAL UNIVERSITARI VALL D'HEBRON; VALL D'HEBRON INSTITUT DE RECERCA (VHIR); AUTONOMOUS UNIVERSITY OF BARCELONA; HOSPITAL UNIVERSITARI VALL D'HEBRON; VALL D'HEBRON INSTITUT DE RECERCA (VHIR); AUTONOMOUS UNIVERSITY OF BARCELONA; HOSPITAL UNIVERSITARI VALL D'HEBRON; VALL D'HEBRON INSTITUT DE RECERCA (VHIR)					2023-01-07	MMP-13; NEURON; NUCLEUS; STROKE	10.1038/jcbfm.2008.130	ARTICLE			1559-7016	31862JMV@COMB.ES	410		FONDO DE INVESTIGACIONES SANITARIAS [FIS 05/322]; BEATRIU PINOS FELLOWSHIP; JUAN DE LA CIERVA PROGRAM	WE ARE GRATEFUL TO MANOLO QUINTANA FOR STATISTICAL ADVICE AND TO ALL NEUROLOGISTS AND RESIDENTS FROM THE NEUROVASCULAR UNIT AND TECHNICAL STAFF FROM THE NEUROPATHOLOGY DEPARTMENT WHO HELPED IN PERFORMING THIS STUDY. EC IS SUPPORTED BY A GRANT FROM THE FONDO DE INVESTIGACIONES SANITARIAS (FIS 05/322). AR IS SUPPORTED BY A BEATRIU PINOS FELLOWSHIP AND MB-P BY JUAN DE LA CIERVA PROGRAM. LG-B AND MH-…	403ZG				BRAIN; MATRIX-METALLOPROTEINASE-9; EXPRESSION; LOCALIZATION; INHIBITION; INCREASES; APOPTOSIS; ARTERY; LESION; MMP-13	2	J CEREBR BLOOD F MET	J. CEREB. BLOOD FLOW METAB.	ENGLISH	37	BRONZE	MONTANER, JOAN/0000-0003-4845-2279; BORRELL-PAGES, MARIA/0000-0002-1759-9756; HERNANDEZ GUILLAMON, MARIA MAR/0000-0001-8844-0091; ROSELL NOVEL, ANNA/0000-0003-1082-3599	2455 TELLER RD, THOUSAND OAKS, CA 91320 USA	FEB	13	THOUSAND OAKS	18985055		J	SAGE PUBLICATIONS INC	2009	MONTANER, JOAN/D-3063-2015; BORRELL-PAGES, MARIA/Q-6307-2019	MONTANER, J (通讯作者)，UNIV AUTONOMA BARCELONA, HOSP VALL HEBRON, DEPT NEUROL,NEUROVASC RES LAB, NEUROVASC UNIT,INST RECERCA, PG VALL HEBRON 119-129, BARCELONA 08035, SPAIN.	ENDOCRINOLOGY & METABOLISM; HEMATOLOGY; NEUROSCIENCES & NEUROLOGY
ZHANG H;XIE Q;HU J	ZHANG, HUI;XIE, QI;HU, JUAN	ABDULLAHI W, 2018, AM J PHYSIOL-CELL PH, V315, PC343, DOI 10.1152/AJPCELL.00095.2018;AL AHMAD A, 2011, J CEREBR BLOOD F MET, V31, P693, DOI 10.1038/JCBFM.2010.148;ARRICK DM, 2012, J APPL PHYSIOL, V113, P1121, DOI 10.1152/JAPPLPHYSIOL.00437.2012;BARDE YA, 1982, EMBO J, V1, P549, DOI 10.1002/J.1460-2075.1982.TB01207.X;BARR LA, 2017, MED GAS RES, V7, P1, DOI 10.4103/2045-9912.202904;BULLITT E, 2009,…	CEREBRAL ISCHEMIA IS ONE OF THE MAJOR DISEASES ASSOCIATED WITH DEATH OR DISABILITY AMONG PATIENTS. TO DATE, THERE IS A LACK OF EFFECTIVE TREATMENTS, WITH THE EXCEPTION OF THROMBOLYTIC THERAPY THAT CAN BE ADMINISTERED DURING THE ACUTE PHASE OF ISCHEMIC STROKE. CEREBRAL ISCHEMIA CAN CAUSE A VARIETY OF PATHOLOGICAL CHANGES, INCLUDING MICROVASCULAR BASAL MEMBRANE MATRIX, ENDOTHELIAL CELL ACTIVATION, …	860573				NANCHANG UNIV, SCH PHYS EDUC, NANCHANG, PEOPLES R CHINA.; JIANGXI PROV PEOPLES HOSP, INPATIENT DEPT, NANCHANG, PEOPLES R CHINA.; JIANGXI PROV PEOPLES HOSP, YU QUAN DAO HLTH CTR, NANCHANG, PEOPLES R CHINA.;	NANCHANG UNIVERSITY					2023-01-07	EXERCISE; CEREBRAL ISCHEMIA; NEUROVASCULAR UNIT; BLOOD-BRAIN BARRIER; MECHANISM	10.3389/fncel.2022.860573	REVIEW			1662-5102	JIANGXI_HJ@163.COM					ZZ6RJ				FOCAL CEREBRAL-ISCHEMIA; BRAIN-BARRIER DYSFUNCTION; ACTIVATED PROTEIN-KINASE; NITRIC-OXIDE SYNTHASE; DOUBLE-EDGED-SWORD; GROWTH-FACTOR-I; MATRIX METALLOPROTEINASES; ISCHEMIA/REPERFUSION INJURY; NEUROTROPHIC FACTOR; TREADMILL EXERCISE		FRONT CELL NEUROSCI	FRONT. CELL. NEUROSCI.	ENGLISH	129	GOLD, GREEN PUBLISHED		AVENUE DU TRIBUNAL FEDERAL 34, LAUSANNE, CH-1015, SWITZERLAND	MAR 4	9	LAUSANNE	35317197		J	FRONTIERS MEDIA SA	2022		HU, J (通讯作者)，JIANGXI PROV PEOPLES HOSP, YU QUAN DAO HLTH CTR, NANCHANG, PEOPLES R CHINA.	NEUROSCIENCES & NEUROLOGY
JANG JW;LEE JK;LEE MC;PIAO MS;KIM SH;KIM HS	JANG, JAE-WON;LEE, JUNG-KIL;LEE, MIN-CHEOL;PIAO, MIN-SHENG;KIM, SOO-HAN;KIM, HYUNG-SEOK	ASAHI M, 2000, J CEREBR BLOOD F MET, V20, P1681, DOI 10.1097/00004647-200012000-00007;ASAHI M, 2001, NEUROREPORT, V12, P3003, DOI 10.1097/00001756-200109170-00050;BONNEFONT-ROUSSELOT D, 2011, J PINEAL RES, V50, P328, DOI 10.1111/J.1600-079X.2010.00847.X;CERVANTES M, 2008, J PINEAL RES, V45, P1, DOI 10.1111/J.1600-079X.2007.00551.X;CHEN TY, 2006, J PINEAL RES, V40, P242, DOI 10.1111/J.1600-079X.20…	BACKGROUND: THE ACCUMULATION OF TOXIC FREE RADICALS PLAYS A PIVOTAL ROLE IN THE EARLY MOLECULAR CASCADES OF BLOOD-BRAIN BARRIER (BBB) DISRUPTION MEDIATED BY MATRIX METALLOPROTEINASES (MMPS) ACTIVATION IN ISCHEMIC STROKE. THEORETICALLY, IT IS EXPECTED THAT EARLY BLOCKADE OF ACTIVATION OF MMPS MAY PROVIDE PROTECTIVE EFFECTS FROM SECONDARY NEURAL TISSUE DAMAGE. THE PRESENT STUDY WAS DESIGNED TO DETE…				221	CHONNAM NATL UNIV, SCH MED, DEPT NEUROSURG, KWANGJU 501757, SOUTH KOREA.; RES INST MED SCI, KWANGJU, SOUTH KOREA.; CHONNAM NATL UNIV, SCH MED, DEPT FORENS MED, KWANGJU 501757, SOUTH KOREA.; CHONNAM NATL UNIV, CTR BIOMED HUMAN RESOURCES, BRAIN KOREA PROJECT 21, KWANGJU 501757, SOUTH KOREA.;	CHONNAM NATIONAL UNIVERSITY; CHONNAM NATIONAL UNIVERSITY; CHONNAM NATIONAL UNIVERSITY					2023-01-07	CEREBRAL ISCHEMIA; MATRIX METALLOPROTEINASES; MELATONIN; PHOTOTHROMBOSIS	10.1016/j.jns.2012.09.021	ARTICLE			1878-5883	JKL@CHONNAM.AC.KR	227		NATIONAL RESEARCH FOUNDATION OF KOREA (NRF); MINISTRY OF EDUCATION, SCIENCE AND TECHNOLOGY [20090077549]	THIS RESEARCH WAS SUPPORTED BY BASIC SCIENCE RESEARCH PROGRAM THROUGH THE NATIONAL RESEARCH FOUNDATION OF KOREA (NRF) FUNDED BY THE MINISTRY OF EDUCATION, SCIENCE AND TECHNOLOGY (20090077549).	037UT				FOCAL CEREBRAL-ISCHEMIA; BRAIN-BARRIER DISRUPTION; MATRIX-METALLOPROTEINASE EXPRESSION; SPINAL-CORD-INJURY; HEMORRHAGIC TRANSFORMATION; OXIDATIVE STRESS; ARTERY OCCLUSION; REACTIVE OXYGEN; GENE KNOCKOUT; FREE-RADICALS	1-2	J NEUROL SCI	J. NEUROL. SCI.	ENGLISH	42			PO BOX 211, 1000 AE AMSTERDAM, NETHERLANDS	DEC 15	7	AMSTERDAM	23046750		J	ELSEVIER SCIENCE BV	2012		LEE, JK (通讯作者)，CHONNAM NATL UNIV, MED SCH & HOSP, DEPT NEUROSURG, 8 HAK DONG, KWANGJU 501757, SOUTH KOREA.	NEUROSCIENCES & NEUROLOGY
MAGNONI S;BAKER A;GEORGE SJ;DUNCAN WC;KERR LE;MCCULLOCH J;HORSBURGH K	MAGNONI, S;BAKER, A;GEORGE, SJ;DUNCAN, WC;KERR, LE;MCCULLOCH, J;HORSBURGH, K	ANTHONY DC, 1997, NEUROPATH APPL NEURO, V23, P406, DOI 10.1111/J.1365-2990.1997.TB01315.X;ASAHI M, 2001, J NEUROSCI, V21, P7724, DOI 10.1523/JNEUROSCI.21-19-07724.2001;ASAHI M, 2000, J CEREBR BLOOD F MET, V20, P1681, DOI 10.1097/00004647-200012000-00007;ASAHI M, 2001, NEUROREPORT, V12, P3003, DOI 10.1097/00001756-200109170-00050;ASAHINA M, 2001, CLIN NEUROPATHOL, V20, P60;BACKSTROM JR, 1996, J NE…	ABNORMAL EXPRESSION AND ACTIVITY OF MATRIX METALLOPROTEINASES (MMPS) MAY CONTRIBUTE TO THE PATHOPHYSIOLOGY OF CEREBRAL DISEASE SUCH AS ISCHEMIC INJURY. IN THIS STUDY, WE COMPARED THE CELLULAR LOCALIZATION, EXPRESSION, AND ACTIVITY OF MMP-2 AND -9 IN RELATION TO THE EVOLUTION OF NEURONAL DAMAGE 24 AND 72 H AFTER TRANSIENT GLOBAL ISCHEMIA. IN RESPONSE TO ISCHEMIA, THERE WAS A GENERALIZED INCREASE I…				188	OSPED MAGGIORE POLICLIN, DIPARTIMENTO ANESTESIA & RIANIMAZ TERAPIA INTENS, IRCCS, I-20122 MILAN, ITALY.; UNIV EDINBURGH, FUJISAWA INST NEUROSCI, EDINBURGH EH8 9JZ, MIDLOTHIAN, SCOTLAND.; UNIV EDINBURGH, DEPT REPROD & DEV SCI, EDINBURGH EH16 4SB, MIDLOTHIAN, SCOTLAND.; UNIV BRISTOL, BRISTOL HEART INST, BRISTOL BS2 8HW, AVON, ENGLAND.; UNIV GLASGOW, WESTERN INFIRM, DIV CARDIOVASC & MED SCI, GLASGOW…	IRCCS CA GRANDA OSPEDALE MAGGIORE POLICLINICO; UNIVERSITY OF EDINBURGH; UNIVERSITY OF EDINBURGH; UNIVERSITY OF BRISTOL; UNIVERSITY OF GLASGOW; UNIVERSITY OF EDINBURGH					2023-01-07	MATRIX METALLOPROTEINASES (MMPS); CEREBRAL ISCHEMIA; MICE; PROTEOLYTIC ACTIVITY	10.1016/j.nbd.2004.07.020	ARTICLE				SMAGNONI@POLICLINICO.MI.IT	197				866EV				BLOOD-BRAIN-BARRIER; MATRIX-METALLOPROTEINASE EXPRESSION; RAT-BRAIN; NEURONAL DEATH; WHITE-MATTER; GELATINASE-B; CELL-DEATH; FOREBRAIN ISCHEMIA; FOCAL ISCHEMIA; NERVOUS-SYSTEM	2	NEUROBIOL DIS	NEUROBIOL. DIS.	ENGLISH	48		BAKER, ANDY/0000-0003-1441-5576; MAGNONI, SANDRA/0000-0002-1723-0844; HORSBURGH, KAREN/0000-0002-9620-3691	525 B ST, STE 1900, SAN DIEGO, CA 92101-4495 USA	NOV	10	SAN DIEGO	15474357		J	ACADEMIC PRESS INC ELSEVIER SCIENCE	2004	BAKER, ANDY/AAO-5250-2021; MAGNONI, SANDRA/AAC-7479-2022; DUNCAN, WILLIAM COLIN/A-9207-2008	MAGNONI, S (通讯作者)，OSPED MAGGIORE POLICLIN, DIPARTIMENTO ANESTESIA & RIANIMAZ TERAPIA INTENS, IRCCS, VIA SFORZA 35, I-20122 MILAN, ITALY.	NEUROSCIENCES & NEUROLOGY
WOJCIK L;SAWICKA A;RIVERA S;ZALEWSKA T	WOJCIK, LUIZA;SAWICKA, ALEKSANDRA;RIVERA, SANTIAGO;ZALEWSKA, TERESA	ALTMAN J, 1967, NATURE, V214, P1098, DOI 10.1038/2141098A0;ARIAS-CARRION O, 2007, REV NEUROLOGIA, V45, P739, DOI 10.33588/RN.4512.2007245;ARVIDSSON A, 2002, NAT MED, V8, P963, DOI 10.1038/NM747;ASAHI M, 2000, J CEREBR BLOOD F MET, V20, P1681, DOI 10.1097/00004647-200012000-00007;AYOUB AE, 2005, J COMP NEUROL, V481, P403, DOI 10.1002/CNE.20375;BATTISTA D, 2006, EUR J NEUROSCI, V23, P83, DOI 10.111…	ACCUMULATING EVIDENCE INDICATES THAT CEREBRAL ISCHEMIA ENHANCES NEUROGENESIS IN THE ADULT BRAIN. THE MECHANISMS RESPONSIBLE FOR STERN-CELL DEVELOPMENT ARE POORLY UNDERSTOOD. RECENT IN VITRO STUDIES INDICATE THE INVOLVEMENT OF METALLOPROTEINASE (MMPS) IN THE REGULATION OF PROLIFERATION AND DIFFERENTIATION OF NEURAL PROGENITOR CELLS. TO ELUCIDATE IF MMPS PARTICIPATE IN NEUROGENESIS-ASSOCIATED PROCE…				52	POLISH ACAD SCI, MOSSAKOWSKI MED RES CTR, NEUROREPAIR DEPT, WARSAW, POLAND.; AIX MARSEILLE UNIV, CNRS, UMR 6184, MARSEILLE, FRANCE.;	POLISH ACADEMY OF SCIENCES; MOSSAKOWSKI MEDICAL RESEARCH INSTITUTE OF THE POLISH ACADEMY OF SCIENCES; CENTRE NATIONAL DE LA RECHERCHE SCIENTIFIQUE (CNRS); UDICE-FRENCH RESEARCH UNIVERSITIES; AIX-MARSEILLE UNIVERSITE					2023-01-07	BRAIN INJURY; NEURONAL PROGENITOR; GELATINASES; HIPPOCAMPUS		ARTICLE			1689-0035	TEREZAL@CMDIK.PAN.PL	61		MSHE [1266/P01/2006/31]	THIS WORK WAS SUPPORTED BY MSHE GRANT 1266/P01/2006/31	428YC				CENTRAL-NERVOUS-SYSTEM; TRANSIENT CEREBRAL-ISCHEMIA; ENDOTHELIAL GROWTH-FACTOR; MESENCHYMAL STEM-CELLS; MATRIX METALLOPROTEINASES; DENTATE GYRUS; SUBVENTRICULAR ZONE; PYRAMIDAL NEURONS; GLOBAL-ISCHEMIA; GELATINASE-B	1	ACTA NEUROBIOL EXP	ACTA NEUROBIOL. EXP.	ENGLISH	60		STANASZEK, LUIZA/0000-0003-3205-5949; TERESA, ZALEWSKA/0000-0002-4301-9495	UL PASTEURA 3, 02-093 WARSAW, POLAND		10	WARSAW	19325641		J	NENCKI INST EXPERIMENTAL BIOLOGY	2009	STANASZEK, LUIZA/GQZ-3242-2022	ZALEWSKA, T (通讯作者)，POLISH ACAD SCI, MOSSAKOWSKI MED RES CTR, NEUROREPAIR DEPT, WARSAW, POLAND.	NEUROSCIENCES & NEUROLOGY
ISHRAT T;SOLIMAN S;GUAN WH;SALER M;FAGAN SC	ISHRAT, TAUHEED;SOLIMAN, SAHAR;GUAN, WEIHUA;SALER, MIHAELA;FAGAN, SUSAN C.	ABU FANNE R, 2010, NEUROPHARMACOLOGY, V58, P972, DOI 10.1016/J.NEUROPHARM.2009.12.017;ADIBHATLA RM, 2008, CNS NEUROL DISORD-DR, V7, P243, DOI 10.2174/187152708784936608;ANTHONY DC, 1997, NEUROPATH APPL NEURO, V23, P406, DOI 10.1111/J.1365-2990.1997.TB01315.X;AOKI T, 2002, STROKE, V33, P2711, DOI 10.1161/01.STR.0000033932.34467.97;ASAHI M, 2001, J NEUROSCI, V21, P7724, DOI 10.1523/JNEUROSCI.21-19-…	THROMBOLYTIC THERAPY WITH TISSUE PLASMINOGEN ACTIVATOR (TPA) REMAINS THE MOST EFFECTIVE TREATMENT FOR ACUTE ISCHEMIC STROKE, BUT CAN CAUSE VASCULAR DAMAGE LEADING TO EDEMA FORMATION AND HEMORRHAGIC TRANSFORMATION (HT). IN THIS REVIEW, WE DISCUSS HOW TPA CONTRIBUTES TO THE PATHOGENESIS OF VASCULAR DAMAGE AND HIGHLIGHT EVIDENCE TO SUPPORT COMBINATION THERAPY OF TPA WITH PHARMACOLOGICAL AGENTS THAT …				3677	UNIV GEORGIA, COLL PHARM, PROGRAM CLIN EXPT THERAPEUT, AUGUSTA, GA 30912 USA.; GEORGIA HLTH SCI UNIV, CHARLIE NORWOOD VA MED CTR, AUGUSTA, GA USA.; GEORGIA HLTH SCI UNIV, DEPT NEUROL, AUGUSTA, GA USA.;	UNIVERSITY SYSTEM OF GEORGIA; UNIVERSITY OF GEORGIA; UNIVERSITY SYSTEM OF GEORGIA; AUGUSTA UNIVERSITY; US DEPARTMENT OF VETERANS AFFAIRS; VETERANS HEALTH ADMINISTRATION (VHA); UNIVERSITY SYSTEM OF GEORGIA; AUGUSTA UNIVERSITY					2023-01-07	ISCHEMIC STROKE; VASCULAR PROTECTION; TISSUE PLASMINOGEN ACTIVATOR (TPA); MATRIX METALLOPROTEINASES (MMPS); HEMORRHAGIC TRANSFORMATION (HT); THROMBOLYSIS; BLOOD-BRAIN BARRIER	10.2174/138161212802002779	REVIEW			1873-4286	SFAGAN@GEORGIAHEALTH.EDU	3684		NIH-NINDS [RO1063965]; VA MERIT REVIEW [BX000891]; NATIONAL INSTITUTE OF NEUROLOGICAL DISORDERS AND STROKE [R01NS063965] FUNDING SOURCE: NIH REPORTER; VETERANS AFFAIRS [I01BX000891] FUNDING SOURCE: NIH REPORTER	NIH-NINDS RO1063965 AND VA MERIT REVIEW BX000891.	993OR				BLOOD-BRAIN-BARRIER; FOCAL CEREBRAL-ISCHEMIA; OXIDE GENERIC NXY-059; SPIN TRAP AGENT; INTRACEREBRAL HEMORRHAGE; MATRIX-METALLOPROTEINASE; THROMBOLYTIC THERAPY; EMBOLIC STROKE; RAT MODEL; NEURONAL DEGENERATION	25	CURR PHARM DESIGN	CURR. PHARM. DESIGN	ENGLISH	88	GREEN ACCEPTED		EXECUTIVE STE Y-2, PO BOX 7917, SAIF ZONE, 1200 BR SHARJAH, U ARAB EMIRATES	AUG	8	SHARJAH	22574982		J	BENTHAM SCIENCE PUBL LTD	2012		FAGAN, SC (通讯作者)，UNIV GEORGIA, COLL PHARM, PROGRAM CLIN EXPT THERAPEUT, HM 1200,1120 15TH ST, AUGUSTA, GA 30912 USA.	PHARMACOLOGY & PHARMACY
DEL ZOPPO GJ	DEL ZOPPO, GREGORY J.	ABUMIYA T, 1999, J CEREBR BLOOD F MET, V19, P1038, DOI 10.1097/00004647-199909000-00012;ALOISI F, 2001, GLIA, V36, P165, DOI 10.1002/GLIA.1106;ASAHI M, 2001, J NEUROSCI, V21, P7724, DOI 10.1523/JNEUROSCI.21-19-07724.2001;ASAHI M, 2000, J CEREBR BLOOD F MET, V20, P1681, DOI 10.1097/00004647-200012000-00007;BROWN WR, 2011, NEUROPATH APPL NEURO, V37, P56, DOI 10.1111/J.1365-2990.2010.01139.X;BROWN W…	WITH THE DEMONSTRATION THAT ACUTE RECANALIZATION OF OBSTRUCTED SYMPTOMATIC CEREBRAL ARTERIES DURING ISCHEMIC STROKE CAN RESULT IN SUBSTANTIAL IMPROVEMENT IN CLINICAL OUTCOME, THE VARIABILITY IN CLINICAL RESPONSES, AND IN HEMORRHAGIC TRANSFORMATION, REQUIRES ATTENTION. THIS SHORT REVIEW ADDRESSES THE EFFECT OF AGING AND AMYLOID DEPOSITION DISEASE ON MICROVESSEL INTEGRITY, INTERACTIONS WITHIN THE N…		DELZOPPO, GJ ALEXANDROV, AV		127	UNIV WASHINGTON, SCH MED, HARBORVIEW MED CTR, DEPT NEUROL,DEPT MED,DIV HEMATOL, SEATTLE, WA 98104 USA.;	HARBORVIEW MEDICAL CENTER; UNIVERSITY OF WASHINGTON; UNIVERSITY OF WASHINGTON SEATTLE		NEW YORK ACAD SCI, MANHATTAN, NY	11TH SYMPOSIUM ON THROMBOLYSIS AND ACUTE STROKE TREATMENT (TAST) -PREPARING FOR THE NEXT DECADE	DEC 01-03, 2011	2023-01-07	AGING; AMYLOID DEPOSITION; ISCHEMIC STROKE; MICROVESSELS; PERMEABILITY BARRIERS; NEUROVASCULAR UNIT	10.1111/j.1749-6632.2012.06686.x	ARTICLE; PROCEEDINGS PAPER				GRGDLZOP@U.WASHINGTON.EDU	133		NINDS NIH HHS [R13 NS077679, R37 NS038710, R01 NS053716] FUNDING SOURCE: MEDLINE; NATIONAL INSTITUTE OF NEUROLOGICAL DISORDERS AND STROKE [R01NS053716, R37NS038710, R13NS077679] FUNDING SOURCE: NIH REPORTER		BDC41		NEW YORK ACAD SCI		FOCAL CEREBRAL-ISCHEMIA; PROTEIN 18 KDA; HEMORRHAGIC TRANSFORMATION; MATRIX METALLOPROTEINASES; INTRACEREBRAL HEMORRHAGE; EXTRACELLULAR-MATRIX; AMYLOID ANGIOPATHY; ALZHEIMERS-DISEASE; ENDOTHELIAL-CELL; BRAIN ISCHEMIA		ANN NY ACAD SCI	ANN.NY ACAD.SCI.	ENGLISH	49	GREEN ACCEPTED		OSNEY MEAD, OXFORD OX2 0EL, ENGLAND		7	OXFORD	22994231		S	BLACKWELL SCIENCE PUBL	2012		DEL ZOPPO, GJ (通讯作者)，UNIV WASHINGTON, SCH MED, HARBORVIEW MED CTR, DEPT NEUROL,DEPT MED,DIV HEMATOL, BOX 359756,325 9TH AVE, SEATTLE, WA 98104 USA.	SCIENCE & TECHNOLOGY - OTHER TOPICS; NEUROSCIENCES & NEUROLOGY; CARDIOVASCULAR SYSTEM & CARDIOLOGY
HORI M;NAKAMACHI T;RAKWAL R;SHIBATO J;NAKAMURA K;WADA Y;TSUCHIKAWA D;YOSHIKAWA A;TAMAKI K;SHIODA S	HORI, MOTOHIDE;NAKAMACHI, TOMOYA;RAKWAL, RANDEEP;SHIBATO, JUNKO;NAKAMURA, KEISUKE;WADA, YOSHIHIRO;TSUCHIKAWA, DAISUKE;YOSHIKAWA, AKIRA;TAMAKI, KEIJI;SHIODA, SEIJI	ALBAICETA GM, 2010, AM J RESP CELL MOL, V43, P555, DOI 10.1165/RCMB.2009-0034OC;ALTMAN NAOMI, 2005, APPL BIOINFORMATICS, V4, P33, DOI 10.2165/00822942-200504010-00004;BRAIT VH, 2011, BRAIN RES, V1372, P169, DOI 10.1016/J.BRAINRES.2010.11.087;BUTTNER F, 2009, BRAIN RES, V1252, P1, DOI 10.1016/J.BRAINRES.2008.10.045;CAUWE B, 2007, CRIT REV BIOCHEM MOL, V42, P113, DOI 10.1080/10409230701340019;CHAUV…	BRAIN ISCHEMIA, ALSO TERMED CEREBRAL ISCHEMIA, IS A CONDITION IN WHICH THERE IS INSUFFICIENT BLOOD FLOW TO THE BRAIN TO MEET METABOLIC DEMAND, LEADING TO TISSUE DEATH (CEREBRAL INFARCTION) DUE TO POOR OXYGEN SUPPLY (CEREBRAL HYPOXIA). OUR GROUP IS INTERESTED IN THE PROTECTIVE EFFECTS OF NEUROPEPTIDES FOR ALLEVIATING BRAIN ISCHEMIA, AS WELL AS THE UNDERLYING MECHANISMS OF THEIR ACTION. THE PRESENT…				270	SHOWA UNIV, SCH MED, DEPT ANAT 1, SHINAGAWA, TOKYO 1428555, JAPAN.; KYOTO UNIV, SCH MED, DEPT FORENS MED & MOL PATHOL, KYOTO 6068315, JAPAN.; SHOWA UNIV, DEPT CTR BIOTECHNOL, TOKYO 1428555, JAPAN.; SHOWA UNIV, ANTIAGING MED FUNDED RES LABS, TOKYO 1428555, JAPAN.; UNIV TSUKUBA, GRAD SCH LIFE & ENVIRONM SCI, TSUKUBA, IBARAKI 3058572, JAPAN.;	SHOWA UNIVERSITY; KYOTO UNIVERSITY; SHOWA UNIVERSITY; SHOWA UNIVERSITY; UNIVERSITY OF TSUKUBA					2023-01-07		10.1242/dmm.008276	ARTICLE			1754-8411	PLANTPROTEOMICS@GMAIL.COM; SHIODA@MED.SHOWA-U.AC.JP	283		SEIJI SHIODA'S LABORATORY (AT THE DEPARTMENT OF ANATOMY I)	M.H. GRATEFULLY ACKNOWLEDGES THE MEMBERS OF SEIJI SHIODA'S LABORATORY (AT THE DEPARTMENT OF ANATOMY I) FOR THEIR SUPPORT AND ENCOURAGEMENT DURING THIS STUDY. AUTHORS ALSO APPRECIATE THE HELP OF TETSUO OGAWA (SHOWA UNIVERSITY SCHOOL OF MEDICINE) AND GAKU TAMURA (COMPUTER PROGRAMMER) FOR THEIR HELP WITH DEVELOPMENT OF AN EXCEL PROGRAM TO SORT THE LIST OF GENE EXPRESSION CHANGES INTO THE PATHWAY-FOC…	927IA				CYCLASE-ACTIVATING POLYPEPTIDE; NF-KAPPA-B; GENE-EXPRESSION; NERVOUS-SYSTEM; RAT-BRAIN; MATRIX METALLOPROTEINASES; GLOBAL-ISCHEMIA; BINDING PROTEIN; FOCAL ISCHEMIA; DYE-BIAS	2	DIS MODEL MECH	DIS. MODEL. MECH.	ENGLISH	93	GREEN PUBLISHED, GOLD	YOSHIKAWA, AKIRA/0000-0002-4424-1629	BIDDER BUILDING, STATION RD, HISTON, CAMBRIDGE CB24 9LF, ENGLAND	MAR	14	CAMBRIDGE	22015461		J	COMPANY BIOLOGISTS LTD	2012	YOSHIKAWA, AKIRA/B-9986-2011	RAKWAL, R (通讯作者)，SHOWA UNIV, SCH MED, DEPT ANAT 1, 1-5-8 HATANODAI, SHINAGAWA, TOKYO 1428555, JAPAN.	CELL BIOLOGY; PATHOLOGY
GAO M;ZHU SY;TAN CB;XU B;ZHANG WC;DU GH	GAO, MEI;ZHU, SHEN-YIN;TAN, CHU-BING;XU, BEI;ZHANG, WEN-CUI;DU, GUAN-HUA	BOLTON SJ, 1998, NEUROSCIENCE, V86, P1245, DOI 10.1016/S0306-4522(98)00058-X;COURAUD PO, 1998, PATHOL BIOL, V46, P176;DEL R, 1991, J ETHNOPHARMACOL, V31, P383;EMSLEY HCA, 2002, J CEREBR BLOOD F MET, V22, P1399, DOI 10.1097/01.WCB.0000037880.62590.28;FABRY Z, 1994, IMMUNOL TODAY, V15, P218, DOI 10.1016/0167-5699(94)90247-X;FEIGIN VL, 2003, LANCET NEUROL, V2, P43, DOI 10.1016/S1474-4422(03)00266-7;…	THE PURPOSE OF THE PRESENT STUDY WAS TO EXAMINE THE PROTECTIVE ACTION AND MECHANISMS OF PINOCEMBRIN (1) ON THE NEUROVASCULAR UNIT (NVU) IN PERMANENT CEREBRAL ISCHEMIC RATS. FOCAL CEREBRAL ISCHEMIA WAS INDUCED BY OCCLUSION OF MIDDLE CEREBRAL ARTERY (MCAO) IN RATS. COMPOUND 1 (3, 10, OR 30MG/KG) WAS INTRAVENOUSLY INJECTED AT 0, 8, 16H AFTER MCAO. AT 24H OF OCCLUSION, 1 ALLEVIATED NEURONAL APOPTOSIS…	PII 922439826			407	SCHOOL OF LIFE SCIENCE AND TECHNOL, BEIJING, PEOPLES R CHINA.; PEKING UNION MED COLL, INST MAT MED, BEIJING 100050, PEOPLES R CHINA.; CHINESE ACAD MED SCI, BEIJING 100050, PEOPLES R CHINA.; CHONGQING UNIV MED SCI, CHONGQING 400016, PEOPLES R CHINA.; BEIJING INST TECHNOL, SCH LIFE SCI & TECHNOL, BEIJING 100081, PEOPLES R CHINA.;	CHINESE ACADEMY OF MEDICAL SCIENCES - PEKING UNION MEDICAL COLLEGE; INSTITUTE OF MATERIA MEDICA - CAMS; PEKING UNION MEDICAL COLLEGE; CHINESE ACADEMY OF MEDICAL SCIENCES - PEKING UNION MEDICAL COLLEGE; CHONGQING MEDICAL UNIVERSITY; BEIJING INSTITUTE OF TECHNOLOGY					2023-01-07	PINOCEMBRIN; STROKE; NEUROVASCULAR UNIT; INFLAMMATION; EXTRACELLULAR PROTEOLYSIS	10.1080/10286020.2010.485129	ARTICLE			1477-2213	DUGH@IMM.AC.CN	418		NATIONAL SCIENCE AND TECHNOLOGY MAJOR PROJECTS FOR KEY NEW DRUG INNOVATION [2009ZX09302-003, 2009ZX09102-057]; RESEARCH FUND FOR THE DOCTORAL PROGRAM OF HIGHER EDUCATION OF CHINA [20091106120033]	THIS WORK WAS FINANCIALLY SUPPORTED BY THE NATIONAL SCIENCE AND TECHNOLOGY MAJOR PROJECTS FOR KEY NEW DRUG INNOVATION (NOS. 2009ZX09302-003 AND 2009ZX09102-057) AND RESEARCH FUND FOR THE DOCTORAL PROGRAM OF HIGHER EDUCATION OF CHINA (20091106120033).	600QS				CENTRAL-NERVOUS-SYSTEM; CEREBRAL-ISCHEMIA; MATRIX METALLOPROTEINASES; BRAIN; ENDOTHELIUM; APOPTOSIS; EDEMA; CELLS	5	J ASIAN NAT PROD RES	J. ASIAN NAT. PROD. RES.	ENGLISH	25			2-4 PARK SQUARE, MILTON PARK, ABINGDON OR14 4RN, OXON, ENGLAND		12	ABINGDON	20496198		J	TAYLOR & FRANCIS LTD	2010	ZHU, SHENYIN/R-8159-2019	DU, GH (通讯作者)，PEKING UNION MED COLL, INST MAT MED, BEIJING 100050, PEOPLES R CHINA.	PLANT SCIENCES; CHEMISTRY; PHARMACOLOGY & PHARMACY
LI XA;XU XY;LI Z;GUO YL;LI Q;LI XD;ZHOU Z	LI, XIANG;XU, XINYING;LI, ZHEN;GUO, YUNLIANG;LI, QIN;LI, XIAODAN;ZHOU, ZHEN	BAKE S, 2004, ENDOCRINOLOGY, V145, P5471, DOI 10.1210/EN.2004-0984;BEDERSON JB, 1986, STROKE, V17, P472, DOI 10.1161/01.STR.17.3.472;BI XY, 2009, NEUROL RES, V31, P159, DOI 10.1179/174313209X393573;CHINESE PHARMACOPOEIA COMMISSION, 2005, PHARM PEOPL REP CHIN;FUKUDA S, 2004, STROKE, V35, P998, DOI 10.1161/01.STR.0000119383.76447.05;GU ZZ, 2005, J NEUROSCI, V25, P6401, DOI 10.1523/JNEUROSCI.1563-05…	STUDIES HAVE SHOWN THAT PICROSIDE II ATTENUATES INFLAMMATORY REACTIONS FOLLOWING BRAIN ISCHEMIA THROUGH THE INHIBITION OF THE TLR-4-NF-KB SIGNAL TRANSDUCTION PATHWAY, AND AMELIORATES CEREBRAL EDEMA THROUGH THE REDUCTION OF AQUAPORIN-4 EXPRESSION MATRIX METALLOPROTEINASE-9 (MMP-9), LOCATED DOWNSTREAM OF THE TLR-4-NF-KB SIGNAL TRANSDUCTION PATHWAY, CAN DEGRADE THE NEUROVASCULAR MATRIX, DAMAGE THE B…				1403	QINGDAO UNIV, INST CEREBROVASC DIS, COLL MED, QINGDAO 266003, SHANDONG, PEOPLES R CHINA.; QINGDAO UNIV, DEPT ULTRASOUND, COLL MED, AFFILIATED HOSP, QINGDAO 266003, SHANDONG, PEOPLES R CHINA.; QINGDAO UNIV, YUHUANGDING HOSP, COLL MED, QINGDAO 266003, SHANDONG, PEOPLES R CHINA.; QINGDAO UNIV, EXPT CTR SURG, COLL MED, QINGDAO 266003, SHANDONG, PEOPLES R CHINA.;	QINGDAO UNIVERSITY; QINGDAO UNIVERSITY; QINGDAO UNIVERSITY; QINGDAO UNIVERSITY					2023-01-07	PICROSIDE II; CEREBRAL ISCHEMIA/REPERFUSION INJURY; APOPTOSIS; MATRIX METALLOPROTEINASE-9; RATS, NEURAL REGENERATION	10.3969/j.issn.1673-5374.2010.18.007	ARTICLE			1876-7958		1407		NATIONAL NATURAL SCIENCE FOUNDATION OF CHINA [30873391]	THE PROJECT WAS FINANCIALLY SUPPORTED BY THE NATIONAL NATURAL SCIENCE FOUNDATION OF CHINA (TREATMENT EFFECT OF PICROSIDE II ON ISCHEMIC STROKE), NO. 30873391.	673EG				ISCHEMIA REPERFUSION INJURY; NF-KAPPA-B; MATRIX METALLOPROTEINASES; ARTERY OCCLUSION; PC12D CELLS; BRAIN; MODEL; INHIBITOR; MICROGLIA; STROKE	18	NEURAL REGEN RES	NEURAL REGEN. RES.	ENGLISH	28			B-9, KANARA BUSINESS CENTRE, OFF LINK RD, GHAKTOPAR-E, MUMBAI, 400075, INDIA	SEP 30	5	MUMBAI			J	MEDKNOW PUBLICATIONS & MEDIA PVT LTD	2010		GUO, YL (通讯作者)，QINGDAO UNIV, INST CEREBROVASC DIS, COLL MED, QINGDAO 266003, SHANDONG, PEOPLES R CHINA.	CELL BIOLOGY; NEUROSCIENCES & NEUROLOGY
CHEN SY;CUI JK;JIANG T;OLSON ES;CAI QY;YANG M;WU W;GUTHRIE JM;ROBERTSON JD;LIPTON SA;MA LX;TSIEN RY;GU ZZ	CHEN, SHANYAN;CUI, JIANKUN;JIANG, TAO;OLSON, EMILIA S.;CAI, QUAN-YU;YANG, MING;WU, WEI;GUTHRIE, JAMES M.;ROBERTSON, J. D.;LIPTON, STUART A.;MA, LIXIN;TSIEN, ROGER Y.;GU, ZEZONG	AGUILERA TA, 2009, INTEGR BIOL, V1, P371, DOI 10.1039/B904878B;ASAHI M, 2000, J CEREBR BLOOD F MET, V20, P1681, DOI 10.1097/00004647-200012000-00007;CASTELLANOS M, 2003, STROKE, V34, P40, DOI 10.1161/01.STR.0000046764.57344.31;CHANG DI, 2003, J CEREBR BLOOD F MET, V23, P1408, DOI 10.1097/01.WCB.0000091765.61714.30;CHEN B, 2012, J NEUROSCI, V32, P7622, DOI 10.1523/JNEUROSCI.0369-12.2012;CHEN SY, 2…	MATRIX METALLOPROTEINASES (MMPS), PARTICULARLY GELATINASES (MMP-2/-9), ARE INVOLVED IN NEUROVASCULAR IMPAIRMENT AFTER STROKE. DETECTION OF GELATINASE ACTIVITY IN VIVO CAN PROVIDE INSIGHT INTO BLOOD-BRAIN BARRIER DISRUPTION, HEMORRHAGE, AND NERVE CELL INJURY OR DEATH. WE APPLIED GELATINASE-ACTIVATABLE CELL-PENETRATING PEPTIDES (ACPP) WITH A CLEAVABLE L-AMINO ACID LINKER TO EXAMINE GELATINASE ACTIV…				188	UNIV MISSOURI, DEPT PATHOL & ANAT SCI, COLUMBIA, MO 65211 USA.; UNIV MISSOURI, CTR TRANSLAT NEUROSCI, COLUMBIA, MO 65211 USA.; UNIV CALIF SAN DIEGO, SCH MED, TRUMAN VA HOSP RES SERV, LA JOLLA, CA 92093 USA.; UNIV CALIF SAN DIEGO, SCH MED, DEPT PHARMACOL, LA JOLLA, CA 92093 USA.; UNIV MISSOURI, DEPT RADIOL, COLUMBIA, MO 65211 USA.; UNIV MISSOURI, RES REACTOR CTR, COLUMBIA, MO 65211 USA.; UNIV CALI…	UNIVERSITY OF MISSOURI SYSTEM; UNIVERSITY OF MISSOURI COLUMBIA; UNIVERSITY OF MISSOURI SYSTEM; UNIVERSITY OF MISSOURI COLUMBIA; UNIVERSITY OF CALIFORNIA SYSTEM; UNIVERSITY OF CALIFORNIA SAN DIEGO; UNIVERSITY OF CALIFORNIA SYSTEM; UNIVERSITY OF CALIFORNIA SAN DIEGO; UNIVERSITY OF MISSOURI SYSTEM; UNIVERSITY OF MISSOURI COLUMBIA; UNIVERSITY OF MISSOURI SYSTEM; UNIVERSITY OF MISSOURI COLUMBIA; UNIVE…					2023-01-07	FOCAL ISCHEMIA; MATRIX PROTEINS; MOLECULAR IMAGING; MRI; NEURODEGENERATION	10.1177/0271678X15621573	ARTICLE			1559-7016	GUZE@HEALTH.MISSOURI.EDU	200		DANA FOUNDATION; AMERICAN HEART ASSOCIATION NATIONAL SCIENTIST DEVELOPMENT AWARD [09SDG2260983]; UNIVERSITY OF MISSOURI DEPARTMENT RESEARCH FUND; NIH [P01 HD29587, P30 NS076411, R01 CA158448]; NATIONAL SCIENCE FOUNDATION [BCS-0922374]; EUNICE KENNEDY SHRIVER NATIONAL INSTITUTE OF CHILD HEALTH & HUMAN DEVELOPMENT [P01HD029587] FUNDING SOURCE: NIH REPORTER; NATIONAL CANCER INSTITUTE [R01CA158448] F…	THE AUTHOR(S) DISCLOSED RECEIPT OF THE FOLLOWING FINANCIAL SUPPORT FOR THE RESEARCH, AUTHORSHIP, AND/OR PUBLICATION OF THIS ARTICLE: THIS WORK WAS SUPPORTED IN PART BY GRANTS FROM THE DANA FOUNDATION, AMERICAN HEART ASSOCIATION NATIONAL SCIENTIST DEVELOPMENT AWARD (09SDG2260983) AND THE UNIVERSITY OF MISSOURI DEPARTMENT RESEARCH FUND (ZG), NIH GRANTS P01 HD29587 AND P30 NS076411 (SAL), AND R01 CA…	EE5MY				FOCAL CEREBRAL-ISCHEMIA; MATRIX METALLOPROTEINASES; HEMORRHAGIC TRANSFORMATION; MATRIX-METALLOPROTEINASE-9; NANOPARTICLES; THROMBOLYSIS; INHIBITORS; RECEPTOR; LAMININ; PROBES	1	J CEREBR BLOOD F MET	J. CEREB. BLOOD FLOW METAB.	ENGLISH	41	GREEN PUBLISHED, BRONZE	LIPTON, STUART/0000-0002-3490-1259; MA, LIXIN/0000-0003-2171-1226	2455 TELLER RD, THOUSAND OAKS, CA 91320 USA	JAN	13	THOUSAND OAKS	26681768		J	SAGE PUBLICATIONS INC	2017		GU, ZZ (通讯作者)，ONE HOSP DR M263, COLUMBIA, MO 65212 USA.	ENDOCRINOLOGY & METABOLISM; HEMATOLOGY; NEUROSCIENCES & NEUROLOGY
LEE SR;LO EH	LEE, SR;LO, EH	AOUDJIT F, 2001, J CELL BIOL, V152, P633, DOI 10.1083/JCB.152.3.633;ASAHI M, 2001, J NEUROSCI, V21, P7724, DOI 10.1523/JNEUROSCI.21-19-07724.2001;ASAHI M, 2000, J CEREBR BLOOD F MET, V20, P1681, DOI 10.1097/00004647-200012000-00007;ASAHI M, 2001, NEUROREPORT, V12, P3003, DOI 10.1097/00001756-200109170-00050;ASENSIO VC, 1999, TRENDS NEUROSCI, V22, P504, DOI 10.1016/S0166-2236(99)01453-8;BEN-YOSEF …	MATRIX METALLOPROTEINASES (MMPS) MAY CONTRIBUTE TO THE PATHOPHYSIOLOGY OF CEREBRAL ISCHEMIA BY DEGRADING MATRIX COMPONENTS IN THE NEUROVASCULAR UNIT. IN THIS STUDY, THE AUTHORS DOCUMENT A PATHWAY BY WHICH MMPS INTERFERE WITH CELL-MATRIX INTERACTIONS AND TRIGGER CASPASE-MEDIATED CYTOTOXICITY IN BRAIN ENDOTHELIAL CELLS. HYPOXIA-REOXYGENATION INDUCED ENDOTHELIAL CYTOTOXICITY. CYTOPROTECTION WITH ZDE…				720	MASSACHUSETTS GEN HOSP, NEUROPROTECT RES LAB, DEPT NEUROL, CHARLESTOWN, MA USA.; MASSACHUSETTS GEN HOSP, NEUROPROTECT RES LAB, DEPT RADIOL, CHARLESTOWN, MA USA.; HARVARD UNIV, SCH MED, PROGRAM NEUROSCI, CHARLESTOWN, MA USA.;	HARVARD UNIVERSITY; MASSACHUSETTS GENERAL HOSPITAL; HARVARD UNIVERSITY; MASSACHUSETTS GENERAL HOSPITAL; HARVARD UNIVERSITY					2023-01-07	MATRIX METALLOPROTEINASES; CASPASE; CEREBRAL ISCHEMIA; BLOOD-BRAIN BARRIER	10.1097/01.WCB.0000122747.72175.47	ARTICLE			1559-7016	LO@HELIX.MGH.HARVARD.EDU	727		NATIONAL INSTITUTE OF NEUROLOGICAL DISORDERS AND STROKE [R01NS037074, P50NS010828, R01NS040529, R01NS038731] FUNDING SOURCE: NIH REPORTER; NINDS NIH HHS [R01-NS37074, R01-NS38731, R01-NS40529, P50-NS10828] FUNDING SOURCE: MEDLINE		835RR				GENE KNOCK-OUT; BRAIN INJURY; INDUCED APOPTOSIS; PROTEIN-KINASE; MATRIX-METALLOPROTEINASE-9; EXPRESSION; ISCHEMIA; FIBRONECTIN; RECEPTOR; SURVIVAL	7	J CEREBR BLOOD F MET	J. CEREB. BLOOD FLOW METAB.	ENGLISH	57			2455 TELLER RD, THOUSAND OAKS, CA 91320 USA	JUL	8	THOUSAND OAKS	15241180		J	SAGE PUBLICATIONS INC	2004		LO, EH (通讯作者)，HARVARD UNIV, SCH MED, DEPT NEUROL, NEUROPROTECT RES LAB, MGH E 149-2401, CHARLESTOWN, MA 02129 USA.	ENDOCRINOLOGY & METABOLISM; HEMATOLOGY; NEUROSCIENCES & NEUROLOGY
ZHOU HQ;QIU ZT;GAO SW;CHEN QC;LI S;TAN WL;LIU XC;WANG ZX	ZHOU, HUAQIANG;QIU, ZETING;GAO, SHAOWEI;CHEN, QINCHANG;LI, SI;TAN, WULIN;LIU, XIAOCHEN;WANG, ZHONGXING	ARAC A, 2014, AM J PATHOL, V184, P2493, DOI 10.1016/J.AJPATH.2014.06.003;ASHBURNER M, 2000, NAT GENET, V25, P25, DOI 10.1038/75556;CHANG D, 2015, SCI REP-UK, V5, DOI 10.1038/SREP16951;CHEN MJ, 2011, FREE RADICAL BIO MED, V50, P736, DOI 10.1016/J.FREERADBIOMED.2010.12.025;CHENG X., 2016, MOL NEUROBI IN PRESS;CHOI JK, 2003, BIOINFORMATICS, V19, PI84, DOI 10.1093/BIOINFORMATICS/BTG1010;CHOUDHURY GR,…	STROKE IS ONE OF THE MOST COMMON CAUSES OF DEATH, ONLY SECOND TO HEART DISEASE. MOLECULAR INVESTIGATIONS ABOUT STROKE ARE IN ACUTE SHORTAGE NOWADAYS. THIS STUDY IS INTENDED TO EXPLORE A GENE EXPRESSION PROFILE AFTER BRAIN ISCHEMIA REPERFUSION. META-ANALYSIS, DIFFERENTIAL EXPRESSION ANALYSIS, AND INTEGRATED ANALYSIS WERE EMPLOYED ON AN EIGHT MICROARRAY SERIES. WE EXPLORED THE FUNCTIONS AND PATHWAY…	776				SUN YAT SEN UNIV, DEPT ANESTHESIOL, AFFILIATED HOSP 1, GUANGZHOU 510080, GUANGDONG, PEOPLES R CHINA.; SUN YAT SEN UNIV, SCH MED, GUANGZHOU 510080, GUANGDONG, PEOPLES R CHINA.;	SUN YAT SEN UNIVERSITY; SUN YAT SEN UNIVERSITY					2023-01-07	GENE EXPRESSION PROFILE; STROKE; MIDDLE CEREBRAL ARTERY OCCLUSION; CYTOKINES	10.3390/ijms17050776	ARTICLE			1422-0067	LIUJIAOSUAN@GMAIL.COM; DOCTORQIUZT@GMAIL.COM; GSCFWID@GMAIL.COM; DOCTORCHENQC@GMAIL.COM; GRACE980050@GMAIL.COM; TANWULIN1986@163.COM; LXCSYSU@GMAIL.COM; DOCTORWZX@126.COM			FUNDAMENTAL SCIENTIFIC RESEARCH PROGRAM OF SUN YAT-SEN UNIVERSITY [16YKPY36]	THIS WORK WAS FUNDED IN PART BY THE FUNDAMENTAL SCIENTIFIC RESEARCH PROGRAM OF SUN YAT-SEN UNIVERSITY (NO. 16YKPY36).	DP9BJ				ISCHEMIC-STROKE; MATRIX METALLOPROTEINASES; TISSUE INHIBITOR; GRO-ALPHA; CHEMOKINE; MICROARRAY; RECEPTORS; INDUCTION; CLONING; INJURY	5	INT J MOL SCI	INT. J. MOL. SCI.	ENGLISH	53	GREEN PUBLISHED, GREEN SUBMITTED, GOLD	QIU, ZETING/0000-0003-0182-2244; ZHOU, HUAQIANG/0000-0003-3538-4481; GAO, SHAOWEI/0000-0001-7464-4341	ST ALBAN-ANLAGE 66, CH-4052 BASEL, SWITZERLAND	MAY	15	BASEL	27213359		J	MDPI	2016	QIU, ZETING/I-9866-2019; ZHOU, HUAQIANG/M-4569-2016	WANG, ZX (通讯作者)，SUN YAT SEN UNIV, DEPT ANESTHESIOL, AFFILIATED HOSP 1, GUANGZHOU 510080, GUANGDONG, PEOPLES R CHINA.	BIOCHEMISTRY & MOLECULAR BIOLOGY; CHEMISTRY
ZHU W;KHACHI S;HAO Q;SHEN FX;YOUNG WL;YANG GY;CHEN YM	ZHU, WEI;KHACHI, STEVE;HAO, QI;SHEN, FANXIA;YOUNG, WILLIAM L.;YANG, GUO-YUAN;CHEN, YONGMEI	BORDADOR LC, 2000, INT J CANCER, V85, P347, DOI 10.1002/(SICI)1097-0215(20000201)85:3<347::AID-IJC9>3.0.CO;2-#;BURGGRAF D, 2005, EUR J NEUROSCI, V22, P273, DOI 10.1111/J.1460-9568.2005.04187.X;CAUDROY S, 2002, CLIN EXP METASTAS, V19, P697, DOI 10.1023/A:1021350718226;CHEN YM, 2006, ANN NEUROL, V59, P72, DOI 10.1002/ANA.20697;CHEN YM, 2006, FRONT BIOSCI-LANDMRK, V11, P3121, DOI 10.2741/2037;DAVIDS…	ELEVATED ACTIVITIES OF MATRIX METALLOPROTEINASES (MMPS) FOLLOWING ISCHEMIC STROKE HAVE BEEN SHOWN TO MEDIATE ISCHEMIC INJURY AS WELL AS NEUROVASCULAR REMODELING. THE EXTRACELLULAR MMP INDUCER (EMMPRIN) IS A 58-KDA CELL SURFACE GLYCOPROTEIN, WHICH HAS BEEN KNOWN TO PLAY A KEY REGULATORY ROLE FOR MMP ACTIVITIES. THE ROLES OF EMMPRIN IN STROKE INJURY ARE NOT CLEARLY UNDERSTOOD. IN THIS STUDY, WE INV…				1086	UNIV CALIF SAN FRANCISCO, DEPT ANESTHESIA & PERIOPERAT CARE, CEREBROVASC RES CTR, SAN FRANCISCO, CA 94110 USA.; UNIV CALIF SAN FRANCISCO, DEPT NEUROL SURG, SAN FRANCISCO, CA 94143 USA.; UNIV CALIF SAN FRANCISCO, DEPT NEUROL, SAN FRANCISCO, CA 94143 USA.; UNIV CALIF SAN FRANCISCO, DEPT NEUROL, SAN FRANCISCO, CA 94143 USA.; FUDAN UNIV, HUASHAN HOSP, DEPT NEUROSURG, SHANGHAI 200433, PEOPLES R CHINA.;	UNIVERSITY OF CALIFORNIA SYSTEM; UNIVERSITY OF CALIFORNIA SAN FRANCISCO; UNIVERSITY OF CALIFORNIA SYSTEM; UNIVERSITY OF CALIFORNIA SAN FRANCISCO; UNIVERSITY OF CALIFORNIA SYSTEM; UNIVERSITY OF CALIFORNIA SAN FRANCISCO; UNIVERSITY OF CALIFORNIA SYSTEM; UNIVERSITY OF CALIFORNIA SAN FRANCISCO; FUDAN UNIVERSITY					2023-01-07	EMMPRIN; MMP-9; STROKE	10.1016/j.neuint.2007.11.005	ARTICLE			1872-9754	MEICHEN@ANESTHESIA.UCSF.EDU	1091		NINDS NIH HHS [R21 NS053943-01A1, P01 NS44145, R21 NS053943] FUNDING SOURCE: MEDLINE; NATIONAL INSTITUTE OF NEUROLOGICAL DISORDERS AND STROKE [R21NS053943] FUNDING SOURCE: NIH REPORTER		294UH				MATRIX METALLOPROTEINASE INDUCER; BRAIN ARTERIOVENOUS-MALFORMATIONS; EXPRESSION; CELLS; STROKE; CD147; MMP-9; MATRIX-METALLOPROTEINASE-9; REPERFUSION; CANCER	6	NEUROCHEM INT	NEUROCHEM. INT.	ENGLISH	26	GREEN ACCEPTED		THE BOULEVARD, LANGFORD LANE, KIDLINGTON, OXFORD OX5 1GB, ENGLAND	MAY	6	OXFORD	18164515		J	PERGAMON-ELSEVIER SCIENCE LTD	2008		CHEN, YM (通讯作者)，UNIV CALIF SAN FRANCISCO, DEPT ANESTHESIA & PERIOPERAT CARE, CEREBROVASC RES CTR, 1001 POTRERO AVE,ROOM 3C-38, SAN FRANCISCO, CA 94110 USA.	BIOCHEMISTRY & MOLECULAR BIOLOGY; NEUROSCIENCES & NEUROLOGY
JANYOU A;WICHA P;JITTIWAT J;SUKSAMRARN A;TOCHARUS C;TOCHARUS J	JANYOU, ADCHARA;WICHA, PIYAWADEE;JITTIWAT, JINATTA;SUKSAMRARN, APICHART;TOCHARUS, CHAINARONG;TOCHARUS, JIRAPORN	BARRAZA-GARZA G., 2016, OXID MED CELL LONGEV, V10, P1155, DOI DOI 10.1155/2016/9245150;BIRBEN E, 2012, WORLD ALLERGY ORGAN, V5, P9, DOI 10.1097/WOX.0B013E3182439613;CAO ZJ, 2014, AM J PHYSIOL-REG I, V306, PR149, DOI 10.1152/AJPREGU.00329.2013;CHEN W, 2015, EXP BRAIN RES, V233, P2823, DOI 10.1007/S00221-015-4352-3;CHRISSOBOLIS S, 2011, FRONT BIOSCI-LANDMRK, V16, P1733, DOI 10.2741/3816;CHUMBOATONG…	THIS STUDY INVESTIGATED THE EFFECT OF DIHYDROCAPSAICIN (DHC) ON CEREBRAL AND BLOOD BRAIN BARRIER (BBB) DAMAGE IN CEREBRAL ISCHEMIA AND REPERFUSION (I/R) MODELS. THE MODELS WERE INDUCED BY MIDDLE CEREBRAL ARTERY OCCLUSION (MCAO) FOR 2 H FOLLOWED BY REPERFUSION. THE RATS WERE DIVIDED INTO FIVE GROUPS: SHAM, OR CONTROL GROUP; VEHICLE GROUP; AND 2.5 MG/KG, 5 MG/KG, AND 10 MG/KG BW DHC-TREATED I/R GRO…	10556				CHIANG MAI UNIV, FAC MED, DEPT ANAT, CHIANG MAI 50200, THAILAND.; MAHASARAKHAM UNIV, FAC MED, MAHA SARAKHAM, THAILAND.; RAMKHAMHANG UNIV, FAC SCI, DEPT CHEM, BANGKOK 10240, THAILAND.; RAMKHAMHANG UNIV, FAC SCI, CTR EXCELLENCE INNOVAT CHEM, BANGKOK 10240, THAILAND.; CHIANG MAI UNIV, DEPT PHYSIOL, FAC MED, CHIANG MAI 50200, THAILAND.;	CHIANG MAI UNIVERSITY; MAHASARAKHAM UNIVERSITY; RAMKHAMHAENG UNIVERSITY; RAMKHAMHAENG UNIVERSITY; CHIANG MAI UNIVERSITY					2023-01-07		10.1038/s41598-017-11181-5	ARTICLE				JTOCHARUS@GMAIL.COM			DIRECTED BASIC RESEARCH GRANT FROM TRF [DBG5980003]; CENTER OF EXCELLENCE FOR INNOVATION IN CHEMISTRY, OFFICE OF THE HIGHER EDUCATION COMMISSION AND CHIANG MAI UNIVERSITY; FACULTY OF MEDICINE AND THE GRADUATE SCHOOL, CHIANG MAI UNIVERSITY, THAILAND	THIS WORK WAS SUPPORTED BY A RESEARCH GRANT FROM THE DIRECTED BASIC RESEARCH GRANT (DBG5980003) FROM TRF AND CENTER OF EXCELLENCE FOR INNOVATION IN CHEMISTRY, OFFICE OF THE HIGHER EDUCATION COMMISSION AND CHIANG MAI UNIVERSITY. A.J. ACKNOWLEDGES THE FINANCIAL SUPPORTED FROM THE FACULTY OF MEDICINE AND THE GRADUATE SCHOOL, CHIANG MAI UNIVERSITY, THAILAND.	FF9AN				REPERFUSION INJURY; CAPSAICIN; STROKE; ANTIOXIDANT; ISCHEMIA; PATHWAY; PEPPER		SCI REP-UK	SCI REP	ENGLISH	36	GREEN PUBLISHED, GOLD		MACMILLAN BUILDING, 4 CRINAN ST, LONDON N1 9XW, ENGLAND	SEP 5	11	LONDON	28874782		J	NATURE PUBLISHING GROUP	2017	SUKSAMRARN, APICHART/R-8782-2019; TOCHARUS, JIRAPORN/AFL-8828-2022; TOCHARUS, JIRAPORN/AAG-9267-2022	TOCHARUS, J (通讯作者)，CHIANG MAI UNIV, DEPT PHYSIOL, FAC MED, CHIANG MAI 50200, THAILAND.	SCIENCE & TECHNOLOGY - OTHER TOPICS
LOY M;BURGGRAF D;MARTENS KH;LIEBETRAU M;WUNDERLICH N;BULTEMEIER G;NEMORI R;HAMANN GF	LOY, M;BURGGRAF, D;MARTENS, KH;LIEBETRAU, M;WUNDERLICH, N;BULTEMEIER, G;NEMORI, R;HAMANN, GF	ASAHI M, 2000, J CEREBR BLOOD F MET, V20, P1681, DOI 10.1097/00004647-200012000-00007;BLAVIER L, 1995, J CELL SCI, V108, P3649;BROWN LM, 1997, AM J PHYSIOL-CELL PH, V272, PC937, DOI 10.1152/AJPCELL.1997.272.3.C937;CHAMBAUT-GUERIN AM, 2000, J NEUROCHEM, V74, P508, DOI 10.1046/J.1471-4159.2000.740508.X;CROSS AK, 1999, GLIA, V28, P183, DOI 10.1002/(SICI)1098-1136(199912)28:3<183::AID-GLIA2>3.0.CO;2-…	TO DETERMINE THE ACTIVITY OF MATRIX METALLOPROTEINASES (MMP), ESPECIALLY MMP-2 AND MMP-9, WHICH PLAY AN IMPORTANT ROLE IN ISCHEMIC STROKE AND INTRACEREBRAL HEMORRHAGE, WE ADAPTED A SIMPLE AND RAPID METHOD FOR LOCALIZING GELATINASE ACTIVITY TO A GELATIN FILM IN SITU-OVERLAY TECHNIQUE PREVIOUSLY USED IN CANCER RESEARCH. TEM MICROMETER CRYOSECTIONS OF RAT BRAIN FROM CONTROLS AND ANIMALS SUBJECTED TO…	PII S0165-0270(02)00037-7			125	UNIV MUNICH, KLINIKUM GROSSHADERN, DEPT NEUROL, D-81377 MUNICH, GERMANY.; FUJI PHOTO FILM LTD, ASHIGARA RES LABS, MINAMIASHIGARA 2500193, JAPAN.;	UNIVERSITY OF MUNICH		SAN ANTONIO, TX	AHA MEETING	2002	2023-01-07	GELATINASE A; GELATINASE B; FOCAL CEREBRAL ISCHEMIA; MIDDLE CEREBRAL ARTERY OCCLUSION	10.1016/S0165-0270(02)00037-7	ARTICLE; PROCEEDINGS PAPER			1872-678X	HAMANN@BRAIN.NEFO.MED.UNI-MUENCHEN.DE	133				565TT				ACTIVATED MATRIX-METALLOPROTEINASE-9; EARLY APPEARANCE; RAT-BRAIN; EXPRESSION; INHIBITION; MICE	2	J NEUROSCI METH	J. NEUROSCI. METHODS	ENGLISH	26			RADARWEG 29, 1043 NX AMSTERDAM, NETHERLANDS	MAY 15	9	AMSTERDAM	12044662		J	ELSEVIER	2002	HAMANN, GERHARD F./J-6300-2014; LIEBETRAU, MARTIN/AAD-6431-2019	HAMANN, GF (通讯作者)，UNIV MUNICH, KLINIKUM GROSSHADERN, DEPT NEUROL, MARCHIONINISTR 15, D-81377 MUNICH, GERMANY.	BIOCHEMISTRY & MOLECULAR BIOLOGY; NEUROSCIENCES & NEUROLOGY
MORANCHO A;ROSELL A;GARCIA-BONILLA L;MONTANER J	MORANCHO, ANNA;ROSELL, ANNA;GARCIA-BONILLA, LIDIA;MONTANER, JOAN	ABILLEIRA S, 2003, J NEUROSURG, V99, P65, DOI 10.3171/JNS.2003.99.1.0065;ALVAREZ-SABIN J, 2004, STROKE, V35, P1316, DOI 10.1161/01.STR.0000126827.69286.90;AMANTEA D, 2007, INT REV NEUROBIOL, V82, P149, DOI 10.1016/S0074-7742(07)82008-3;AMARO S, 2009, J NEUROL, V256, P651, DOI 10.1007/S00415-009-0153-6;ANTHONY DC, 1997, NEUROPATH APPL NEURO, V23, P406, DOI 10.1111/J.1365-2990.1997.TB01315.X;ARVIDS…	DEREGULATION OF MATRIX METALLOPROTEINASES (MMPS), THE LARGEST CLASS OF HUMAN PROTEASES, HAS BEEN IMPLICATED IN BRAIN DAMAGE IN BOTH ANIMAL AND HUMAN STUDIES. SOME MMPS ARE ELEVATED AFTER STROKE (BOTH IN PLASMA AND IN BRAIN TISSUE), AND THEIR EXPRESSION IS ENHANCED BY T-PA DURING THROMBOLYSIS RELATED TO HEMORRHAGIC TRANSFORMATION EVENTS. ALTHOUGH THE EXACT CELLULAR SOURCE OF MMPS REMAINS UNKNOWN, …		DELZOPPO, GJ GORELICK, PB EISERT, W	978-1-57331-813-6	123	UNIV AUTONOMA BARCELONA, HOSP UNIV VALL HEBRON, INST RECERCA VHIR, DEPT NEUROL,NEUROVASC RES LAB, BARCELONA, SPAIN.;	AUTONOMOUS UNIVERSITY OF BARCELONA; HOSPITAL UNIVERSITARI VALL D'HEBRON; VALL D'HEBRON INSTITUT DE RECERCA (VHIR)		NEW YORK ACAD SCI, NEW YORK, NY	CONFERENCE ON INNATE INFLAMMATION AS THE COMMON PATHWAY OF RISK FACTORS LEADING TO TRANSIENT ISCHEMIC ATTACKS AND STROKE: PATHOPHYSIOLOGY AND POTENTIAL INTERVENTIONS	MAY 09-11, 2010	2023-01-07	STROKE; BIOMARKERS; ISCHEMIA; THROMBOLYSIS; METALLOPROTEINASES	10.1111/j.1749-6632.2010.05734.x	ARTICLE; PROCEEDINGS PAPER				31862JMV@COMB.CAT	133		SPANISH MINISTRY OF HEALTH (INSTITUTO DE SALUD CARLOS III); FONDO DE INVESTIGACIONES SANITARIAS [FIS PI08/361, CP09/00265]; SPANISH STROKE RESEARCH NETWORK RENEVAS [RD06/0026/0010]; EUROPEAN STROKE NETWORK [F2-08-202213]	A.R. IS SUPPORTED BY THE MIGUEL SERVET PROGRAMME FROM THE SPANISH MINISTRY OF HEALTH (INSTITUTO DE SALUD CARLOS III). L.G.-B. HOLDS A SARA BORELL POSTDOCTORAL GRANT FROM THE SPANISH MINISTRY OF HEALTH (INSTITUTO DE SALUD CARLOS III). THIS WORK HAS BEEN SUPPORTED BY GRANTS FROM THE FONDO DE INVESTIGACIONES SANITARIAS (FIS PI08/361 AND CP09/00265), THE SPANISH STROKE RESEARCH NETWORK RENEVAS (RD06/…	BSK36		NEW YORK ACAD SCI		BLOOD-BRAIN-BARRIER; FOCAL CEREBRAL-ISCHEMIA; MATRIX METALLOPROTEINASES; HEMORRHAGIC TRANSFORMATION; UP-REGULATION; NEUTROPHIL INFILTRATION; TEMPORAL PROFILE; ARTERY OCCLUSION; CELL-MIGRATION; MATRIX-METALLOPROTEINASE-9		ANN NY ACAD SCI	ANN.NY ACAD.SCI.	ENGLISH	92		MONTANER, JOAN/0000-0003-4845-2279; RETANA, ANNA MORANCHO/0000-0001-9059-3206; ROSELL NOVEL, ANNA/0000-0003-1082-3599	COMMERCE PLACE, 350 MAIN STREET, MALDEN 02148, MA USA		11	MALDEN	20955435		S	WILEY-BLACKWELL	2010	MONTANER, JOAN/D-3063-2015; RETANA, ANNA MORANCHO/K-8804-2014	MONTANER, J (通讯作者)，PASSEIG VALL HEBRON 119-129 08035, BARCELONA, SPAIN.	NEUROSCIENCES & NEUROLOGY
KIMURA-OHBA S;YANG Y	KIMURA-OHBA, SHIHOKO;YANG, YI	ALEXANDER JS, 1998, INFLAMMATION, V22, P573, DOI 10.1023/A:1022310429868;ALEXANDER MR, 2012, J CLIN INVEST, V122, P70, DOI 10.1172/JCI43713;ALI MAM, 2009, FRONT BIOSCI-LANDMRK, V14, P699, DOI 10.2741/3274;AMANTEA D, 2008, NEUROSCIENCE, V152, P8, DOI 10.1016/J.NEUROSCIENCE.2007.12.030;AMANTEA D, 2014, NEUROSCIENCE, V277, P755, DOI 10.1016/J.NEUROSCIENCE.2014.07.064;AMANTEA D, 2007, INT REV NEUROBI…	EVIDENCE OF THE PATHOLOGICAL ROLES OF MATRIX METALLOPROTEINASES (MMPS) IN VARIOUS NEUROLOGICAL DISORDERS HAS MADE THEM ATTRACTIVE THERAPEUTIC TARGETS. MMPS DISRUPT THE BLOOD-BRAIN BARRIER AND CAUSE NEURONAL DEATH AND NEUROINFLAMMATION IN ACUTE CEREBRAL ISCHEMIA AND ARE CRITICAL FOR ANGIOGENESIS DURING RECOVERY. HOWEVER, SOME CHALLENGES HAVE TO BE OVERCOME BEFORE MMPS CAN BE FURTHER VALIDATED AS D…	6927328				UNIV NEW MEXICO, SCH MED, DEPT NEUROL, HLTH SCI CTR, ALBUQUERQUE, NM 87131 USA.;	UNIVERSITY OF NEW MEXICO; UNIVERSITY OF NEW MEXICO'S HEALTH SCIENCES CENTER					2023-01-07		10.1155/2016/6927328	REVIEW			1942-0994	YYANG@SALUD.UNM.EDU			AHA [0765473Z, 10BGIA4310034]; NIH COBRE PROJECT 7 [5P20RR015636-09]; NATIONAL CENTER FOR RESEARCH RESOURCES [P20RR015636] FUNDING SOURCE: NIH REPORTER	THESE STUDIES WERE SUPPORTED BY GRANTS FROM AHA (0765473Z AND 10BGIA4310034) AND THE NIH COBRE PROJECT 7 (5P20RR015636-09) TO YI YANG.	DJ8NR				MIDDLE CEREBRAL-ARTERY; MATRIX-METALLOPROTEINASE ACTIVITY; DEPENDENT GENE-EXPRESSION; TIGHT JUNCTION PROTEINS; RAT-BRAIN; POLY(ADP-RIBOSE) POLYMERASE-1; NEUTROPHIL INFILTRATION; NUCLEAR-LOCALIZATION; XRCC1 INTERACTIONS; CORTICAL-NEURONS		OXID MED CELL LONGEV	OXIDATIVE MED. CELL. LONGEV.	ENGLISH	99	GREEN PUBLISHED, GOLD, GREEN SUBMITTED		ADAM HOUSE, 3RD FLR, 1 FITZROY SQ, LONDON, W1T 5HF, ENGLAND		9	LONDON	26925194		J	HINDAWI LTD	2016		YANG, Y (通讯作者)，UNIV NEW MEXICO, SCH MED, DEPT NEUROL, HLTH SCI CTR, ALBUQUERQUE, NM 87131 USA.	CELL BIOLOGY
CHO JY;KIM IS;JANG YH;KIM AR;LEE SR	CHO, JAE-YONG;KIM, IN-SOO;JANG, YOUNG-HO;KIM, AE-RA;LEE, SEONG-RYONG	ASAHI M, 2001, J NEUROSCI, V21, P7724, DOI 10.1523/JNEUROSCI.21-19-07724.2001;BONDY SC, 1995, P SOC EXP BIOL MED, V208, P337;CHAN PH, 2001, J CEREBR BLOOD F MET, V21, P2, DOI 10.1097/00004647-200101000-00002;CHEN J, 1998, J NEUROSCI, V18, P4914;CHOI DW, 1996, CURR OPIN NEUROBIOL, V6, P667, DOI 10.1016/S0959-4388(96)80101-2;ENDOH M, 1994, NEUROSCIENCE, V63, P679, DOI 10.1016/0306-4522(94)90514-2;G…	PREVIOUS STUDIES HAVE DEMONSTRATED THAT QUERCETIN, A BIOFLAVONOID SHOWS THE INHIBITORY EFFECT AGAINST ISCHEMIA AND REPERFUSION-INDUCED INJURY IN VARIOUS TISSUES INCLUDING NEURAL TISSUE. QUERCETIN IS ALSO REPORTED TO HAVE AN INHIBITORY EFFECT AGAINST MATRIX METALLOPROTEINASES (MMPS). BECAUSE MMPS ARE KNOWN TO PLAY A MAIN ROLE IN THE PATHOPHYSIOLOGY OF BRAIN ISCHEMIC INSULT, THEIR MECHANISMS OF POS…				330	KEIMYUNG UNIV, SCH MED, DEPT PHARMACOL, TAEGU 700712, SOUTH KOREA.; KEIMYUNG UNIV, SCH MED, DEPT ANESTHESIOL, TAEGU 700712, SOUTH KOREA.; KEIMYUNG UNIV, SCH MED, DEPT NEUROSURG, TAEGU 700712, SOUTH KOREA.;	KEIMYUNG UNIVERSITY; KEIMYUNG UNIVERSITY; KEIMYUNG UNIVERSITY					2023-01-07	QUERCETIN; GLOBAL ISCHEMIA; HIPPOCAMPUS; MATRIX METALLOPROTEINASES	10.1016/j.neulet.2006.06.010	ARTICLE				SRLEE@KMU.AC.KR	335				079GM				BLOOD-BRAIN-BARRIER; GENE KNOCK-OUT; MATRIX METALLOPROTEINASES; FOREBRAIN ISCHEMIA; GERBIL HIPPOCAMPUS; CELL-DEATH; RAT-BRAIN; INJURY; MATRIX-METALLOPROTEINASE-9; APOPTOSIS	3	NEUROSCI LETT	NEUROSCI. LETT.	ENGLISH	37			ELSEVIER HOUSE, BROOKVALE PLAZA, EAST PARK SHANNON, CO, CLARE, 00000, IRELAND	SEP 1	6	CLARE	16806698		J	ELSEVIER IRELAND LTD	2006		LEE, SR (通讯作者)，KEIMYUNG UNIV, SCH MED, DEPT PHARMACOL, 194 DONGSAN DONG, TAEGU 700712, SOUTH KOREA.	NEUROSCIENCES & NEUROLOGY
MICHALSKI D;HARTIG W;SCHNEIDER D;HOBOHM C	MICHALSKI, D.;HAERTIG, W.;SCHNEIDER, D.;HOBOHM, C.	ACKA G, 2007, PHYSIOL RES, V56, P369, DOI 10.33549/PHYSIOLRES.930907;ADIBHATLA RM, 2008, CNS NEUROL DISORD-DR, V7, P243, DOI 10.2174/187152708784936608;ANDERSON DC, 1991, STROKE, V22, P1137, DOI 10.1161/01.STR.22.9.1137;ATOCHIN DN, 2000, UNDERSEA HYPERBAR M, V27, P185;BADR AE, 2001, AM J PHYSIOL-REG I, V280, PR766, DOI 10.1152/AJPREGU.2001.280.3.R766;BADR AE, 2001, BRAIN RES, V916, P85, DOI 10.10…	HIGH SOCIOECONOMIC BURDEN IS ATTRIBUTED TO ACUTE ISCHEMIC STROKE, BUT TREATMENT STRATEGIES ARE STILL LIMITED. NORMOBARIC (NBO) AND HYPERBARIC OXYGEN THERAPY (HBO) WERE FREQUENTLY INVESTIGATED IN PRECLINICAL STUDIES FOLLOWING ACUTE FOCAL CEREBRAL ISCHEMIA WITH PREDOMINANTLY BENEFICIAL EFFECTS IN DIFFERENT OUTCOME MEASUREMENTS. BEST RESULTS WERE ACHIEVED IN TRANSIENT CEREBRAL ISCHEMIA, STARTING HBO…				85	UNIV LEIPZIG, DEPT NEUROL, D-04103 LEIPZIG, GERMANY.; UNIV LEIPZIG, PAUL FLECHSIG INST BRAIN RES, D-04103 LEIPZIG, GERMANY.;	LEIPZIG UNIVERSITY; LEIPZIG UNIVERSITY					2023-01-07	CEREBRAL ISCHEMIA; HYPERBARIC OXYGEN; NORMOBARIC OXYGEN; STROKE	10.1111/j.1600-0404.2010.01363.x	REVIEW			1600-0404	DOMINIK.MICHALSKI@MEDIZIN.UNI-LEIPZIG.DE	97				702DF				HYPOXIA-INDUCIBLE FACTOR-1-ALPHA; INDUCED NEURONAL DAMAGE; BRAIN-BARRIER DAMAGE; INFARCT VOLUME; RAT-BRAIN; MATRIX METALLOPROTEINASES; REPERFUSION INJURY; EMBOLIC STROKE; UP-REGULATION; BLOOD-FLOW	2	ACTA NEUROL SCAND	ACTA NEUROL. SCAND.	ENGLISH	104	GOLD		111 RIVER ST, HOBOKEN 07030-5774, NJ USA	FEB	13	HOBOKEN	20456243		J	WILEY	2011		MICHALSKI, D (通讯作者)，UNIV LEIPZIG, DEPT NEUROL, LIEBIGSTR 20, D-04103 LEIPZIG, GERMANY.	NEUROSCIENCES & NEUROLOGY
HADDAD M;BERAY-BERTHAT V;COQUERAN B;PALMIER B;SZABO C;PLOTKINE M;MARGAILL I	HADDAD, MARIANNE;BERAY-BERTHAT, VIRGINIE;COQUERAN, BERARD;PALMIER, BRUNO;SZABO, CSABA;PLOTKINE, MICHEL;MARGAILL, ISABELLE	ASAHI M, 2001, J NEUROSCI, V21, P7724, DOI 10.1523/JNEUROSCI.21-19-07724.2001;BRADFORD MM, 1976, ANAL BIOCHEM, V72, P248, DOI 10.1016/0003-2697(76)90527-3;CHIARUGI A, 2005, PHARMACOL RES, V52, P15, DOI 10.1016/J.PHRS.2005.02.018;CLARK AW, 1997, NEUROSCI LETT, V238, P53, DOI 10.1016/S0304-3940(97)00859-8;COUTURIER JY, 2003, EXP NEUROL, V184, P973, DOI 10.1016/S0014-4886(03)00367-4;CROME O, 2007, J…	HEMORRHAGIC TRANSFORMATION IS AN AGGRAVATING EVENT THAT OCCURS IN 15 TO 43% OF PATIENTS SUFFERING FROM ISCHEMIC STROKE. THIS PHENOMENON DUE TO BLOOD-BRAIN BARRIER BREAKDOWN APPEARS TO BE MEDIATED IN PART BY MATRIX METALLOPROTEINASES (MMPS) AMONG WHICH MMP-2 AND MMP-9 COULD BE PARTICULARLY INVOLVED. RECENT EXPERIMENTAL STUDIES DEMONSTRATED THAT POST-ISCHEMIC MMP-9 OVEREXPRESSION IS REGULATED BY PO…				52	UNIV PARIS 05, EA 2510, FAC SCI PHARMACEUT & BIOL, EQUIPE REC PHARMACOL CIRCULAT CEREBRALE, F-75006 PARIS, FRANCE.; UNIV MED & DENT NEW JERSEY, DEPT SURG, NEWARK, NJ 07103 USA.;	UDICE-FRENCH RESEARCH UNIVERSITIES; UNIVERSITE PARIS CITE; RUTGERS STATE UNIVERSITY NEW BRUNSWICK; RUTGERS STATE UNIVERSITY MEDICAL CENTER					2023-01-07	STROKE; CEREBRAL HEMORRHAGE; MATRIX METALLOPROTEINASE; PARP (POLY(ADP-RIBOSE)POLYMERASE); PJ34	10.1016/j.ejphar.2008.04.013	ARTICLE			1879-0712	ISABELLE.MARGAILL@UNIV-PARIS5.FR	57				315EU				BLOOD-BRAIN-BARRIER; MATRIX-METALLOPROTEINASE EXPRESSION; RAT-BRAIN; INTRACEREBRAL HEMORRHAGE; POLYMERASE INHIBITOR; GENE-EXPRESSION; MATRIX-METALLOPROTEINASE-9; ACTIVATION; STROKE; INJURY	1	EUR J PHARMACOL	EUR. J. PHARMACOL.	ENGLISH	43		MARGAILL, ISABELLE/0000-0002-7941-6644; BERAY-BERTHAT, VIRGINIE/0000-0002-0448-7122	PO BOX 211, 1000 AE AMSTERDAM, NETHERLANDS	JUN 24	6	AMSTERDAM	18468597		J	ELSEVIER SCIENCE BV	2008	MARGAILL, ISABELLE/ABA-4362-2020; SZABO, CSABA/D-1882-2013; SZABO, CSABA/ABG-2644-2021	MARGAILL, I (通讯作者)，UNIV PARIS 05, EA 2510, FAC SCI PHARMACEUT & BIOL, EQUIPE REC PHARMACOL CIRCULAT CEREBRALE, 4 AVE OBSERV, F-75006 PARIS, FRANCE.	PHARMACOLOGY & PHARMACY
REUTER B;RODEMER C;GRUDZENSKI S;MEAIRS S;BUGERT P;HENNERICI MG;FATAR M	REUTER, BJOERN;RODEMER, CLAUS;GRUDZENSKI, SASKIA;MEAIRS, STEPHEN;BUGERT, PETER;HENNERICI, MICHAEL G.;FATAR, MARC	CHROININ DN, 2013, STROKE, V44, P448, DOI 10.1161/STROKEAHA.112.668277;CUNNINGHAM LA, 2005, GLIA, V50, P329, DOI 10.1002/GLIA.20169;FATAR M, 2005, CEREBROVASC DIS, V20, P141, DOI 10.1159/000087197;FLINT AC, 2012, STROKE, V43, P147, DOI 10.1161/STROKEAHA.111.627729;GOLDSTEIN LB, 2009, STROKE, V40, P3526, DOI 10.1161/STROKEAHA.109.557330;IZIDORO-TOLEDO TC, 2011, N-S ARCH PHARMACOL, V383, P547, DOI …	CLINICAL STUDIES DEMONSTRATED FAVORABLE EFFECTS OF STATINS IN STROKE BEYOND LIPID-LOWERING EFFECTS. IN ACUTE STROKE, THE DISRUPTION OF THE BLOOD-BRAIN BARRIER (BBB) IS MEDIATED BY MATRIX METALLOPROTEINASES (MMPS). A MODIFIED MMP METABOLISM MAY ACCOUNT FOR THE BENEFICIAL EFFECTS OF STATINS. CULTURED HUMAN BRAIN MICROVASCULAR ENDOTHELIAL CELLS (BMECS) WERE PRETREATED WITH SIMVASTATIN AND SUBJECTED …				156	HEIDELBERG UNIV, UNIV MED MANNHEIM, DEPT NEUROL, D-68167 MANNHEIM, GERMANY.; HEIDELBERG UNIV, INST TRANSFUS MED & IMMUNOL, GERMAN RED CROSS BLOOD SERV BADEN WUERTTEMBERG HE, MED FAC MANNHEIM, D-68167 MANNHEIM, GERMANY.;	RUPRECHT KARLS UNIVERSITY HEIDELBERG; RUPRECHT KARLS UNIVERSITY HEIDELBERG					2023-01-07	MMPS; TIMPS; OGD; ENDOTHELIAL CELLS; STROKE; STATINS	10.1007/s12975-014-0381-7	ARTICLE			1868-601X	BJOERN.REUTER@UNIKLINIK-FREIBURG.DE	159		EUROPEAN UNION [201024, 202213]	THIS STUDY RECEIVED A GRANT (CONTRACT GRANT NUMBER FP7/2007-2013) BY THE EUROPEAN UNION'S SEVENTH FRAMEWORK PROGRAMME UNDER GRANT AGREEMENTS 201024 AND 202213 (EUROPEAN STROKE NETWORK).	CD8AH				MATRIX METALLOPROTEINASES; ISCHEMIC-STROKE; CEREBRAL-ISCHEMIA; STATINS; INHIBITORS	2	TRANSL STROKE RES	TRANSL. STROKE RES.	ENGLISH	12			233 SPRING ST, NEW YORK, NY 10013 USA	APR	4	NEW YORK	25476155		J	SPRINGER	2015	FATAR, MARC/E-6892-2015	REUTER, B (通讯作者)，UNIV HOSP FREIBURG, DEPT NEUROL, BREISACHER STR 64, D-79106 FREIBURG, GERMANY.	NEUROSCIENCES & NEUROLOGY
WANG XH;YOU YP	WANG, XUE-HUI;YOU, YI-PING	ADIBHATLA RM, 2008, CNS NEUROL DISORD-DR, V7, P243, DOI 10.2174/187152708784936608;CHENG NT, 2015, NEUROHOSPITALIST, V5, P101, DOI 10.1177/1941874415583116;CHOI YB, 2004, BRAIN RES, V1019, P47, DOI 10.1016/J.BRAINRES.2004.05.079;COHEN J., 2013, STAT POWER ANAL BEHA;EISSA A, 2012, J CLIN PHARM THER, V37, P620, DOI 10.1111/J.1365-2710.2012.01366.X;FEIGIN VL, 2014, LANCET, V383, P245, DOI 10.1016/S0…	OBJECTIVES: RECOMBINANT TISSUE PLASMINOGEN ACTIVATOR (RT-PA) IS A SAFE AND EFFECTIVE TREATMENT FOR ACUTE BRAIN ISCHEMIA STROKE, ALBEIT WITH A NARROW THERAPEUTIC WINDOW. WE AIMED TO ASSESS THE EFFECT OF EPIGALLOCATECHIN GALLATE (EGCG) IN EXTENDING THE RT-PA TREATMENT WINDOW IN THIS CLINICAL TRIAL AMONG STROKE PATIENTS. METHODS: PATIENTS WERE RANDOMLY ASSIGNED ACCORDING TO THEIR ONSET-TO-TREATMENT …				24	WUXI PEOPLES HOSP, DEPT NEUROL, 299 QINGYANG RD, WUXI 214000, PEOPLES R CHINA.;	JIANGNAN UNIVERSITY					2023-01-07	ACUTE BRAIN ISCHEMIA STROKE; RECOMBINANT TISSUE PLASMINOGEN ACTIVATOR; EPIGALLOCATECHIN GALLATE; ONSET-TO-TREATMENT TIME; NATIONAL INSTITUTES OF HEALTH STROKE SCALE	10.1097/WNF.0000000000000197	REVIEW			1537-162X	YPYOU2@163.COM	28				EJ4IC				GREEN TEA CATECHINS; (-)-EPIGALLOCATECHIN GALLATE; MATRIX METALLOPROTEINASES; REPERFUSION THERAPY; CEREBRAL-ISCHEMIA; MATRIX-METALLOPROTEINASE-9; THROMBOLYSIS	1	CLIN NEUROPHARMACOL	CLIN. NEUROPHARMACOL.	ENGLISH	29			TWO COMMERCE SQ, 2001 MARKET ST, PHILADELPHIA, PA 19103 USA	JAN-FEB	5	PHILADELPHIA	27941526		J	LIPPINCOTT WILLIAMS & WILKINS	2017		YOU, YP (通讯作者)，WUXI PEOPLES HOSP, DEPT NEUROL, 299 QINGYANG RD, WUXI 214000, PEOPLES R CHINA.	NEUROSCIENCES & NEUROLOGY; PHARMACOLOGY & PHARMACY
FAGAN SC;HESS DC;HOHNADEL EJ;POLLOCK DM;ERGUL A	FAGAN, SC;HESS, DC;HOHNADEL, EJ;POLLOCK, DM;ERGUL, A	ABID R, 2004, ARTERIOSCL THROM VAS, V24, P294, DOI 10.1161/01.ATV.0000110502.10593.06;ASAHI M, 2000, J CEREBR BLOOD F MET, V20, P1681, DOI 10.1097/00004647-200012000-00007;AY H, 1999, CEREBROVASC DIS, V9, P131, DOI 10.1159/000015941;BECK H, 2000, AM J PATHOL, V157, P1473, DOI 10.1016/S0002-9440(10)64786-4;CAI J, 2003, DIABETES, V52, P2959, DOI 10.2337/DIABETES.52.12.2959;CHANG DI, 2003, J CEREBR …	BACKGROUND - VASCULAR DAMAGE CAUSED BY CEREBRAL ISCHEMIA LEADS TO EDEMA, HEMORRHAGE FORMATION, AND WORSENED OUTCOMES IN ISCHEMIC STROKE PATIENTS. THERAPEUTIC INTERVENTIONS NEED TO BE DEVELOPED TO PROVIDE VASCULAR PROTECTION. THE PURPOSE OF THIS REVIEW IS TO IDENTIFY THE PATHOPHYSIOLOGIC PROCESSES INVOLVED IN VASCULAR DAMAGE AFTER ISCHEMIA, WHICH MAY LEAD TO STRATEGIES TO PROVIDE VASCULAR PROTECTI…				2220	UNIV GEORGIA, COLL PHARM, PROGRAM CLIN & EXPT THERAPEUT, ATHENS, GA 30602 USA.; MED COLL GEORGIA, DEPT NEUROL, AUGUSTA, GA 30912 USA.; MED COLL GEORGIA, VASC BIOL CTR, AUGUSTA, GA 30912 USA.; VET ADM MED CTR, SPECIALTY CARE SERV LINE, AUGUSTA, GA 30904 USA.;	UNIVERSITY SYSTEM OF GEORGIA; UNIVERSITY OF GEORGIA; UNIVERSITY SYSTEM OF GEORGIA; AUGUSTA UNIVERSITY; UNIVERSITY SYSTEM OF GEORGIA; AUGUSTA UNIVERSITY; US DEPARTMENT OF VETERANS AFFAIRS; VETERANS HEALTH ADMINISTRATION (VHA)					2023-01-07	CEREBRAL ISCHEMIA, FOCAL; CLINICAL TRIALS; FREE RADICALS; ISCHEMIA; PHARMACOLOGY	10.1161/01.STR.0000138023.60272.9e	ARTICLE			1524-4628	SFAGAN@MAIL.MCG.EDU	2225		NATIONAL INSTITUTE OF NEUROLOGICAL DISORDERS AND STROKE [R01NS044216, U01NS043127] FUNDING SOURCE: NIH REPORTER; NINDS NIH HHS [R01NS044216-01, 1U01NS43127-01] FUNDING SOURCE: MEDLINE		849KH				FOCAL CEREBRAL-ISCHEMIA; ENDOTHELIAL GROWTH-FACTOR; BLOOD-BRAIN-BARRIER; ARTERY OCCLUSION; NITRIC-OXIDE; MATRIX METALLOPROTEINASES; THRESHOLD DURATION; REPERFUSION INJURY; OXIDATIVE STRESS; MESSENGER-RNA	9	STROKE	STROKE	ENGLISH	83	BRONZE		TWO COMMERCE SQ, 2001 MARKET ST, PHILADELPHIA, PA 19103 USA	SEP	6	PHILADELPHIA	15284446		J	LIPPINCOTT WILLIAMS & WILKINS	2004	FAGAN, SUSAN C/D-3281-2009	FAGAN, SC (通讯作者)，MED COLL GEORGIA, UGA CLIN PHARM, CJ-1020,1120 15TH ST, AUGUSTA, GA 30912 USA.	NEUROSCIENCES & NEUROLOGY; CARDIOVASCULAR SYSTEM & CARDIOLOGY
FAN X;LO EH;WANG XY	FAN, XIANG;LO, ENG H.;WANG, XIAOYING	ALVAREZ-SABIN J, 2004, STROKE, V35, P2493, DOI 10.1161/01.STR.0000143728.45516.C6;BROTT T, 1997, STROKE, V28, P2109, DOI 10.1161/01.STR.28.11.2109;CHU LS, 2007, ACTA PHARMACOL SIN, V28, P763, DOI 10.1111/J.1745-7254.2007.00578.X;COLOVIC M, 2003, J CHROMATOGR B, V791, P337, DOI 10.1016/S1570-0232(03)00247-2;CUADRADO E, 2008, J LEUKOCYTE BIOL, V84, P207, DOI 10.1189/JLB.0907606;DE SILVA DA, 2010, C…	BACKGROUND AND PURPOSE-POSTSTROKE HYPERGLYCEMIA IS ASSOCIATED WITH RESISTANCE TO TISSUE PLASMINOGEN ACTIVATOR (TPA) REPERFUSION, HIGHER RISK OF INTRACEREBRAL HEMORRHAGE, AND WORSE NEUROLOGICAL OUTCOMES. IN THIS STUDY, WE ASKED WHETHER MINOCYCLINE COMBINED WITH INTRAVENOUS TPA MAY AMELIORATE INFLAMMATION AND BRAIN INJURY AFTER FOCAL EMBOLIC STROKE IN TYPE 1 DIABETIC RATS. METHODS-TYPE 1 DIABETIC R…				745	HARVARD UNIV, SCH MED, MASSACHUSETTS GEN HOSP, DEPT NEUROL,NEUROPROTECT RES LAB,NEUROSCI PROGRAM, BOSTON, MA 02129 USA.; HARVARD UNIV, SCH MED, MASSACHUSETTS GEN HOSP, DEPT RADIOL,NEUROPROTECT RES LAB,NEUROSCI PROGRAM, BOSTON, MA 02129 USA.;	HARVARD UNIVERSITY; HARVARD MEDICAL SCHOOL; MASSACHUSETTS GENERAL HOSPITAL; HARVARD UNIVERSITY; HARVARD MEDICAL SCHOOL; MASSACHUSETTS GENERAL HOSPITAL					2023-01-07	COMBINATION THERAPY; DIABETES MELLITUS; EMBOLIC STROKE; HYPERGLYCEMIA; MINOCYCLINE; TISSUE PLASMINOGEN ACTIVATOR	10.1161/STROKEAHA.111.000309	ARTICLE			1524-4628	WANGXI@HELIX.MGH.HARVARD.EDU	+		NATIONAL INSTITUTES OF HEALTH [R01-NS065998, UO1-NS072324]; NATIONAL INSTITUTE OF NEUROLOGICAL DISORDERS AND STROKE [U01NS072324, R01NS065998] FUNDING SOURCE: NIH REPORTER	THIS WORK WAS SUPPORTED, IN PART, BY THE NATIONAL INSTITUTES OF HEALTH GRANTS R01-NS065998 AND UO1-NS072324 (TO X. WANG).	097AW				CEREBRAL-ISCHEMIA; HEMORRHAGIC COMPLICATIONS; ADMISSION HYPERGLYCEMIA; BRAIN INFLAMMATION; MODEL; THROMBOLYSIS; PREDICTS; MATRIX-METALLOPROTEINASE-9; IMPROVE; PLASMA	3	STROKE	STROKE	ENGLISH	38	GREEN ACCEPTED, BRONZE	FAN, XIANG/0000-0001-7697-0378	TWO COMMERCE SQ, 2001 MARKET ST, PHILADELPHIA, PA 19103 USA	MAR	9	PHILADELPHIA	23422086		J	LIPPINCOTT WILLIAMS & WILKINS	2013		WANG, XY (通讯作者)，HARVARD UNIV, SCH MED, MASSACHUSETTS GEN HOSP, DEPT NEUROL,NEUROPROTECT RES LAB, 149 13TH ST,ROOM 2411A, BOSTON, MA 02129 USA.	NEUROSCIENCES & NEUROLOGY; CARDIOVASCULAR SYSTEM & CARDIOLOGY
WANG HA;IMAMURA Y;ISHIBASHI R;CHANDANA EPS;YAMAMOTO M;NODA M	WANG, HUAN;IMAMURA, YUKIO;ISHIBASHI, RYOTA;CHANDANA, EDIRIWEERA P. S.;YAMAMOTO, MAKO;NODA, MAKOTO	BICKLER PE, 2003, NEUROSCIENCE, V118, P25, DOI 10.1016/S0306-4522(02)00763-7;BLISS TVP, 1993, NATURE, V361, P31, DOI 10.1038/361031A0;CALABRESI P, 2000, NEUROLOGY, V55, P1249, DOI 10.1212/WNL.55.9.1249;CALABRESI P, 1999, STROKE, V30, P171, DOI 10.1161/01.STR.30.1.171;CALABRESI P, 2003, LANCET NEUROL, V2, P622, DOI 10.1016/S1474-4422(03)00532-5;CENTONZE D, 2001, PROG NEUROBIOL, V63, P687, DOI 10.1…	THE EXTRACELLULAR MATRIX (ECM) IS IMPORTANT FOR BOTH STRUCTURAL INTEGRITY AND FUNCTIONS OF THE BRAIN. MATRIX METALLOPROTEINASES (MMPS) PLAY MAJOR ROLES IN ECM-REMODELING UNDER BOTH PHYSIOLOGICAL AND PATHOLOGICAL CONDITIONS. REVERSION-INDUCING CYSTEINE-RICH PROTEIN WITH KAZAL MOTIFS (RECK) IS A MEMBRANE-ANCHORED MMP-REGULATOR IMPLICATED IN COORDINATED REGULATION OF PERICELLULAR PROTEOLYSIS. ALTHOU…				385	KYOTO UNIV, DEPT MOL ONCOL, GRAD SCH MED, SAKYO KU, KYOTO 6068501, JAPAN.; KYOTO UNIV, DEPT NEUROSURG, GRAD SCH MED, SAKYO KU, KYOTO 6068501, JAPAN.;	KYOTO UNIVERSITY; KYOTO UNIVERSITY					2023-01-07	CEREBRAL ISCHEMIA; HIPPOCAMPUS; LAMININ; LONG-TERM POTENTIATION; NEURAL PRECURSOR CELLS; RECK	10.1111/j.1471-4159.2010.06933.x	ARTICLE			1471-4159	YIMAMURA-NS@UMIN.NET; MNODA@VIRUS.KYOTO-U.AC.JP	398		MINISTRY OF EDUCATION, CULTURE, SPORTS, SCIENCE AND TECHNOLOGY OF JAPAN	WE ARE GRATEFUL TO YASUHIRO MAEDA, MAMIKO HATTA, KANAKO YUKI, TAKAO MIKI, JUNJI ITOU, TOMOKO MATSUZAKI, AND YOKO YOSHIDA FOR THEIR HELP AND TECHNICAL ADVICES IN VARIOUS ASPECTS OF THIS STUDY, YOUSHI FUJITA FOR ADVISING ON ISCHEMIA OPERATION, AIKO NISHIMOTO AND HAI-OU GU FOR LABORATORY MANAGEMENTS, AND AKI MIYAZAKI FOR SECRETARIAL ASSISTANCE. WE ALSO THANK DR. RICHARD BERGERON FOR HIS CRITICAL REA…	659MT				LONG-TERM POTENTIATION; CYSTEINE-RICH PROTEIN; MATRIX METALLOPROTEINASES; SYNAPTIC PLASTICITY; GLOBAL-ISCHEMIA; REGULATOR RECK; NERVOUS-SYSTEM; INHIBITOR RECK; NEURONAL DEATH; DENTATE GYRUS	2	J NEUROCHEM	J. NEUROCHEM.	ENGLISH	67	GREEN SUBMITTED	ISHIBASHI, RYOTA/0000-0002-1646-9044	111 RIVER ST, HOBOKEN 07030-5774, NJ USA	OCT	14	HOBOKEN	20796170		J	WILEY	2010	ISHIBASHI, RYOTA/GVU-8309-2022	IMAMURA, Y (通讯作者)，KYOTO UNIV, DEPT MOL ONCOL, GRAD SCH MED, SAKYO KU, YOSHIDA KONOE CHO, KYOTO 6068501, JAPAN.	BIOCHEMISTRY & MOLECULAR BIOLOGY; NEUROSCIENCES & NEUROLOGY
ZHANG QZ;GUO YD;LI HM;WANG RZ;GUO SG;DU YF	ZHANG, QI-ZHI;GUO, YU-DONG;LI, HAO-MEI;WANG, RUI-ZHENG;GUO, SHOU-GANG;DU, YI-FENG	AGARWAL R, 1999, J ETHNOPHARMACOL, V67, P27, DOI 10.1016/S0378-8741(99)00065-3;AHMAD M, 2005, HUM EXP TOXICOL, V24, P137, DOI 10.1191/0906327105HT209OA;BRAZIL DP, 2004, TRENDS BIOCHEM SCI, V29, P233, DOI 10.1016/J.TIBS.2004.03.006;CHANDRASEKAR B, 2000, J AM COLL CARDIOL, V35, P555, DOI 10.1016/S0735-1097(99)00596-3;CHEN YF, 2013, EVID-BASED COMPL ALT, V2013, DOI 10.1155/2013/482428;CHERNOV ANDREI…	PURPOSE: STROKE IS A MAJOR PUBLIC HEALTH CONCERN WITH HIGH RATES OF MORBIDITY AND MORTALITY WORLDWIDE. CEREBRAL ISCHEMIA AND INFARCTION ARE COMMONLY ASSOCIATED WITH STROKE. CURRENTLY USED MEDICATIONS, THOUGH EFFECTIVE, ARE ALSO ASSOCIATED WITH ADVERSE EFFECTS. DEVELOPMENT OF EFFECTIVE NEUROPROTECTIVE AGENTS WITH FEWER SIDE EFFECTS WOULD BE OF CLINICAL VALUE. WE EVALUATED THE EFFECTS OF WITHAFERIN…				186	SHANDONG UNIV, PROV HOSP, DEPT NEUROL, JINAN 250021, SHANDONG, PEOPLES R CHINA.; FIFTH PEOPLES HOSP JINAN, DEPT NEUROL, JINAN 250022, SHANDONG, PEOPLES R CHINA.; JINAN INST DERMATOL, DEPT INTERNAL MED, JINAN 250001, SHANDONG, PEOPLES R CHINA.; FIFTH PEOPLES HOSP JINAN, DEPT SCI EDUC, JINAN 250022, SHANDONG, PEOPLES R CHINA.;	SHANDONG UNIVERSITY					2023-01-07	APOPTOSIS CEREBRAL INFARCTION; MATRIX METALLOPROTEINASES; PI3K/AKT SIGNALING PATHWAY; VASCULAR SMOOTH MUSCLE CELLS; WITHAFERIN A	10.1016/j.advms.2016.09.003	ARTICLE			1898-4002	DUYIFENGF@HOTMAIL.COM	192				EY1VN				SMOOTH-MUSCLE-CELLS; BREAST-CANCER CELLS; WITHANIA-SOMNIFERA; GROWTH-FACTOR; MITOCHONDRIAL DYSFUNCTION; NEOINTIMAL FORMATION; REPERFUSION INJURY; ISCHEMIC-STROKE; ARTERIAL INJURY; IN-VIVO	1	ADV MED SCI-POLAND	ADV. MED. SCI.	ENGLISH	54			UL KILINSKIEGO 1, BIALYSTOK, 15-089, POLAND	MAR	7	BIALYSTOK	28282606		J	MEDICAL UNIV BIALYSTOK	2017		DU, YF (通讯作者)，SHANDONG UNIV, PROV HOSP, DEPT NEUROL, JINAN 250021, SHANDONG, PEOPLES R CHINA.	RESEARCH & EXPERIMENTAL MEDICINE
AMANTEA D;CERTO M;RUSSO R;BAGETTA G;CORASANITI MT;TASSORELLI C	AMANTEA, D.;CERTO, M.;RUSSO, R.;BAGETTA, G.;CORASANITI, M. T.;TASSORELLI, C.	AHN BJ, 2012, BIOCHEM BIOPH RES CO, V428, P438, DOI 10.1016/J.BBRC.2012.10.099;ALLAN SM, 2001, NAT REV NEUROSCI, V2, P734, DOI 10.1038/35094583;ALLAN SM, 2005, NAT REV IMMUNOL, V5, P629, DOI 10.1038/NRI1664;AMANTEA D, 2008, NEUROSCIENCE, V152, P8, DOI 10.1016/J.NEUROSCIENCE.2007.12.030;AMANTEA D, 2014, CURR MED CHEM, V21, P2098, DOI 10.2174/0929867321666131227162634;AMANTEA D, 2011, CELL DEATH DI…	THE PATHOPHYSIOLOGICAL PROCESSES IMPLICATED IN ISCHEMIC BRAIN DAMAGE ARE STRONGLY AFFECTED BY AN INFLAMMATORY REACTION CHARACTERIZED BY ACTIVATION OF IMMUNE CELLS AND RELEASE OF SOLUBLE MEDIATORS, INCLUDING CYTOKINES AND CHEMOKINES. THE PRO-INFLAMMATORY CYTOKINE INTERLEUKIN (IL)-1 BETA HAS BEEN IMPLICATED IN ISCHEMIC BRAIN INJURY, HOWEVER, TO DATE, THE MECHANISMS INVOLVED IN THE MATURATION OF THI…				755	UNIV CALABRIA, DEPT PHARM HLTH & NUTR SCI, I-87036 ARCAVACATA DI RENDE, CS, ITALY.; MAGNA GRAECIA UNIV CATANZARO, DEPT HLTH SCI, CATANZARO, ITALY.; IRCCS NATL NEUROL INST C MONDINO FDN, PAVIA, ITALY.;	UNIVERSITY OF CALABRIA; MAGNA GRAECIA UNIVERSITY OF CATANZARO; IRCCS ISTITUTO NEUROLOGICO BESTA					2023-01-07	BRAIN ISCHEMIA; IL-1 BETA; MATRIX METALLOPROTEINASES; NEUROINFLAMMATION	10.1016/j.neuroscience.2014.07.064	ARTICLE			1873-7544	AMANTEA@UNICAL.IT	763		ITALIAN MINISTRY OF HEALTH; ITALIAN MINISTRY OF UNIVERSITY AND RESEARCH [20089 BARSR_004]	THIS WORK WAS PARTIALLY FUNDED BY THE ITALIAN MINISTRY OF HEALTH (RICERCA CORRENTE 2013 TO CT) AND BY THE ITALIAN MINISTRY OF UNIVERSITY AND RESEARCH (PRIN PROT. 20089 BARSR_004 TO GB).	AO6VA				MATRIX-METALLOPROTEINASE INHIBITORS; BLOOD-BRAIN-BARRIER; INTERLEUKIN-1 RECEPTOR ANTAGONIST; SELECTIVE GELATINASE INHIBITOR; TIGHT JUNCTION PROTEINS; ISCHEMIC-STROKE; MESSENGER-RNA; 1-MATRIX METALLOPROTEINASE; NEUROVASCULAR UNIT; FOCAL ISCHEMIA		NEUROSCIENCE	NEUROSCIENCE	ENGLISH	88		BAGETTA, GIACINTO/0000-0001-8540-6218; CERTO, MICHELANGELO/0000-0002-5568-3465; TASSORELLI, CRISTINA/0000-0003-1513-2113; CORASANITI, MARIA TIZIANA/0000-0001-6472-0697; BAGETTA, GIACINTO/0000-0001-8540-6218; RUSSO, ROSSELLA/0000-0001-8758-6523; AMANTEA, DIANA/0000-0002-7513-3495	THE BOULEVARD, LANGFORD LANE, KIDLINGTON, OXFORD OX5 1GB, ENGLAND	SEP 26	9	OXFORD	25108165		J	PERGAMON-ELSEVIER SCIENCE LTD	2014	BAGETTA, GIACINTO/E-8402-2012; CERTO, MICHELANGELO/K-6784-2014; TASSORELLI, CRISTINA/AAC-1483-2019; AMANTEA, DIANA/A-6231-2010; CORASANITI, MARIA TIZIANA/N-1332-2015; BAGETTA, GIACINTO/N-9716-2018	AMANTEA, D (通讯作者)，UNIV CALABRIA, DEPT PHARM HLTH & NUTR SCI, VIA SAVINIO, I-87036 ARCAVACATA DI RENDE, CS, ITALY.	NEUROSCIENCES & NEUROLOGY
ROSENBERG GA	ROSENBERG, GARY A.	ABBOTT NJ, 1986, BLOOD BRAIN BARRIER, P52;ADAIR JC, 2004, STROKE, V35, PE159, DOI 10.1161/01.STR.0000127420.10990.76;ANTHONY DC, 1997, NEUROPATH APPL NEURO, V23, P406, DOI 10.1111/J.1365-2990.1997.TB01315.X;BENJAMIN P, 2016, J CEREBR BLOOD F MET, V36, P228, DOI 10.1038/JCBFM.2015.113;BJERKE M, 2014, DEMENT GER COGN D EX, V4, P385, DOI 10.1159/000366119;BJERKE M, 2011, J ALZHEIMERS DIS, V27, P665,…	VASCULAR COGNITIVE IMPAIRMENT AND DEMENTIA (VCID) INCLUDE A WIDE SPECTRUM OF CHRONIC MANIFESTATIONS OF VASCULAR DISEASE RELATED TO LARGE VESSEL STROKES AND SMALL VESSEL DISEASE (SVD). LACUNAR STROKES AND WHITE MATTER (WM) INJURY ARE CONSEQUENCES OF SVD. THE MAIN VASCULAR RISK FACTOR FOR SVD IS BRAIN HYPOPERFUSION FROM CEREBRAL BLOOD VESSEL NARROWING DUE TO CHRONIC HYPERTENSION. THE HYPOPERFUSION …				425	UNIV NEW MEXICO, DEPT NEUROL, UNM MEMORY & AGING CTR, ALBUQUERQUE, NM 87131 USA.;	UNIVERSITY OF NEW MEXICO					2023-01-07		10.1042/CS20160604	REVIEW			1470-8736	GROSENBERG@SALUD.UNM.EDU	437				EN1LM				BLOOD-BRAIN-BARRIER; SMALL VESSEL DISEASE; CHONDROITIN SULFATE PROTEOGLYCANS; SPONTANEOUSLY HYPERTENSIVE-RATS; WHITE-MATTER HYPERINTENSITIES; GELATINASE-B MMP-9; STROKE-PRONE RATS; CEREBROSPINAL-FLUID; ALZHEIMERS-DISEASE; CEREBRAL-ISCHEMIA	6	CLIN SCI	CLIN. SCI.	ENGLISH	94			CHARLES DARWIN HOUSE, 12 ROGER STREET, LONDON WC1N 2JU, ENGLAND	MAR 1	13	LONDON	28265034		J	PORTLAND PRESS LTD	2017		ROSENBERG, GA (通讯作者)，UNIV NEW MEXICO, DEPT NEUROL, UNM MEMORY & AGING CTR, ALBUQUERQUE, NM 87131 USA.	RESEARCH & EXPERIMENTAL MEDICINE
ZHANG HT;ZHANG P;GAO Y;LI CL;WANG HJ;CHEN LC;FENG Y;LI RY;LI YL;JIANG CL	ZHANG, HAI-TAO;ZHANG, PING;GAO, YI;LI, CHEN-LONG;WANG, HONG-JUN;CHEN, LING-CHAO;FENG, YAN;LI, RUI-YAN;LI, YONG-LI;JIANG, CHUAN-LU	AYATA C, 2002, J CLIN NEUROSCI, V9, P113, DOI 10.1054/JOCN.2001.1031;BAE ON, 2013, STROKE, V44, P205, DOI 10.1161/STROKEAHA.112.673954;BATTEY TWK, 2014, STROKE, V45, P3643, DOI 10.1161/STROKEAHA.114.006884;BECK H, 2009, ACTA NEUROPATHOL, V117, P481, DOI 10.1007/S00401-009-0483-6;CHI OZ, 2007, EXP NEUROL, V204, P283, DOI 10.1016/J.EXPNEUROL.2006.11.001;CRAFTS TD, 2015, CYTOKINE, V71, P385, DOI 10.…	VASCULAR ENDOTHELIAL GROWTH FACTOR (VEGF) INHIBITION HAS BEEN DEMONSTRATED TO BE AN EFFECTIVE STRATEGY IN PRESERVING THE INTEGRITY OF THE BLOOD-BRAIN BARRIER (BBB) IN PATIENTS WITH ACUTE ISCHEMIC STROKE. LOSS OF THE BBB IS THE KEY EVENT ASSOCIATED WITH MORBIDITY AND MORTALITY IN THESE PATIENTS. HOWEVER, THE UNDERLYING MECHANISMS REMAIN POORLY UNDERSTOOD. IN THE PRESENT STUDY, THE EFFECTS OF VEGF …				57	HARBIN MED UNIV, DEPT NEUROSURG, AFFILIATED HOSP 2, 246 XUEFU RD, HARBIN 150086, HEILONGJIANG, PEOPLES R CHINA.; BINZHOU MED COLL, DEPT OPHTHALMOL, AFFILIATED HOSP, BINZHOU 256603, SHANDONG, PEOPLES R CHINA.; FUDAN UNIV, HUASHAN HOSP, DEPT NEUROSURG, SHANGHAI 200040, PEOPLES R CHINA.;	HARBIN MEDICAL UNIVERSITY; BINZHOU MEDICAL UNIVERSITY; FUDAN UNIVERSITY					2023-01-07	CEREBRAL ISCHEMIA; VASCULAR ENDOTHELIAL GROWTH FACTOR INHIBITION; MATRIX METALLOPROTEINASE; BLOOD-BRAIN BARRIER; BRAIN EDEMA	10.3892/mmr.2016.5974	ARTICLE			1791-3004	LIYONGLI9999@YEAH.NET; JC16688@163.COM	64		NATURAL SCIENCE FOUNDATION OF HEILONGJIANG PROVINCE [D201279]; NATIONAL HIGH TECHNOLOGY RESEARCH AND DEVELOPMENT PROGRAM [2012AA02A508]; NATIONAL NATURAL SCIENCE FOUNDATION OF CHINA [81372700]; INTERNATIONAL SCIENCE & TECHNOLOGY COOPERATION PROGRAM OF CHINA [2011DFA31470]	THIS STUDY WAS SUPPORTED BY THE NATURAL SCIENCE FOUNDATION OF HEILONGJIANG PROVINCE (GRANT NO. D201279), THE NATIONAL HIGH TECHNOLOGY RESEARCH AND DEVELOPMENT PROGRAM 863 (GRANT NO. 2012AA02A508), THE NATIONAL NATURAL SCIENCE FOUNDATION OF CHINA (GRANT NO. 81372700) AND THE INTERNATIONAL SCIENCE & TECHNOLOGY COOPERATION PROGRAM OF CHINA (GRANT NO. 2011DFA31470).	EJ2CY				CEREBRAL-ARTERY OCCLUSION; TIGHT JUNCTION PROTEINS; MATRIX METALLOPROTEINASES; EDEMA FORMATION; STROKE; ANGIOGENESIS; DAMAGE; NEUROGENESIS; REPERFUSION; DEGRADATION	1	MOL MED REP	MOL. MED. REP.	ENGLISH	33	GREEN PUBLISHED, GREEN SUBMITTED, HYBRID		POB 18179, ATHENS, 116 10, GREECE	JAN	8	ATHENS	27909732		J	SPANDIDOS PUBL LTD	2017		LI, YL; JIANG, CL (通讯作者)，HARBIN MED UNIV, DEPT NEUROSURG, AFFILIATED HOSP 2, 246 XUEFU RD, HARBIN 150086, HEILONGJIANG, PEOPLES R CHINA.	ONCOLOGY; RESEARCH & EXPERIMENTAL MEDICINE
CHANG CF;LAI JH;WU JCC;GREIG NH;BECKER RE;LUO Y;CHEN YH;KANG SJ;CHIANG YH;CHEN KY	CHANG, CHENG-FU;LAI, JING-HUEI;WU, JOHN CHUNG-CHE;GREIG, NIGEL H.;BECKER, ROBERT E.;LUO, YU;CHEN, YEN-HUA;KANG, SHUO-JHEN;CHIANG, YUNG-HSIAO;CHEN, KAI-YUN	ABE K, 1991, NEUROSCI LETT, V125, P172, DOI 10.1016/0304-3940(91)90020-T;AHLSKOG JE, 2011, MAYO CLIN PROC, V86, P876, DOI 10.4065/MCP.2011.0252;ARTRU AA, 1980, STROKE, V11, P197, DOI 10.1161/01.STR.11.2.197;AUTRY AE, 2012, PHARMACOL REV, V64, P238, DOI 10.1124/PR.111.005108;AYDIN D, 2012, EXP BRAIN RES, V217, P423, DOI 10.1007/S00221-011-2861-2;BANATI RB, 1995, J CEREBR BLOOD F MET, V15, P647, DO…	STROKE COMMONLY LEADS TO ADULT DISABILITY AND DEATH WORLDWIDE. ITS MAJOR SYMPTOMS ARE SPASTIC HEMIPLEGIA AND DISCORDANT MOTION, CONSEQUENT TO NEURONAL CELL DEATH INDUCED BY BRAIN VESSEL OCCLUSION. ACETYLCHOLINESTERASE (ACHE) IS UPREGULATED AND ALLIED WITH INFLAMMATION AND APOPTOSIS AFTER STROKE. RECENT STUDIES SUGGEST THAT ACHE INHIBITION AMELIORATES ISCHEMIA-REPERFUSION INJURY AND HAS NEUROPROTE…				118	TAIPEI CITY HOSP, ZHONGXIAO BRANCH, DEPT NEUROSURG, TAIPEI, TAIWAN.; TAIPEI MED UNIV, DEPT SURG, COLL MED, TAIPEI, TAIWAN.; TAIPEI MED UNIV HOSP, DEPT MED RES, TRANSLAT LAB, TAIPEI, TAIWAN.; TAIPEI MED UNIV, CTR NEUROTRAUMA & NEUROREGENERAT, TAIPEI, TAIWAN.; TAIPEI MED UNIV HOSP, DEPT NEUROSURG, TAIPEI, TAIWAN.; NIA, DRUG DESIGN & DEV SECT, TRANSLAT GERONTOL BRANCH, INTRAMURAL RES PROGRAM,NIH, BA…	TAIPEI CITY HOSPITAL; TAIPEI MEDICAL UNIVERSITY; TAIPEI MEDICAL UNIVERSITY; TAIPEI MEDICAL UNIVERSITY HOSPITAL; TAIPEI MEDICAL UNIVERSITY; TAIPEI MEDICAL UNIVERSITY; TAIPEI MEDICAL UNIVERSITY HOSPITAL; NATIONAL INSTITUTES OF HEALTH (NIH) - USA; NIH NATIONAL INSTITUTE ON AGING (NIA); CASE WESTERN RESERVE UNIVERSITY; TAIPEI MEDICAL UNIVERSITY					2023-01-07	(-)-PHENSERINE; ISCHEMIA/REPERFUSION INJURY; STROKE; MIDDLE CEREBRAL ARTERY OCCLUSION (MCAO); AMYLOID PRECURSOR PROTEIN (APP); BRAIN-DERIVED NEUROTROPHIC FACTOR (BDNF); B-CELL LYMPHOMA 2 (BCL-2) EXPRESSION; ACTIVATED-CASPASE 3; GLIAL FIBRILLARY ACIDIC PROTEIN (GFAP); ERK-1/2 SIGNALING PATHWAY; METALLOPEPTIDASE-9 (MMP-9)	10.1016/j.brainres.2017.09.015	ARTICLE			1872-6240	GREIGN@MAIL.NIH.GOV; YCHIANG@TMU.EDU.TW; KYCHEN08@TMU.EDU.TW	128		MINISTRY OF SCIENCE AND TECHNOLOGY [MOST-102-2314-B-038-025-MY3, MOST-105-2314-532-008]; TAIPEI MEDICAL UNIVERSITY [TMU102-AE1-B27]; NATIONAL INSTITUTE ON AGING, NIH; NATIONAL INSTITUTE OF NEUROLOGICAL DISORDERS AND STROKE, NIH [RO1NS094152]; NATIONAL INSTITUTE OF NEUROLOGICAL DISORDERS AND STROKE [R01NS094152] FUNDING SOURCE: NIH REPORTER; NATIONAL INSTITUTE ON AGING [ZIAAG000311] FUNDING SOURCE…	THIS STUDY WAS SUPPORTED IN PART BY (I) THE MINISTRY OF SCIENCE AND TECHNOLOGY, GRANT NUMBERS MOST-102-2314-B-038-025-MY3 AND MOST-105-2314-532-008, (II) TAIPEI MEDICAL UNIVERSITY TMU102-AE1-B27, (III) THE INTRAMURAL RESEARCH PROGRAM OF THE NATIONAL INSTITUTE ON AGING, NIH, AND (IV) BY THE NATIONAL INSTITUTE OF NEUROLOGICAL DISORDERS AND STROKE, NIH GRANT RO1NS094152.	FN1RM				AMYLOID PRECURSOR PROTEIN; FOCAL CEREBRAL-ISCHEMIA; BRAIN-BARRIER DISRUPTION; TRANSGENIC MICE; MESSENGER-RNA; MATRIX METALLOPROTEINASES; FUNCTIONAL RECOVERY; NEUROTROPHIC FACTOR; STROKE; MATRIX-METALLOPROTEINASE-9		BRAIN RES	BRAIN RES.	ENGLISH	91	GREEN ACCEPTED	LUO, YU/0000-0002-7939-5505	RADARWEG 29, 1043 NX AMSTERDAM, NETHERLANDS	DEC 15	11	AMSTERDAM	28963051		J	ELSEVIER	2017		CHIANG, YH (通讯作者)，TAIPEI MED UNIV, DEPT SURG, COLL MED, TAIPEI, TAIWAN.; CHEN, KY (通讯作者)，TAIPEI MED UNIV HOSP, DEPT MED RES, TRANSLAT LAB, TAIPEI, TAIWAN.; GREIG, NH (通讯作者)，NIA, DRUG DESIGN & DEV SECT, TRANSLAT GERONTOL BRANCH, INTRAMURAL RES PROGRAM,NIH, BALTIMORE, MD 21224 USA.	NEUROSCIENCES & NEUROLOGY
WU XJ;SUN XH;WANG SW;CHEN JL;BI YH;JIANG DX	WU, X-J;SUN, X-H;WANG, S-W;CHEN, J-L;BI, Y-H;JIANG, D-X	BONATO JM, 2018, EXP NEUROL, V300, P188, DOI 10.1016/J.EXPNEUROL.2017.11.009;BOSCO DB, 2017, PLOS ONE, V12, DOI 10.1371/JOURNAL.PONE.0172925;CERTO M, 2015, PHARMACOL RES, V102, P298, DOI 10.1016/J.PHRS.2015.10.009;CHEYUO C, 2012, NEUROPHARMACOLOGY, V62, P890, DOI 10.1016/J.NEUROPHARM.2011.09.018;CRUZ SA, 2017, FRONT CELL NEUROSCI, V11, DOI 10.3389/FNCEL.2017.00201;DEGUCHI I, 2018, J STROKE CEREBR…	OBJECTIVE: TO INVESTIGATE THE CHANGES OF PEROXISOME PROLIFERATOR-ACTIVATED RECEPTOR GAMMA (PPAR GAMMA) IN FOCAL CEREBRAL ISCHEMIA-REPERFUSION INJURY, AND TO EXPLORE THE EFFECT AND MECHANISM OF MIFEPRISTONE ON THE CEREBRAL ISCHEMIA-REPERFUSION INJURY. MATERIALS AND METHODS: MALE SPRAGUE-DAWLEY (SD) RATS WERE SELECTED, AND THE MIDDLE CEREBRAL ARTERY OCCLUSION AND REPERFUSION (MCAO/R) RAT MODEL WAS …				5688	WEIHAI CENT HOSP SHANDONG, DEPT NEUROL, WEIHAI, PEOPLES R CHINA.;						2023-01-07	MIFEPRISTONE; CEREBRAL ISCHEMIA-REPERFUSION INJURY; PPAR GAMMA; MMPS; INFLAMMATION		ARTICLE					5696				GU2OA				STROKE; MODEL; ACTIVATION; EXPRESSION; PROTECTS; DISEASE; ACID	17	EUR REV MED PHARMACO	EUR. REV. MED. PHARMACOL. SCI.	ENGLISH	27			VIA GREGORIO VII, ROME, 186-00165, ITALY	SEP	9	ROME	30229846		J	VERDUCI PUBLISHER	2018		JIANG, DX (通讯作者)，WEIHAI CENT HOSP SHANDONG, DEPT NEUROL, WEIHAI, PEOPLES R CHINA.	PHARMACOLOGY & PHARMACY
RAJANIKANT GK;ZEMKE D;SENUT MC;FRENKEL MB;CHEN AF;GUPTA R;MAJID A	RAJANIKANT, G. K.;ZEMKE, DANIEL;SENUT, MARIE-CLAUDE;FRENKEL, MARK B.;CHEN, ALEX F.;GUPTA, RISHI;MAJID, ARSHAD	BOLDYREV A, 1999, NEUROSCIENCE, V94, P571, DOI 10.1016/S0306-4522(99)00273-0;BOLDYREV A, 2004, COMP BIOCHEM PHYS B, V137, P81, DOI 10.1016/J.CBPC.2003.10.008;BONFANTI L, 1999, PROG NEUROBIOL, V59, P333, DOI 10.1016/S0301-0082(99)00010-6;DE MARCHIS S, 2000, BIOCHEMISTRY-MOSCOW, V7, P969;DOBROTA D, 2005, NEUROCHEM RES, V30, P1283, DOI 10.1007/S11064-005-8799-7;FUJIMURA M, 1999, BRAIN RES, V842, P92…	BACKGROUND AND PURPOSE - CARNOSINE IS A NATURALLY OCCURRING DIPEPTIDE WITH MULTIPLE NEUROPROTECTIVE PROPERTIES. IN ADDITION, IT IS WELL TOLERATED IN HIGH DOSES WITH MINIMAL SIDE EFFECTS. THE PURPOSES OF THIS STUDY WERE TO DETERMINE WHETHER CARNOSINE IS NEUROPROTECTIVE IN PERMANENT FOCAL CEREBRAL ISCHEMIA AND TO DETERMINE POTENTIAL MECHANISMS OF NEUROPROTECTION. METHODS - WE INVESTIGATED THE EFFIC…				3023	MICHIGAN STATE UNIV, DEPT NEUROL & OPHTHALMOL, DIV CEREBROVASC DIS, E LANSING, MI 48824 USA.;	MICHIGAN STATE UNIVERSITY					2023-01-07	BRAIN ISCHEMIA; CARNOSINE; NEUROPROTECTIVE AGENTS	10.1161/STROKEAHA.107.488502	ARTICLE				ARSHAD.MAJID@HT.MSU.EDU	3031				225LB				MATRIX METALLOPROTEINASES; CELL-DEATH; BRAIN; STROKE; PROTECTS; RATS; PATHOPHYSIOLOGY	11	STROKE	STROKE	ENGLISH	21	BRONZE	MAJID, ARSHAD/0000-0002-1144-039X; , RAJANIKANT/0000-0001-9754-997X	530 WALNUT ST, PHILADELPHIA, PA 19106-3621 USA	NOV	9	PHILADELPHIA	17916766		J	LIPPINCOTT WILLIAMS & WILKINS	2007	G.K, RAJANIKANT/H-3275-2019	MAJID, A (通讯作者)，MICHIGAN STATE UNIV, DEPT NEUROL & OPHTHALMOL, DIV CEREBROVASC DIS, A-217 CLIN CTR, E LANSING, MI 48824 USA.	NEUROSCIENCES & NEUROLOGY; CARDIOVASCULAR SYSTEM & CARDIOLOGY
NAGEL S;SU Y;HORSTMANN S;HEILAND S;GARDNER H;KOZIOL J;MARTINEZ-TORRES FJ;WAGNER S	NAGEL, SIMON;SU, YING;HORSTMANN, SOLVEIG;HEILAND, SABINE;GARDNER, HUMPHREY;KOZIOL, JIM;MARTINEZ-TORRES, FRANCISCO J.;WAGNER, SIMONE	ALEXANDROV AV, 2004, NEW ENGL J MED, V351, P2170, DOI 10.1056/NEJMOA041175;ASAHI M, 2000, J CEREBR BLOOD F MET, V20, P1681, DOI 10.1097/00004647-200012000-00007;BERNARD SA, 2002, NEW ENGL J MED, V346, P557, DOI 10.1056/NEJMOA003289;CUNNINGHAM LA, 2005, GLIA, V50, P329, DOI 10.1002/GLIA.20169;ENGELHARDT B, 2006, J NEURAL TRANSM, V113, P477, DOI 10.1007/S00702-005-0409-Y;FEINKLESTEIN SP, 1999, STRO…	REPERFUSION INJURY IS A COMPLICATION OF RECANALIZATION THERAPIES AFTER FOCAL CEREBRAL ISCHEMIA. THE DISRUPTION OF THE BLOOD-BRAIN BARRIER (BBB) CAUSED BY UP-REGULATED METALLOPROTEINASES (MMPS) CAN LEAD TO EDEMA AND HEMORRHAGE. MIDDLE CEREBRAL ARTERY OCCLUSION (MCAO=90 MIN) AND REPERFUSION (R=24 H VS. 5 DAYS) WAS INDUCED IN MALE WISTAR RATS. RATS WERE RANDOMIZED IN FOUR GROUPS: (1) CONTROL (C), (2…				198	HEIDELBERG UNIV, DEPT NEUROL, SCH MED, HEIDELBERG, GERMANY.; HEIDELBERG UNIV, SCH MED, DEPT NEURORADIOL, HEIDELBERG, GERMANY.; HUAZHONG UNIV SCI & TECHNOL, UNION HOSP, WUHAN 430074, PEOPLES R CHINA.;	RUPRECHT KARLS UNIVERSITY HEIDELBERG; RUPRECHT KARLS UNIVERSITY HEIDELBERG; HUAZHONG UNIVERSITY OF SCIENCE & TECHNOLOGY					2023-01-07	FOCAL CEREBRAL ISCHEMIA; MCAO/R; MINOCYCLINE HYPOTHERMIA.; BBB BREAKDOWN; MRI; METALLOPROTEINASE	10.1016/j.brainres.2007.10.052	ARTICLE			1872-6240	SIMON_NAGEL@MED.UNI-HEIDELBERG.DE	206				259LL				MATRIX METALLOPROTEINASES; MILD HYPOTHERMIA; ARTERY OCCLUSION; DELAYED MINOCYCLINE; IN-VIVO; TRANSIENT; KNOCKOUT; STROKE; MATRIX-METALLOPROTEINASE-9; THROMBOLYSIS		BRAIN RES	BRAIN RES.	ENGLISH	41		NAGEL, SIMON/0000-0003-2471-6647	RADARWEG 29, 1043 NX AMSTERDAM, NETHERLANDS	JAN 10	9	AMSTERDAM	18031717		J	ELSEVIER	2008	NAGEL, SIMON/AAB-9266-2022	NAGEL, S (通讯作者)，HEIDELBERG UNIV, DEPT NEUROL, SCH MED, HEIDELBERG, GERMANY.	NEUROSCIENCES & NEUROLOGY
GU Y;ZHENG GQ;XU MJ;LI Y;CHEN XM;ZHU WZ;TONG Y;CHUNG SK;LIU KJ;SHEN JG	GU, YONG;ZHENG, GUOQING;XU, MINGJING;LI, YUE;CHEN, XINGMIAO;ZHU, WENZONG;TONG, YAO;CHUNG, SOOKJA K.;LIU, KE JIAN;SHEN, JIANGANG	AOKI T, 2002, STROKE, V33, P2711, DOI 10.1161/01.STR.0000033932.34467.97;BUCCI M, 2000, NAT MED, V6, P1362, DOI 10.1038/82176;CHOW AK, 2007, J MOL CELL CARDIOL, V42, P896, DOI 10.1016/J.YJMCC.2007.01.008;CONTI A, 2007, BRAIN RES REV, V54, P205, DOI 10.1016/J.BRAINRESREV.2007.01.013;COWAN KM, 2010, BRAIN RES, V1332, P20, DOI 10.1016/J.BRAINRES.2010.03.066;DALKARA T, 1998, PROG BRAIN RES, V118, P23…	THE ROLES OF CAVEOLIN-1 (CAV-1) IN REGULATING BLOODBRAIN BARRIER (BBB) PERMEABILITY ARE UNCLEAR YET. WE PREVIOUSLY REPORTED THAT CAV-1 WAS DOWN-REGULATED AND THE PRODUCTION OF NITRIC OXIDE (NO) INDUCED THE LOSS OF CAV-1 IN FOCAL CEREBRAL ISCHEMIA AND REPERFUSION INJURY. THE PRESENT STUDY AIMS TO ADDRESS WHETHER THE LOSS OF CAV-1 IMPACTS ON BBB PERMEABILITY AND MATRIX METALLOPROTEINASES (MMPS) ACT…				147	UNIV HONG KONG, SCH CHINESE MED, POKFULAM, HONG KONG, PEOPLES R CHINA.; WENZHOU MED COLL, AFFILIATED HOSP 2, CTR NEUROL REHABIL, WENZHOU, PEOPLES R CHINA.; WENZHOU CHINESE MED HOSP, DEPT NEUROL REHABIL, WENZHOU, PEOPLES R CHINA.; UNIV HONG KONG, DEPT ANAT, POKFULAM, HONG KONG, PEOPLES R CHINA.; UNIV NEW MEXICO, COLL PHARM, ALBUQUERQUE, NM 87131 USA.; UNIV HONG KONG, RES CTR HEART BRAIN HORMONE & …	UNIVERSITY OF HONG KONG; WENZHOU MEDICAL UNIVERSITY; UNIVERSITY OF HONG KONG; UNIVERSITY OF NEW MEXICO; UNIVERSITY OF HONG KONG					2023-01-07	BLOOD-BRAIN BARRIER; CAVEOLIN-1; ISCHEMIA; NITRIC OXIDE SYNTHASE	10.1111/j.1471-4159.2011.07542.x	ARTICLE				SHENJG@HKUCC.HKU.HK	156		UNIVERSITY GRANTS COMMITTEE [774408M, 777611M]; HONG KONG SPECIAL ADMINISTRATION REGION; UNIVERSITY OF HONG KONG	THIS STUDY WAS MAINLY SUPPORTED BY GENERAL RESEARCH FUND FROM UNIVERSITY GRANTS COMMITTEE (774408M, 777611M), HONG KONG SPECIAL ADMINISTRATION REGION AND SEED FUND FOR BASIC RESEARCH FROM THE UNIVERSITY OF HONG KONG.	861ZV				ENDOTHELIAL-CELLS; OXIDATIVE STRESS; SPINAL-CORD; IN-VIVO; L-NAME; EXPRESSION; SYNTHASE; INFLAMMATION; DISRUPTION; MICE	1	J NEUROCHEM	J. NEUROCHEM.	ENGLISH	40		LI, KEVIN/0000-0001-8198-9911; ZHENG, GUO-QING/0000-0001-5286-5696; XU, MINGJING/0000-0002-9128-1172	COMMERCE PLACE, 350 MAIN ST, MALDEN 02148, MA USA	JAN	10	MALDEN	22007835		J	WILEY-BLACKWELL	2012	LI, KEVIN/AAX-1664-2020; ZHENG, GUO-QING/A-4412-2019; XU, MINGJING/AAF-9938-2021	SHEN, JG (通讯作者)，UNIV HONG KONG, SCH CHINESE MED, 10 SASSOON RD, POKFULAM, HONG KONG, PEOPLES R CHINA.	BIOCHEMISTRY & MOLECULAR BIOLOGY; NEUROSCIENCES & NEUROLOGY
YANG D;NEMKUL N;SHEREEN A;JONE A;DUNN RS;LAWRENCE DA;LINDQUIST D;KUAN CY	YANG, DIANER;NEMKUL, NIZA;SHEREEN, AHMED;JONE, ALICE;DUNN, R. SCOTT;LAWRENCE, DANIEL A.;LINDQUIST, DIANA;KUAN, CHIA-YI	ADHAMI F, 2008, AM J PATHOL, V172, P1704, DOI 10.2353/AJPATH.2008.070979;ASAHI M, 2001, J NEUROSCI, V21, P7724, DOI 10.1523/JNEUROSCI.21-19-07724.2001;BERKENPAS MB, 1995, EMBO J, V14, P2969, DOI 10.1002/J.1460-2075.1995.TB07299.X;CHAHBOUNE H, 2007, NMR BIOMED, V20, P375, DOI 10.1002/NBM.1130;CINELLI P, 2001, MOL CELL NEUROSCI, V18, P443, DOI 10.1006/MCNE.2001.1028;DEL ZOPPO GJ, 2007, STROKE, V38,…	DISRUPTION OF THE INTEGRITY OF THE BLOOD-BRAIN BARRIER (BBB) IS AN IMPORTANT MECHANISM OF CEREBROVASCULAR DISEASES, INCLUDING NEONATAL CEREBRAL HYPOXIA-ISCHEMIA (HI). ALTHOUGH BOTH TISSUE-TYPE PLASMINOGEN ACTIVATOR (TPA) AND MATRIX METALLOPROTEINASE-9 (MMP-9) CAN PRODUCE BBB DAMAGE, THEIR RELATIONSHIP IN NEONATAL CEREBRAL HI IS UNCLEAR. HERE WE USE A RODENT MODEL TO TEST WHETHER THE PLASMINOGEN A…				8669	CINCINNATI CHILDRENS HOSP MED CTR, DIV DEV BIOL, CINCINNATI, OH 45229 USA.; CINCINNATI CHILDRENS HOSP MED CTR, DIV NEUROL, CINCINNATI, OH 45229 USA.; CINCINNATI CHILDRENS HOSP MED CTR, DEPT RADIOL, IMAGING RES CTR, CINCINNATI, OH 45229 USA.; UNIV MICHIGAN, SCH MED, DEPT INTERNAL MED, DIV CARDIOVASC MED, ANN ARBOR, MI 48109 USA.;	CINCINNATI CHILDREN'S HOSPITAL MEDICAL CENTER; CINCINNATI CHILDREN'S HOSPITAL MEDICAL CENTER; CINCINNATI CHILDREN'S HOSPITAL MEDICAL CENTER; UNIVERSITY OF MICHIGAN SYSTEM; UNIVERSITY OF MICHIGAN					2023-01-07		10.1523/JNEUROSCI.1117-09.2009	ARTICLE				ALEX.KUAN@CCHMC.ORG	8674		NATIONAL INSTITUTES OF HEALTH [NS 059668]; ALZHEIMER'S ASSOCIATION; NATIONAL INSTITUTE OF NEUROLOGICAL DISORDERS AND STROKE [R21NS059668] FUNDING SOURCE: NIH REPORTER	THIS WORK WAS SUPPORTED BY NATIONAL INSTITUTES OF HEALTH GRANT NS 059668 AND THE ALZHEIMER'S ASSOCIATION. WE THANK DRS. TON DEGRAUW AND MARK SCHAPIRO FOR CRITICAL READING OF THIS MANUSCRIPT.	468KY				FOCAL CEREBRAL-ISCHEMIA; GENE KNOCK-OUT; MATRIX METALLOPROTEINASES; MICROGLIAL ACTIVATION; PROTEOLYSIS; STROKE; MICE; NEUROSERPIN; COMPONENTS; APOPTOSIS	27	J NEUROSCI	J. NEUROSCI.	ENGLISH	27	HYBRID, GREEN PUBLISHED	LAWRENCE, DANIEL/0000-0003-3126-1935; SHEREEN, AHMED/0000-0002-2293-5611; JONE, ALICE/0000-0001-8032-2322	11 DUPONT CIRCLE, NW, STE 500, WASHINGTON, DC 20036 USA	JUL 8	6	WASHINGTON	19587273		J	SOC NEUROSCIENCE	2009		KUAN, CY (通讯作者)，CINCINNATI CHILDRENS HOSP MED CTR, DIV DEV BIOL, 3333 BURNET AVE, CINCINNATI, OH 45229 USA.	NEUROSCIENCES & NEUROLOGY
WU YJ;WANG LJ;DAI CB;MA GX;ZHANG YH;ZHANG X;WU ZH	WU, YIJUAN;WANG, LIJUAN;DAI, CHENGBO;MA, GUIXIAN;ZHANG, YUHU;ZHANG, XIONG;WU, ZHUOHUA	ALFARO V, 2004, J PHYSIOL BIOCHEM, V60, P101, DOI 10.1007/BF03168446;BEDERSON JB, 1986, STROKE, V17, P472, DOI 10.1161/01.STR.17.3.472;BELAYEV L, 2012, TRANSL STROKE RES, V3, P154, DOI 10.1007/S12975-011-0116-Y;BELAYEV L, 2009, BRAIN RES, V1253, P184, DOI 10.1016/J.BRAINRES.2008.11.074;BLANCO MIGUEL, 2005, CEREBROVASC DIS, V20 SUPPL 2, P32, DOI 10.1159/000089355;CANDELARIO-JALIL E, 2009, NEUROSCI…	NEURONAL DAMAGE AFTER TRANSIENT CEREBRAL ISCHEMIA IS EXACERBATED BY SIGNALING PATHWAYS INVOLVING ACTIVATED PLATELET-ACTIVATING FACTOR (PAF) AND AMELIORATED BY PAF-ACETYLHYDROLASE (PAF-AH); BUT WHETHER CEREBRAL NEURONS CAN BE RESCUED BY HUMAN RECOMBINANT PAF-AH (RPAF-AH) REMAINS UNKNOWN. ADULT MALE MICE UNDERWENT A 60 MIN MIDDLE CEREBRAL ARTERY OCCLUSION (MCAO) AND REPERFUSION FOR 24H. THEN, THE M…				26	GUANGZHOU MED UNIV, AFFILIATED HOSP 1, DEPT NEUROL, GUANGZHOU 510120, GUANGDONG, PEOPLES R CHINA.; GUANGDONG ACAD MED SCI, GUANGDONG GEN HOSP, DEPT NEUROL, GUANGDONG NEUROSCI INST, GUANGZHOU 510080, GUANGDONG, PEOPLES R CHINA.;	GUANGZHOU MEDICAL UNIVERSITY; GUANGDONG ACADEMY OF MEDICAL SCIENCES & GUANGDONG GENERAL HOSPITAL					2023-01-07	MCAO; MATRIX METALLOPROTEINASE; PAF-ACETYLHYDROLASE; TRANSIENT ISCHEMIA; TREATMENT; VEGF	10.1016/j.neulet.2013.09.005	ARTICLE			1872-7972	XIONGZHANG2012@126.COM	30		NATIONAL NATURAL SCIENCE FOUNDATION OF CHINA [30870863, 30801219]; NATURAL SCIENCE FOUNDATION OF GUANGDONG PROVINCE [10151008004000030, 8151008004000008]; SCIENCE AND TECHNOLOGY PLANNING PROJECT OF GUANGDONG PROVINCE [2009B030801251]; MEDICAL SCIENTIFIC RESEARCH FOUNDATION OF GUANGDONG PROVINCE, CHINA [A2009038, B2010007, A2010029]	THIS STUDY WAS SUPPORTED BY THE NATIONAL NATURAL SCIENCE FOUNDATION OF CHINA (NO. 30870863 AND NO. 30801219), THE NATURAL SCIENCE FOUNDATION OF GUANGDONG PROVINCE (NO. 10151008004000030 AND NO. 8151008004000008), THE SCIENCE AND TECHNOLOGY PLANNING PROJECT OF GUANGDONG PROVINCE (NO. 2009B030801251), AND THE MEDICAL SCIENTIFIC RESEARCH FOUNDATION OF GUANGDONG PROVINCE, CHINA (NO. A2009038, NO. B20…	AK5QO				ENDOTHELIAL GROWTH-FACTOR; ARTERY OCCLUSION; MATRIX METALLOPROTEINASES; BRAIN; MATRIX-METALLOPROTEINASE-9; DISEASES; SYSTEM; VEGF		NEUROSCI LETT	NEUROSCI. LETT.	ENGLISH	34		WANG, LIJUAN/0000-0003-1727-2670	ELSEVIER HOUSE, BROOKVALE PLAZA, EAST PARK SHANNON, CO, CLARE, 00000, IRELAND	JAN 13	5	CLARE	24189491		J	ELSEVIER IRELAND LTD	2014		WANG, LJ (通讯作者)，GUANGDONG ACAD MED SCI, GUANGDONG GEN HOSP, DEPT NEUROL, GUANGDONG NEUROSCI INST, GUANGZHOU 510080, GUANGDONG, PEOPLES R CHINA.	NEUROSCIENCES & NEUROLOGY
ZSOLT R;KRASIMIR K	ZSOLT ROTTENBERGER;KRASIMIR KOLEV	AMENTO EP, 1991, ARTERIOSCLER THROMB, V11, P1223, DOI 10.1161/01.ATV.11.5.1223;ANG AH, 1990, BIOCHEM J, V265, P461, DOI 10.1042/BJ2650461;ASAHI M, 2001, J NEUROSCI, V21, P7724, DOI 10.1523/JNEUROSCI.21-19-07724.2001;ASAHI M, 2001, NEUROREPORT, V12, P3003, DOI 10.1097/00001756-200109170-00050;BARKHO BZ, 2008, STEM CELLS, V26, P3139, DOI 10.1634/STEMCELLS.2008-0519;BERGERS G, 2000, NAT CELL BIOL, V…	MATRIX METALLOPROTEINASES PLAY A CRUCIAL ROLE IN THE REMODELLING OF THE EXTRACELLULAR MATRIX THROUGH DIRECT DEGRADATION OF ITS STRUCTURAL PROTEINS AND CONTROL OF EXTRACELLULAR SIGNALLING. THE MOST COMMON CAUSE OF ISCHEMIC BRAIN DAMAGE IS AN ATHEROTHROMBOTIC LESION IN THE SUPPLYING ARTERIES. THE PROGRESS OF THE ATHEROSCLEROTIC PLAQUE DEVELOPMENT AND THE RELATED THROMBOTIC COMPLICATIONS ARE MEDIATE…				471	SEMMELWEIS UNIV, DEPT MED BIOCHEM, H-1094 BUDAPEST, HUNGARY.;	SEMMELWEIS UNIVERSITY					2023-01-07	EXTRACELLULAR MATRIX; ATHEROSCLEROSIS; BLOOD-BRAIN BARRIER; ISCHEMIC DAMAGE; BRAIN REGENERATION	10.2478/s11535-011-0030-z	REVIEW			1644-3632	KRASIMIR.KOLEV@EOK.SOTE.HU	485		HUNGARIAN RESEARCH FUND OTKA [K83023]	THIS WORK WAS SUPPORTED BY A GRANT FROM THE HUNGARIAN RESEARCH FUND OTKA [K83023].	766RC				BLOOD-BRAIN-BARRIER; FOCAL CEREBRAL-ISCHEMIA; COLLAGEN GENE-EXPRESSION; SMOOTH-MUSCLE-CELLS; NF-KAPPA-B; TISSUE INHIBITOR; EXTRACELLULAR-MATRIX; ENDOTHELIAL-CELLS; INTRACEREBRAL HEMORRHAGE; REPERFUSION INJURY	4	CENT EUR J BIOL	CENT. EUR. J. BIOL.	ENGLISH	100	GREEN ACCEPTED	KOLEV, KRASIMIR/0000-0002-5612-004X; KOLEV, KRASIMIR/0000-0002-5612-004X	DE GRUYTER POLAND SP Z O O, BOGUMILA ZUGA 32A STR, 01-811 WARSAW, POLAND	AUG	15	WARSAW			J	SCIENDO	2011	KOLEV, KRASIMIR/A-3517-2008; KOLEV, KRASIMIR/J-7648-2019	ZSOLT, R (通讯作者)，SEMMELWEIS UNIV, DEPT MED BIOCHEM, H-1094 BUDAPEST, HUNGARY.	LIFE SCIENCES & BIOMEDICINE - OTHER TOPICS
HEO JH;HAN SW;LEE SK	HEO, JH;HAN, SW;LEE, SK	ABUMIYA T, 1999, J CEREBR BLOOD F MET, V19, P1038, DOI 10.1097/00004647-199909000-00012;AKOOL ES, 2003, MOL CELL BIOL, V23, P4901, DOI 10.1128/MCB.23.14.4901-4916.2003;AMIRY-MOGHADDAM M, 2003, NAT REV NEUROSCI, V4, P991, DOI 10.1038/NRN1252;ARMSTEAD WM, 1992, STROKE, V23, P755, DOI 10.1161/01.STR.23.5.755;ASAHI M, 2001, J NEUROSCI, V21, P7724, DOI 10.1523/JNEUROSCI.21-19-07724.2001;ASAHI M, 2000,…	BRAIN EDEMA IS A LEADING CAUSE OF DEATH AFTER STROKE. CYTOTOXIC EDEMA, WHICH IS MOST SEVERE IN ASTROCYTES, BEGINS WITHIN A FEW MINUTES OF ADENOSINE TRIPHOSPHATE DEPLETION AND REFLECTS THE ULTIMATE INFARCT SIZE. VASOGENIC EDEMA IS CAUSED BY UNCONTROLLED FLUID LEAKAGE FROM THE BLOOD TO THE BRAIN PARENCHYMA THROUGH A WEAKENED BLOOD-BRAIN BARRIER (BBB) AND CONTRIBUTES TO AN ACTUAL NET VOLUME INCREASE…				51	NATL CORE RES CTR NANOMED TECHNOL, DEPT NEUROL, BRAIN KOREA 21 PROJECT MED SCI, SEOUL 120752, SOUTH KOREA.; YONSEI UNIV, COLL MED, DEPT DIAGNOST RADIOL, SEOUL 120752, SOUTH KOREA.;	YONSEI UNIVERSITY; YONSEI UNIVERSITY HEALTH SYSTEM					2023-01-07	BRAIN EDEMA; FREE RADICALS; CEREBRAL INFARCTION; ISCHEMIA	10.1016/j.freeradbiomed.2005.03.035	REVIEW			1873-4596	JHHEO@YUMC.YONSEI.AC.KR	70				939AR				ENDOTHELIAL GROWTH-FACTOR; FOCAL CEREBRAL-ISCHEMIA; PLASMINOGEN-ACTIVATOR INHIBITOR-1; SUPEROXIDE-DISMUTASE; NITRIC-OXIDE; MATRIX METALLOPROTEINASES; BARRIER DISRUPTION; RAT MODEL; ENHANCES ANGIOGENESIS; ARTERY OCCLUSION	1	FREE RADICAL BIO MED	FREE RADIC. BIOL. MED.	ENGLISH	100		HEO, JI HOE/0000-0001-9898-3321; LEE, SEUNG-KOO/0000-0001-5646-4072	STE 800, 230 PARK AVE, NEW YORK, NY 10169 USA	JUL 1	20	NEW YORK	15925278		J	ELSEVIER SCIENCE INC	2005		HEO, JH (通讯作者)，NATL CORE RES CTR NANOMED TECHNOL, DEPT NEUROL, BRAIN KOREA 21 PROJECT MED SCI, SEOUL 120752, SOUTH KOREA.	BIOCHEMISTRY & MOLECULAR BIOLOGY; ENDOCRINOLOGY & METABOLISM
PATRIZZ A;DORAN SJ;CHAUHAN A;AHNSTEDT H;ROY-OREILLY M;LAI YJ;WESTON G;TARABISHY S;PATEL AR;VERMA R;STAFF I;KOFLER JK;LI J;LIU FD;RITZEL RM;MCCULLOUGH LD	PATRIZZ, ANTHONY;DORAN, SARAH J.;CHAUHAN, ANJALI;AHNSTEDT, HILDA;ROY-OREILLY, MEAGHAN;LAI, YUN-JU;WESTON, GILLIAN;TARABISHY, SAMI;PATEL, ANITA R.;VERMA, RAJKUMAR;STAFF, ILENE;KOFLER, JULIA K.;LI, JUN;LIU, FUDONG;RITZEL, RODNEY M.;MCCULLOUGH, LOUISE D.	AGRAWAL SM, 2011, BBA-MOL BASIS DIS, V1812, P213, DOI 10.1016/J.BBADIS.2010.07.018;ASAHI M, 2001, J NEUROSCI, V21, P7724, DOI 10.1523/JNEUROSCI.21-19-07724.2001;BARR TL, 2010, STROKE, V41, PE123, DOI 10.1161/STROKEAHA.109.570515;BERDITCHEVSKI F, 1997, J BIOL CHEM, V272, P29174, DOI 10.1074/JBC.272.46.29174;BISWAS C, 1995, CANCER RES, V55, P434;CASTELLANOS M, 2003, STROKE, V34, P40, DOI 10.1161/01…	BACKGROUND: ISCHEMIC STROKE IS A DEVASTATING DISEASE, OFTEN RESULTING IN DEATH OR PERMANENT NEUROLOGICAL DEFICITS. EMMPRIN/CD147 IS A PLASMA MEMBRANE PROTEIN THAT INDUCES THE PRODUCTION OF MATRIX METALLOPROTEINASES (MMPS), WHICH CONTRIBUTE TO SECONDARY DAMAGE AFTER STROKE BY DISRUPTING THE BLOOD BRAIN BARRIER (BBB) AND FACILITATING PERIPHERAL LEUKOCYTE INFILTRATION INTO THE BRAIN. RESULTS: CD147 …				5121	UNIV TEXAS HLTH SCI CTR HOUSTON, HOUSTON, TX 77030 USA.; MCGOVERN MED SCH, HOUSTON, TX 77030 USA.; UNIV CONNECTICUT, DEPT NEUROSCI, HLTH CTR, FARMINGTON, CT 06030 USA.; HARTFORD HOSP, STROKE CTR, HARTFORD, CT 06102 USA.; UNIV MARYLAND, SCH MED, DEPT ANESTHESIOL, CTR SHOCK TRAUMA & ANESTHESIOL RES, BALTIMORE, MD 21201 USA.; UNIV PITTSBURGH, DEPT PATHOL, SCH MED, PITTSBURGH, PA 15261 USA.;	UNIVERSITY OF TEXAS SYSTEM; UNIVERSITY OF TEXAS HEALTH SCIENCE CENTER HOUSTON; UNIVERSITY OF CONNECTICUT; HARTFORD HOSPITAL; UNIVERSITY SYSTEM OF MARYLAND; UNIVERSITY OF MARYLAND BALTIMORE; PENNSYLVANIA COMMONWEALTH SYSTEM OF HIGHER EDUCATION (PCSHE); UNIVERSITY OF PITTSBURGH					2023-01-07	STROKE; MIDDLE CEREBRAL ARTERY OCCLUSION; CD147; EMMPRIN; AGING	10.18632/aging.102935	ARTICLE				LOUISE.D.MCCULLOUGH@UTH.TMC.EDU	5139		[R21 NSO82906]; [RO1 NS094543]; [TL1TR000369]; NATIONAL CENTER FOR ADVANCING TRANSLATIONAL SCIENCES [TL1TR000369] FUNDING SOURCE: NIH REPORTER	THIS WORK WAS SUPPORTED BY R21 NSO82906 AND RO1 NS094543 (LDM) AND TL1TR000369 (AP). THE AUTHORS HAVE NO RELEVANT DISCLOSURES.	KY7DD				BLOOD-BRAIN-BARRIER; MATRIX-METALLOPROTEINASE EXPRESSION; MIDDLE CEREBRAL-ARTERY; HEMORRHAGIC TRANSFORMATION; FOCAL ISCHEMIA; NEUTROPHIL INFILTRATION; MONOCYTE RECRUITMENT; SOCIAL-ISOLATION; INFARCT SIZE; IN-VIVO	6	AGING-US	AGING-US	ENGLISH	54	GOLD, GREEN PUBLISHED	LAI, YUN-JU/0000-0003-0802-937X; VERMA, RAJKUMAR/0000-0002-1123-6508; RITZEL, RODNEY/0000-0002-0160-2930; MCCULLOUGH, LOUISE/0000-0002-8050-1686; PATEL, ANITA/0000-0003-0359-1929; ROY-O'REILLY, MEAGHAN/0000-0002-6824-885X	6666 E QUAKER ST, STE 1, ORCHARD PARK, NY 14127 USA	MAR 31	19	ORCHARD PARK	32191628		J	IMPACT JOURNALS LLC	2020	LAI, YUN-JU/AAV-7018-2021; VERMA, RAJKUMAR/AEV-0881-2022; KOFLER, JULIA/AAJ-8032-2021	MCCULLOUGH, LD (通讯作者)，UNIV TEXAS HLTH SCI CTR HOUSTON, HOUSTON, TX 77030 USA.; MCCULLOUGH, LD (通讯作者)，MCGOVERN MED SCH, HOUSTON, TX 77030 USA.	CELL BIOLOGY; GERIATRICS & GERONTOLOGY
CHELLUBOINA B;KLOPFENSTEIN JD;PINSON DM;WANG DZ;VEMUGANTI R;VEERAVALLI KK	CHELLUBOINA, BHARATH;KLOPFENSTEIN, JEFFREY D.;PINSON, DAVID M.;WANG, DAVID Z.;VEMUGANTI, RAGHU;VEERAVALLI, KRISHNA KUMAR	ABBOTT NJ, 2006, NAT REV NEUROSCI, V7, P41, DOI 10.1038/NRN1824;ADIBHATLA RM, 2008, CNS NEUROL DISORD-DR, V7, P243, DOI 10.2174/187152708784936608;ASAHI M, 2001, J NEUROSCI, V21, P7724, DOI 10.1523/JNEUROSCI.21-19-07724.2001;BAZZONI G, 2000, J BIOL CHEM, V275, P20520, DOI 10.1074/JBC.M905251199;BELAYEV L, 1996, BRAIN RES, V739, P88, DOI 10.1016/S0006-8993(96)00815-3;CHELLUBOINA B, 2015, SCI REP-U…	BACKGROUND AND PURPOSE-MATRIX METALLOPROTEINASES (MMPS) HAVE A CENTRAL ROLE IN COMPROMISING THE INTEGRITY OF THE BLOOD-BRAIN BARRIER (BBB). THE ROLE OF MMP-12 IN BRAIN DAMAGE AFTER ISCHEMIC STROKE REMAINS UNKNOWN. THE MAIN OBJECTIVE OF THE CURRENT STUDY IS TO INVESTIGATE THE EFFECT OF MMP-12 SUPPRESSION AT AN EARLY TIME POINT BEFORE REPERFUSION ON THE BBB DAMAGE IN RATS. METHODS-SPRAGUE-DAWLEY RA…				3523	UNIV ILLINOIS, COLL MED, DEPT CANC BIOL & PHARMACOL, PEORIA, IL 61656 USA.; UNIV ILLINOIS, COLL MED, DEPT NEUROSURG, PEORIA, IL 61656 USA.; UNIV ILLINOIS, COLL MED, DEPT PATHOL, PEORIA, IL 61656 USA.; UNIV ILLINOIS, COLL MED, DEPT NEUROL, PEORIA, IL 61656 USA.; UNIV WISCONSIN, SCH MED & PUBL HLTH, DEPT NEUROL SURG, MADISON, WI 53706 USA.; ILLINOIS NEUROL INST, COMPREHENS STROKE CTR, PEORIA, IL US…	UNIVERSITY OF ILLINOIS SYSTEM; UNIVERSITY OF ILLINOIS PEORIA; UNIVERSITY OF ILLINOIS SYSTEM; UNIVERSITY OF ILLINOIS PEORIA; UNIVERSITY OF ILLINOIS SYSTEM; UNIVERSITY OF ILLINOIS PEORIA; UNIVERSITY OF ILLINOIS SYSTEM; UNIVERSITY OF ILLINOIS PEORIA; UNIVERSITY OF WISCONSIN SYSTEM; UNIVERSITY OF WISCONSIN MADISON					2023-01-07	BLOOD-BRAIN BARRIER; DEGRADATION; ISCHEMIA; MATRIX METALLOPROTEINASE; REPERFUSION; TIGHT JUNCTION; TISSUE-TYPE PLASMINOGEN ACTIVATOR	10.1161/STROKEAHA.115.011031	ARTICLE			1524-4628	KRISHNAV@UIC.EDU	3531		ILLINOIS NEUROLOGICAL INSTITUTE FOUNDATION	THIS RESEARCH WAS SUPPORTED BY THE FINANCIAL ASSISTANCE FROM ILLINOIS NEUROLOGICAL INSTITUTE FOUNDATION.	CX2NS				TIGHT JUNCTION PERMEABILITY; ARTERY OCCLUSION; REPERFUSION; STROKE; INJURY; HEMORRHAGE; EXPRESSION; RATS; MICE; MATRIX-METALLOPROTEINASE-9	12	STROKE	STROKE	ENGLISH	32	BRONZE	VEERAVALLI, KRISHNA KUMAR/0000-0002-2243-004X; CHELLUBOINA, BHARATH/0000-0001-8834-6484	TWO COMMERCE SQ, 2001 MARKET ST, PHILADELPHIA, PA 19103 USA	DEC	9	PHILADELPHIA	26534974		J	LIPPINCOTT WILLIAMS & WILKINS	2015	CHELLUBOINA, BHARATH/AFN-8231-2022	VEERAVALLI, KK (通讯作者)，UNIV ILLINOIS, COLL MED, DEPT CANC BIOL & PHARMACOL, 1 ILLINI DR, PEORIA, IL 61656 USA.	NEUROSCIENCES & NEUROLOGY; CARDIOVASCULAR SYSTEM & CARDIOLOGY
CHENG T;PETRAGLIA AL;LI Z;THIYAGARAJAN M;ZHONG ZH;WU ZH;LIU D;MAGGIRWAR SB;DEANE R;FERNANDEZ JA;LARUE B;GRIFFIN JH;CHOPP M;ZLOKOVIC BV	CHENG, TONG;PETRAGLIA, ANTHONY L.;LI, ZHANG;THIYAGARAJAN, MEENAKSHISUNDARAM;ZHONG, ZHIHUI;WU, ZHENHUA;LIU, DONG;MAGGIRWAR, SANJAY B.;DEANE, RASHID;FERNANDEZ, JOSE A.;LARUE, BARBRA;GRIFFIN, JOHN H.;CHOPP, MICHAEL;ZLOKOVIC, BERISLAV V.	ASAHI M, 2001, J NEUROSCI, V21, P7724, DOI 10.1523/JNEUROSCI.21-19-07724.2001;BERNARD GR, 2001, NEW ENGL J MED, V344, P699, DOI 10.1056/NEJM200103083441001;BROTT T, 1997, STROKE, V28, P2109, DOI 10.1161/01.STR.28.11.2109;CHENG T, 2003, NAT MED, V9, P338, DOI 10.1038/NM826;DEANE R, 2004, NEURON, V43, P333, DOI 10.1016/J.NEURON.2004.07.017;DOMOTOR E, 2003, BLOOD, V101, P4797, DOI 10.1182/BLOOD-2002…	BRAIN HEMORRHAGE IS A SERIOUS COMPLICATION OF TISSUE PLASMINOGEN ACTIVATOR (TPA) THERAPY FOR ISCHEMIC STROKE. HERE WE REPORT THAT ACTIVATED PROTEIN C (APC), A PLASMA SERINE PROTEASE WITH SYSTEMIC ANTICOAGULANT, ANTI- INFLAMMATORY AND ANTIAPOPTOTIC ACTIVITIES, AND DIRECT VASCULOPROTECTIVE AND NEUROPROTECTIVE ACTIVITIES, BLOCKS TPA- MEDIATED BRAIN HEMORRHAGE AFTER TRANSIENT BRAIN ISCHEMIA AND EMBOL…				1278	UNIV ROCHESTER, MED CTR, FRANK P SMITH LAB NEUROSCI & NEUROSURG RES, DEPT NEUROSURG, ROCHESTER, NY 14642 USA.; HENRY FORD HLTH SCI CTR, DEPT NEUROL, DETROIT, MI 48202 USA.; UNIV ROCHESTER, MED CTR, DEPT MICROBIOL & IMMUNOL, ROCHESTER, NY 14642 USA.; SCRIPPS RES INST, DEPT MOL & EXPT MED, LA JOLLA, CA 92037 USA.;	UNIVERSITY OF ROCHESTER; HENRY FORD HEALTH SYSTEM; HENRY FORD HOSPITAL; UNIVERSITY OF ROCHESTER; SCRIPPS RESEARCH INSTITUTE					2023-01-07		10.1038/nm1498	ARTICLE				BERISLAV_ZLOKOVIC@URMC.ROCHESTER.EDU	1285		NATIONAL HEART, LUNG, AND BLOOD INSTITUTE [R01HL063290] FUNDING SOURCE: NIH REPORTER; NHLBI NIH HHS [HL63290] FUNDING SOURCE: MEDLINE		102WU				FOCAL CEREBRAL-ISCHEMIA; FACTOR-KAPPA-B; ENDOTHELIAL-CELLS; MATRIX METALLOPROTEINASES; NEURONAL DAMAGE; EMBOLIC STROKE; RAT MODEL; RECEPTOR; APOPTOSIS; BARRIER	11	NAT MED	NAT. MED.	ENGLISH	42		FERNANDEZ, JOSE A/0000-0002-0804-1865; GRIFFIN, JOHN/0000-0002-4302-2547	75 VARICK STREET, 9TH FLOOR, NEW YORK, NY 10013-1917 USA	NOV	8	NEW YORK	17072311		J	NATURE PUBLISHING GROUP	2006	FERNANDEZ, JOSE A/A-3211-2008	ZLOKOVIC, BV (通讯作者)，UNIV ROCHESTER, MED CTR, FRANK P SMITH LAB NEUROSCI & NEUROSURG RES, DEPT NEUROSURG, 601 ELMWOOD AVE, ROCHESTER, NY 14642 USA.	BIOCHEMISTRY & MOLECULAR BIOLOGY; CELL BIOLOGY; RESEARCH & EXPERIMENTAL MEDICINE
MONTANER J;ALVAREZ-SABIN J;MOLINA C;ANGLES A;ABILLEIRA S;ARENILLAS J;GONZALEZ MA;MONASTERIO J	MONTANER, J;ALVAREZ-SABIN, J;MOLINA, C;ANGLES, A;ABILLEIRA, S;ARENILLAS, J;GONZALEZ, MA;MONASTERIO, J	ADAMS HP, 1993, STROKE, V24, P35, DOI 10.1161/01.STR.24.1.35;ANTHONY DC, 1997, NEUROPATH APPL NEURO, V23, P406, DOI 10.1111/J.1365-2990.1997.TB01315.X;ASAHI M, 2000, J CEREBR BLOOD F MET, V20, P1681, DOI 10.1097/00004647-200012000-00007;BROTT TG, 1992, STROKE, V23, P632, DOI 10.1161/01.STR.23.5.632;CLARK AW, 1997, NEUROSCI LETT, V238, P53, DOI 10.1016/S0304-3940(97)00859-8;DEGRABA TJ, 1999, STROK…	BACKGROUND AND PURPOSE-UNCONTROLLED EXPRESSION OF MATRIX METALLOPROTEINASES (MMPS) CAN RESULT IN TISSUE INJURY AND INFLAMMATION. IN ANIMAL MODELS OF CEREBRAL ISCHEMIA, THE EXPRESSION OF MMP-2 AND MMP-9 WAS SIGNIFICANTLY INCREASED. HOWEVER, THEIR ROLE IN HUMAN STROKE IN VIVO REMAINS UNKNOWN. THEREFORE, WE SOUGHT TO DETERMINE THE TEMPORAL PROFILE OF MMP EXPRESSION IN PATIENTS WITH ACUTE ISCHEMIC ST…				1759	HOSP GEN VALLE HEBRON, CEREBROVASC UNIT, BARCELONA 08035, SPAIN.; HOSP GEN VALLE HEBRON, HEMOSTASIA RES UNIT, BARCELONA 08035, SPAIN.;	HOSPITAL UNIVERSITARI VALL D'HEBRON; HOSPITAL UNIVERSITARI VALL D'HEBRON					2023-01-07	CEREBRAL ISCHEMIA; MATRIX METALLOPROTEINASES; STROKE, CARDIOEMBOLIC	10.1161/01.STR.32.8.1759	ARTICLE					1766				461WT				FOCAL CEREBRAL-ISCHEMIA; INTRAARTERIAL THROMBOLYSIS; HUMAN NEUTROPHIL; URGENT THERAPY; BRAIN; MATRIX-METALLOPROTEINASE-9; REPERFUSION; INHIBITION; RAT; GELATINASE	8	STROKE	STROKE	ENGLISH	28	BRONZE	MONTANER, JOAN/0000-0003-4845-2279; ALVAREZ-SABIN, JOSE/0000-0002-8054-9209; ABILLEIRA, SONIA/0000-0002-5587-128X	530 WALNUT ST, PHILADELPHIA, PA 19106-3621 USA	AUG	8	PHILADELPHIA	11486102		J	LIPPINCOTT WILLIAMS & WILKINS	2001	MONTANER, JOAN/D-3063-2015; ARENILLAS, JUAN F./AAE-1142-2020	MONTANER, J (通讯作者)，HOSP GEN VALLE HEBRON, GEN HOSP, UNIDAD CEREBROVASC SERV NEUROL, 6A PLANTA,PG VALL HEBRON 119-129, BARCELONA 08035, SPAIN.	NEUROSCIENCES & NEUROLOGY; CARDIOVASCULAR SYSTEM & CARDIOLOGY
DRAGUN P;MAKAREWICZ D;WOJCIK L;ZIEMKA-NALECZ M;SLOMKA M;ZALEWSKA T	DRAGUN, P.;MAKAREWICZ, D.;WOJCIK, L.;ZIEMKA-NALECZ, M.;SLOMKA, M.;ZALEWSKA, T.	ASAHI M, 2001, NEUROREPORT, V12, P3003, DOI 10.1097/00001756-200109170-00050;BRYNIARSKI K, 2008, EUR J PHARMACOL, V578, P332, DOI 10.1016/J.EJPHAR.2007.09.011;COPIN JC, 2005, EUR J NEUROSCI, V22, P1597, DOI 10.1111/J.1460-9568.2005.04367.X;CRAMER SC, 2000, TRENDS NEUROSCI, V23, P265, DOI 10.1016/S0166-2236(00)01562-9;CUNNINGHAM LA, 2005, GLIA, V50, P329, DOI 10.1002/GLIA.20169;GASCHE Y, 2006, FRO…	MATRIX METALLOPROTEINASES (MMPS) ARE A FAMILY OF PROTEOLYTIC ENZYMES THAT DEGRADE THE EXTRACELLULAR MATRIX AND CARRY OUT KEY FUNCTIONS DURING BRAIN DEVELOPMENT. APART FROM A PHYSIOLOGICAL ROLE, EXCESSIVE ACTIVATION OF MMPS IN BRAIN TISSUE HAS BEEN POSTULATED TO REPRESENT A PATHWAY FOR CELL DEATH ARISING FROM ISCHEMIA. TO EVALUATE THE POSSIBLE INVOLVEMENT OF MMPS IN THE PERINATAL BRAIN ASPHYXIA, W…				441	POLISH ACAD SCI, MED RES INST, NEUROREPAIR DEPT, PL-02106 WARSAW, POLAND.; POLISH ACAD SCI, MED RES CTR, DEPT NEUROCHEM, PL-02106 WARSAW, POLAND.;	POLISH ACADEMY OF SCIENCES; POLISH ACADEMY OF SCIENCES					2023-01-07	HYPOXIA-ISCHEMIA; IMMATURE RAT BRAIN; MATRIX METALLOPROTEINASE; MMP-2; MMP-9		ARTICLE				TEREZAL@CMDIK.PAN.PL	455		MNISW [PBZ-KBN-101/T09/2003/11]	THIS STUDY WAS SUPPORTED BY MNISW GRANT PBZ-KBN-101/T09/2003/11	354YG				FOCAL CEREBRAL-ISCHEMIA; FOREBRAIN ISCHEMIA; NEURONAL DEATH; GELATINASE-B; MOUSE-BRAIN; MATRIX-METALLOPROTEINASE-9; EXPRESSION; INVOLVEMENT; APOPTOSIS; BARRIER	3	J PHYSIOL PHARMACOL	J. PHYSIOL. PHARMACOL.	ENGLISH	49		STANASZEK, LUIZA/0000-0003-3205-5949; ZIEMKA-NALECZ, MALGORZATA/0000-0001-8412-995X; TERESA, ZALEWSKA/0000-0002-4301-9495	JAGIELLONIAN UNIV SCHOOL MED, INST PHYSIOLOGY, 31-531 KRAKOW, 16 GRZEGORZECKA, POLAND	SEP	15	GRZEGORZECKA	18953089		J	POLISH PHYSIOLOGICAL SOC	2008	STANASZEK, LUIZA/GQZ-3242-2022	ZALEWSKA, T (通讯作者)，POLISH ACAD SCI, MED RES INST, NEUROREPAIR DEPT, 5 PAWINSKIEGO STR, PL-02106 WARSAW, POLAND.	PHYSIOLOGY
LI LL;WANG N;JIN QZ;WU Q;LIU YF;WANG Y	LI, LILI;WANG, NING;JIN, QIZHONG;WU, QIAN;LIU, YAFANG;WANG, YAN	ANONYMOUS, NO TITLE CAPTURED;BALLABH P, 2004, NEUROBIOL DIS, V16, P1, DOI 10.1016/J.NBD.2003.12.016;CHEN D, 2011, J PHARMACOL EXP THER, V337, P663, DOI 10.1124/JPET.110.177055;GAO DK, 2006, LIFE SCI, V78, P2564, DOI 10.1016/J.LFS.2005.10.030;葛朝亮 GE CHAOLIANG, 2015, 中国药学杂志, CHINESE PHARMACEUTICAL JOURNAL, V50, P671;GROSSETETE M, 2009, NEUROSURGERY, V65, P702, DOI 10.1227/01.NEU.0000351768.11363.48…	TONG-QIAO-HUO-XUE DECOCTION (TQHXD) IS A CLASSICAL PRESCRIPTION IN TRADITIONAL CHINESE MEDICINE TREATING BLOOD STAGNATION IN THE HEAD AND FACIAL CHANNELS, ESPECIALLY CEREBRAL ISCHEMIA. WE INVESTIGATE THE EFFECT OF TQHXD ON THE EXPRESSIONS OF RELATED PROTEINS OF THE BLOOD-BRAIN BARRIER (BBB) AND ANALYSIS OF CONSTITUENTS IN THE CEREBROSPINAL FLUID (CSF) ON CEREBRAL ISCHEMIC MODEL RATS. HERE, WE DEM…				1004	MINIST EDUC, KEY LAB XINAN MED, HEFEI 230012, ANHUI, PEOPLES R CHINA.; ANHUI ACAD CHINESE MED, INST PHARMACODYNAM & SAFETY EVALUAT CHINESE MED, HEFEI 230012, ANHUI, PEOPLES R CHINA.; ANHUI UNIV CHINESE MED, COLL PHARM, HEFEI 230012, ANHUI, PEOPLES R CHINA.;	ANHUI UNIVERSITY OF CHINESE MEDICINE; ANHUI UNIVERSITY OF CHINESE MEDICINE					2023-01-07	TONG-QIAO-HUO-XUE DECOCTION; CEREBRAL ISCHEMIA INJURY; BLOOD-BRAIN BARRIER; TIGHT JUNCTION; CEREBROSPINAL FLUID	10.1248/cpb.c17-00267	ARTICLE				WNHEFEI@163.COM	1010		NATIONAL NATURAL SCIENCE FOUNDATION OF CHINA [81374005, 81773933]; "TWELFTH FIVE YEAR" NATIONAL SCIENCE AND TECHNOLOGY SUPPORT PROGRAM [2012BAI26B03]; ACADEMIC PROJECT OF OUTSTANDING TALENTS IN DISCIPLINES (SPECIALTIES) OF UNIVERSITIES AND COLLEGES IN ANHUI [JXBJZD15]	THE CURRENT STUDY WAS MAINLY SUPPORTED BY NATIONAL NATURAL SCIENCE FOUNDATION OF CHINA (81374005, 81773933); "TWELFTH FIVE YEAR" NATIONAL SCIENCE AND TECHNOLOGY SUPPORT PROGRAM (NO. 2012BAI26B03); ACADEMIC PROJECT OF OUTSTANDING TALENTS IN DISCIPLINES (SPECIALTIES) OF UNIVERSITIES AND COLLEGES IN ANHUI (2017, JXBJZD15).	FL4XY				MATRIX METALLOPROTEINASES; FOCAL ISCHEMIA; DISRUPTION; RATS; REPERFUSION; STROKE; CELLS; MICE; UNIT	11	CHEM PHARM BULL	CHEM. PHARM. BULL.	ENGLISH	35	GOLD		2-12-15 SHIBUYA, SHIBUYA-KU, TOKYO, 150-0002, JAPAN	NOV	7	TOKYO	29093286		J	PHARMACEUTICAL SOC JAPAN	2017		WANG, N (通讯作者)，MINIST EDUC, KEY LAB XINAN MED, HEFEI 230012, ANHUI, PEOPLES R CHINA.; WANG, N (通讯作者)，ANHUI ACAD CHINESE MED, INST PHARMACODYNAM & SAFETY EVALUAT CHINESE MED, HEFEI 230012, ANHUI, PEOPLES R CHINA.; WANG, N (通讯作者)，ANHUI UNIV CHINESE MED, COLL PHARM, HEFEI 230012, ANHUI, PEOPLES R CHINA.	PHARMACOLOGY & PHARMACY; CHEMISTRY
HERNANDES MS;LASSEGUE B;HILENSKI LL;ADAMS J;GAO N;KUAN CY;SUN YY;CHENG LH;KIKUCHI DS;YEPES M;GRIENDLING KK	HERNANDES, MARINA S.;LASSEGUE, BERNARD;HILENSKI, LULA L.;ADAMS, JONATHAN;GAO, NING;KUAN, CHIA-YI;SUN, YU-YO;CHENG, LIHONG;KIKUCHI, DANIEL S.;YEPES, MANUEL;GRIENDLING, KATHY K.	ABBOTT NJ, 2006, NAT REV NEUROSCI, V7, P41, DOI 10.1038/NRN1824;AMANSO AM, 2014, ARTERIOSCL THROM VAS, V34, P1548, DOI 10.1161/ATVBAHA.114.303873;AMANTEA D, 2015, FRONT NEUROSCI-SWITZ, V9, DOI 10.3389/FNINS.2015.00147;ARAKAKI N, 2006, BBA-GEN SUBJECTS, V1760, P1364, DOI 10.1016/J.BBAGEN.2006.05.012;ARGAW AT, 2012, J CLIN INVEST, V122, P2454, DOI 10.1172/JCI60842;BELAYEV L, 1996, STROKE, V27, P161…	BACKGROUND: POLYMERASE DELTA-INTERACTING PROTEIN 2 (POLDIP2) IS A MULTIFUNCTIONAL PROTEIN THAT REGULATES VASCULAR EXTRACELLULAR MATRIX COMPOSITION AND MATRIX METALLOPROTEINASE (MMP) ACTIVITY. THE BLOOD-BRAIN BARRIER (BBB) IS A DYNAMIC SYSTEM ASSEMBLED BY ENDOTHELIAL CELLS, BASAL LAMINA, AND PERIVASCULAR ASTROCYTES, RAISING THE POSSIBILITY THAT POLDIP2 MAY BE INVOLVED IN MAINTAINING ITS STRUCTURE.…	45				EMORY UNIV, DEPT MED, DIV CARDIOL, 101 WOODRUFF CIRCLE,308 WMB, ATLANTA, GA 30322 USA.; EMORY UNIV, DEPT MED, DIV ENDOCRINOL METAB & LIPIDS, ATLANTA, GA 30322 USA.; EMORY UNIV, DEPT PEDIAT, DIV NEUROL, ATLANTA, GA 30322 USA.; EMORY UNIV, DEPT NEUROL, ATLANTA, GA 30322 USA.; EMORY UNIV, NATL PRIMATE RES CTR, DIV NEUROSCI, ATLANTA, GA 30329 USA.;	EMORY UNIVERSITY; EMORY UNIVERSITY; EMORY UNIVERSITY; EMORY UNIVERSITY; EMORY UNIVERSITY					2023-01-07	POLDIP2; CEREBRAL ISCHEMIA; BLOOD-BRAIN BARRIER; CYTOKINES; ASTROCYTES	10.1186/s12974-017-1032-1	ARTICLE				KGRIEND@EMORY.EDU			NIH [HL038206, NS-079331, NS-091201]; FAPESP [24660-0]; AHA [17SDG33410777]; NATIONAL HEART, LUNG, AND BLOOD INSTITUTE [P01HL095070, R37HL038206, R01HL038206] FUNDING SOURCE: NIH REPORTER; NATIONAL INSTITUTE OF NEUROLOGICAL DISORDERS AND STROKE [R01NS079331, R01NS091201] FUNDING SOURCE: NIH REPORTER; OFFICE OF THE DIRECTOR, NATIONAL INSTITUTES OF HEALTH [P51OD011132] FUNDING SOURCE: NIH REPORTER	THIS WORK WAS SUPPORTED BY NIH GRANTS HL038206 (TO KKG), NS-079331 AND NS-091201 (TO MY), AND FAPESP 24660-0 AND AHA 17SDG33410777 GRANTS (TO MSH).	FX3LG				TUMOR-NECROSIS-FACTOR; CEREBRAL-ARTERY OCCLUSION; MATRIX METALLOPROTEINASES; FOCAL ISCHEMIA; ALPHA; RAT; DISRUPTION; EXPRESSION; INHIBITOR; HYPOXIA		J NEUROINFLAMM	J. NEUROINFLAMM.	ENGLISH	54	GREEN PUBLISHED, GOLD	SUN, YU-YO/0000-0002-6608-1347; LASSEGUE, BERNARD/0000-0003-4924-6506; GRIENDLING, KATHY/0000-0002-9456-8582	CAMPUS, 4 CRINAN ST, LONDON N1 9XW, ENGLAND	FEB 17	16	LONDON	29452577		J	BMC	2018		GRIENDLING, KK (通讯作者)，EMORY UNIV, DEPT MED, DIV CARDIOL, 101 WOODRUFF CIRCLE,308 WMB, ATLANTA, GA 30322 USA.	IMMUNOLOGY; NEUROSCIENCES & NEUROLOGY
ZALEWSKA T;ZIEMKA-NALECZ M;SARNOWSKA A;DOMANSKA-JANIK K	ZALEWSKA, T;ZIEMKA-NALECZ, M;SARNOWSKA, A;DOMANSKA-JANIK, K	ANTHONY DC, 1997, NEUROPATH APPL NEURO, V23, P406, DOI 10.1111/J.1365-2990.1997.TB01315.X;ASAHI M, 2001, J CEREB BLOOD FLO S1, V21, PS1;BIAN JH, 1997, MOL CELL BIOL, V17, P6330, DOI 10.1128/MCB.17.11.6330;CHAN SL, 1999, J NEUROSCI RES, V58, P167, DOI 10.1002/(SICI)1097-4547(19991001)58:1<167::AID-JNR16>3.0.CO;2-K;CHEN ZL, 1997, CELL, V91, P917, DOI 10.1016/S0092-8674(00)80483-3;CLARK AW, 1997, NE…	SPATIAL AND TEMPORAL RELATIONS BETWEEN METALLOPROTEINASE (MMP-2 AND MMP-9) ACTIVATION AND LAMININ DEGRADATION IN GERBIL HIPPOCAMPUS AFTER TRANSIENT CEREBRAL ISCHEMIA HAS BEEN STUDIED. ACTIVITY OF MMPS WAS DETERMINED BY GELATIN ZYMOGRAPHY IN HOMOGENATES FROM DORSAL (DP, AN EQUIVALENT OF CA 1 SECTOR) AND ABDOMINAL (ABP, CONTAINING CA2-4 AND GYRUS DENTATUS) PARTS OF HIPPOCAMPUS. A SIGNIFICANT ACTIVA…				53	POLISH ACAD SCI, MED RES CTR, DEPT NEUROCHEM, LAB MOL NEUROPATHOL, PL-02106 WARSAW, POLAND.;	POLISH ACADEMY OF SCIENCES					2023-01-07	TRANSIENT CEREBRAL ISCHEMIA; MATRIX METALLOPROTEINASES; MMP-2; MMP-9; LAMININ		ARTICLE			1689-0035	TEREZAL@CMDIK.PAN.PL	61				565KJ				MATRIX METALLOPROTEINASE EXPRESSION; FOCAL CEREBRAL-ISCHEMIA; RAT-BRAIN; GELATINASE-B; GERBIL HIPPOCAMPUS; IV COLLAGENASE; CELL-DEATH; IN-VITRO; ACTIVATION; MICROGLIA	2	ACTA NEUROBIOL EXP	ACTA NEUROBIOL. EXP.	ENGLISH	48		DOMANSKA-JANIK, KRYSTYNA/0000-0003-0514-7776; ZIEMKA-NALECZ, MALGORZATA/0000-0001-8412-995X; TERESA, ZALEWSKA/0000-0002-4301-9495	UL PASTEURA 3, 02-093 WARSAW, POLAND		9	WARSAW	12201033		J	NENCKI INST EXPERIMENTAL BIOLOGY	2002		ZALEWSKA, T (通讯作者)，POLISH ACAD SCI, MED RES CTR, DEPT NEUROCHEM, LAB MOL NEUROPATHOL, 5 PAWINSKI ST, PL-02106 WARSAW, POLAND.	NEUROSCIENCES & NEUROLOGY
LIU WL;HENDREN J;QIN XJ;SHEN JG;LIU KJ	LIU, WENLAN;HENDREN, JILL;QIN, XU-JUN;SHEN, JIANGANG;LIU, KE JIAN	ASAHI M, 2001, J NEUROSCI, V21, P7724, DOI 10.1523/JNEUROSCI.21-19-07724.2001;CHIU EHH, 2006, ARCH NEUROL-CHICAGO, V63, P741, DOI 10.1001/ARCHNEUR.63.5.741;DATE I, 2006, NEUROSCI LETT, V407, P141, DOI 10.1016/J.NEULET.2006.08.050;FANNING AS, 1999, J AM SOC NEPHROL, V10, P1337;HAWKINS BT, 2007, DIABETOLOGIA, V50, P202, DOI 10.1007/S00125-006-0485-Z;HAWKINS BT, 2005, PHARMACOL REV, V57, P173, DOI 1…	EARLY BLOOD-BRAIN BARRIER (BBB) DISRUPTION RESULTING FROM EXCESSIVE NEUROVASCULAR PROTEOLYSIS BY MATRIX METALLOPROTEINASES (MMPS) IS CLOSELY ASSOCIATED WITH HEMORRHAGIC TRANSFORMATION EVENTS IN ISCHEMIC STROKE. WE HAVE SHOWN THAT NORMOBARIC HYPEROXIA (NBO) TREATMENT REDUCES MMP-9 INCREASE IN THE ISCHEMIC BRAIN. THE AIM OF THIS STUDY WAS TO DETERMINE WHETHER NBO COULD ATTENUATE MMP-9-MEDIATED EARL…				811	UNIV NEW MEXICO, HLTH SCI CTR, COLL PHARM, ALBUQUERQUE, NM 87131 USA.; UNIV HONG KONG, SCH CHINESE MED, HONG KONG, HONG KONG, PEOPLES R CHINA.; UNIV NEW MEXICO, HLTH SCI CTR, DEPT NEUROL, ALBUQUERQUE, NM 87131 USA.;	UNIVERSITY OF NEW MEXICO; UNIVERSITY OF NEW MEXICO'S HEALTH SCIENCES CENTER; UNIVERSITY OF HONG KONG; UNIVERSITY OF NEW MEXICO; UNIVERSITY OF NEW MEXICO'S HEALTH SCIENCES CENTER					2023-01-07	BLOOD-BRAIN BARRIER; MATRIX METALLOPROTEINASES; OXYGEN; STROKE	10.1111/j.1471-4159.2008.05821.x	ARTICLE			1471-4159	KLIU@SALUD.UNM.EDU	820		NATIONAL INSTITUTES OF HEALTH [P20 RR15636, R01 AG031725]; AMERICAN HEART ASSOCIATION [0555669Z, 0765461Z]; NATIONAL CENTER FOR RESEARCH RESOURCES [P20RR015636] FUNDING SOURCE: NIH REPORTER; NATIONAL INSTITUTE ON AGING [R01AG031725] FUNDING SOURCE: NIH REPORTER	THIS WORK WAS SUPPORTED IN PART BY GRANTS FROM NATIONAL INSTITUTES OF HEALTH (P20 RR15636 AND R01 AG031725), AND AMERICAN HEART ASSOCIATION (0555669Z AND 0765461Z).	393CN				MATRIX-METALLOPROTEINASE INHIBITION; ENDOTHELIAL-CELLS; TIGHT JUNCTIONS; OXYGEN-THERAPY; RAT-BRAIN; STROKE; PERMEABILITY; REPERFUSION; PROTEINS; PEPTIDES	3	J NEUROCHEM	J. NEUROCHEM.	ENGLISH	30	GREEN ACCEPTED, BRONZE		111 RIVER ST, HOBOKEN 07030-5774, NJ USA	FEB	10	HOBOKEN	19187098		J	WILEY	2009		LIU, KJ (通讯作者)，UNIV NEW MEXICO, HLTH SCI CTR, COLL PHARM, ALBUQUERQUE, NM 87131 USA.	BIOCHEMISTRY & MOLECULAR BIOLOGY; NEUROSCIENCES & NEUROLOGY
ZHAO BQ;SUZUKI Y;KONDO K;IKEDA Y;UMEMURA K	ZHAO, BQ;SUZUKI, Y;KONDO, K;IKEDA, Y;UMEMURA, K	ALEXANDROV AV, 1994, STROKE, V25, P1378, DOI 10.1161/01.STR.25.7.1378;ASAHI M, 2000, J CEREBR BLOOD F MET, V20, P452, DOI 10.1097/00004647-200003000-00002;CAO XH, 1994, BRAIN RES, V644, P267, DOI 10.1016/0006-8993(94)91689-6;DEL ZOPPO GJ, 1999, THROMB HAEMOSTASIS, V82, P938;DIETRICH WD, 1988, J NEUROPATH EXP NEUR, V47, P443, DOI 10.1097/00005072-198807000-00005;FAREED J, 1985, SEMIN THROMB HEMOST…	BACKGROUND AND PURPOSE-WE SOUGHT TO INVESTIGATE THE EFFECTS OF EPC-K1, A FREE RADICAL SCAVENGER, ON REDUCING HEPARIN-PRODUCED CEREBRAL HEMORRHAGE IN A RABBIT MODEL OF MIDDLE CEREBRAL ARTERY (MCA) PHOTOTHROMBOSIS AND TO INVESTIGATE WHETHER THE COMBINATION OF EPC-K1 AND HEPARIN ENHANCES NEUROPROTECTION FROM CEREBRAL ISCHEMIC DAMAGE. METHODS-IN THE HEPARIN-ALONE GROUP (N = 8), HEPARIN WAS ADMINISTER…				2157	HAMAMATSU UNIV SCH MED, DEPT PHARMACOL, HAMAMATSU, SHIZUOKA 4313192, JAPAN.;	HAMAMATSU UNIVERSITY SCHOOL OF MEDICINE					2023-01-07	CEREBRAL ISCHEMIA; FREE RADICALS; HEPARIN; INTRACEREBRAL HEMORRHAGE; MIDDLE CEREBRAL ARTERY OCCLUSION; RABBITS	10.1161/hs0901.095640	ARTICLE			1524-4628	UMEMURA@HAMA-MED.AC.JP	2163				471KX				MATRIX METALLOPROTEINASES; PLASMINOGEN-ACTIVATOR; THROMBOSIS; RAT; INFARCTION; ISCHEMIA; INJURY; COMPLICATIONS; ANTIOXIDANT; ANTAGONIST	9	STROKE	STROKE	ENGLISH	34	BRONZE, GREEN SUBMITTED		TWO COMMERCE SQ, 2001 MARKET ST, PHILADELPHIA, PA 19103 USA	SEP	7	PHILADELPHIA	11546911		J	LIPPINCOTT WILLIAMS & WILKINS	2001		UMEMURA, K (通讯作者)，HAMAMATSU UNIV SCH MED, DEPT PHARMACOL, 1-20-1 HANDAYAMA, HAMAMATSU, SHIZUOKA 4313192, JAPAN.	NEUROSCIENCES & NEUROLOGY; CARDIOVASCULAR SYSTEM & CARDIOLOGY
CAPLAN LR	CAPLAN, LOUIS R.	ADAIR JC, 2004, STROKE, V35, PE159, DOI 10.1161/01.STR.0000127420.10990.76;BABIKIAN V, 1987, STROKE, V18, P2, DOI 10.1161/01.STR.18.1.2;BROWN WR, 2002, J NEUROL SCI, V203, P159, DOI 10.1016/S0022-510X(02)00283-6;CAPLAN LR, 2011, ARCH NEUROL-CHICAGO, V68, P1110, DOI 10.1001/ARCHNEUROL.2011.99;CAPLAN LR, 1989, NEUROLOGY, V39, P1246, DOI 10.1212/WNL.39.9.1246;CAPLAN LR, 1995, NEUROLOGY, V45, P626, D…	TWO MAJOR VASCULAR PATHOLOGIES UNDERLIE BRAIN DAMAGE IN PATIENTS WITH DISEASE OF SMALL SIZE PENETRATING BRAIN ARTERIES AND ARTERIOLES; 1) THICKENING OF THE ARTERIAL MEDIA AND 2) OBSTRUCTION OF THE ORIGINS OF PENETRATING ARTERIES BY PARENT ARTERY INTIMAL PLAQUES. THE MEDIA OF THESE SMALL VESSELS MAY BE THICKENED BY FIBRINOID DEPOSITION AND HYPERTROPHY OF SMOOTH MUSCLE AND OTHER CONNECTIVE TISSUE E…				2	HARVARD UNIV, BETH ISRAEL DEACONESS MED CTR, SCH MED, DEPT NEUROL,DIV CEREBROVASC DIS, BOSTON, MA 02215 USA.;	HARVARD UNIVERSITY; BETH ISRAEL DEACONESS MEDICAL CENTER; HARVARD MEDICAL SCHOOL					2023-01-07	CEREBRAL SMALL VESSEL DISEASES; CADASIL; CEREBRAL AMYLOID ANGIOPATHY; PATHOPHYSIOLOGY	10.5853/jos.2015.17.1.2	REVIEW			2287-6405	LCAPLAN@BIDMC.HARVARD.EDU	6				CA9UE				VASCULAR DEMENTIA; OCCLUSION	1	J STROKE	J. STROKE	ENGLISH	18	GREEN PUBLISHED, GOLD		C/O CHIN-SANG CHUNG, DEPT NEUROL, SAMSUNG MED CTR, SUNGKYUNKWAN UNIV, SCH MED, IRWON-RO, GANGNAM-GU, SEOUL, 135-710, SOUTH KOREA	JAN	5	SEOUL	25692102		J	KOREAN STROKE SOC	2015		CAPLAN, LR (通讯作者)，HARVARD UNIV, BETH ISRAEL DEACONESS MED CTR, SCH MED, DEPT NEUROL,DIV CEREBROVASC DIS, BOSTON, MA 02215 USA.	NEUROSCIENCES & NEUROLOGY; CARDIOVASCULAR SYSTEM & CARDIOLOGY
BURGGRAF D;MARTENS HK;DICHGANS M;HAMANN GF	BURGGRAF, DOROTHE;MARTENS, HELGE K.;DICHGANS, MARTIN;HAMANN, GERHARD F.	BELAYEV L, 1996, BRAIN RES, V739, P88, DOI 10.1016/S0006-8993(96)00815-3;BURGGRAF D, 2005, NEUROSCI LETT, V386, P88, DOI 10.1016/J.NEULET.2005.05.045;BURGGRAF D, 2003, THROMB HAEMOSTASIS, V89, P1072, DOI 10.1055/S-0037-1613410;BUSCH E, 1997, BRAIN RES, V778, P16, DOI 10.1016/S0006-8993(97)01008-1;CHERIAN P, 2003, STROKE, V34, P2132, DOI 10.1161/01.STR.0000086466.32421.F4;DAWSON DA, 1996, J CEREBR…	WHILE RECOMBINANT TISSUE PLASMINOGEN ACTIVATOR (RT-PA) IS SUCCESSFULLY USED FOR THROMBOLYSIS IN HUMAN STROKE, IT MAY INCREASE THE RISK OF HEMORRHAGIC COMPLICATIONS. WE DESCRIBE THE EFFECTS OF DIFFERENT DOSES OF RT-PA (SALINE, 0.9, 9, OR 18 MG RT-PA/KG BODY WEIGHT) ON THE EXTRAVASATION OF BLOOD COMPONENTS FOLLOWING EXPERIMENTAL CEREBRAL ISCHEMIA (3 H, 24 H REPERFUSION, SUTURE MODEL) IN RATS. THE D…				55	HSK DR HORST SCHMIDT KLIN, DEPT NEUROL, D-65199 WIESBADEN, GERMANY.; UNIV MUNICH, DEPT NEUROL, KLINIKUM GROSSHADERN, D-81377 MUNICH, GERMANY.;	UNIVERSITY OF MUNICH					2023-01-07	CEREBRAL ISCHEMIA; BASAL LAMINA; BRAIN-BLOOD BARRIER, RT-PA; HEMOGLOBIN; MMP-9	10.1016/j.brainres.2007.05.066	ARTICLE			1872-6240	GERHARD.HAMANN@HSK-WIESBADEN.DE	62				208LX				BRAIN-BARRIER PERMEABILITY; BASAL LAMINA; MATRIX METALLOPROTEINASES; INTRACEREBRAL HEMORRHAGE; REPERFUSION; STROKE; MATRIX-METALLOPROTEINASE-9; EDEMA; TPA		BRAIN RES	BRAIN RES.	ENGLISH	31		DICHGANS, MARTIN/0000-0002-0654-387X	RADARWEG 29, 1043 NX AMSTERDAM, NETHERLANDS	AUG 20	8	AMSTERDAM	17644075		J	ELSEVIER	2007	HAMANN, GERHARD F./J-6300-2014; DICHGANS, MARTIN/HCH-3247-2022	HAMANN, GF (通讯作者)，HSK DR HORST SCHMIDT KLIN, DEPT NEUROL, LUDWIG ERHARD STR 100, D-65199 WIESBADEN, GERMANY.	NEUROSCIENCES & NEUROLOGY
REUTER B;RODEMER C;GRUDZENSKI S;COURAUD PO;WEKSLER B;ROMERO IA;MEAIRS S;BUGERT P;HENNERICI MG;FATAR M	REUTER, BJOERN;RODEMER, CLAUS;GRUDZENSKI, SASKIA;COURAUD, PIERRE-OLIVIER;WEKSLER, BABETTE;ROMERO, IGNACIO A.;MEAIRS, STEPHEN;BUGERT, PETER;HENNERICI, MICHAEL G.;FATAR, MARC	ABBOTT NJ, 2010, NEUROBIOL DIS, V37, P13, DOI 10.1016/J.NBD.2009.07.030;ASAHI M, 2000, J CEREBR BLOOD F MET, V20, P1681, DOI 10.1097/00004647-200012000-00007;BEN-YOSEF Y, 2002, CIRC RES, V90, P784, DOI 10.1161/01.RES.0000015588.70132.DC;BEN-YOSEF Y, 2005, AM J PHYSIOL-CELL PH, V289, PC1321, DOI 10.1152/AJPCELL.00079.2005;CANDELARIO-JALIL E, 2009, NEUROSCIENCE, V158, P983, DOI 10.1016/J.NEUROSCIEN…	BACKGROUND: MATRIX METALLOPROTEINASES (MMPS) ARE KEY PLAYERS IN PROTEOLYTIC BLOOD-BRAIN BARRIER (BBB) DISRUPTION DURING ISCHEMIC STROKE, LEADING TO VASCULAR EDEMA, HEMORRHAGIC TRANSFORMATION AND INFILTRATION BY LEUKOCYTES. THEIR EFFECT IS DAMPENED BY THE ENDOGENOUS TISSUE INHIBITORS OF METALLOPROTEINASES (TIMPS). THE RESPECTIVE CELLULAR SOURCE OF SPECIFIC MMPS AND TIMPS DURING BBB BREAKDOWN IS ST…				514	HEIDELBERG UNIV, UNIV MED MANNHEIM, DEPT NEUROL, DE-68167 MANNHEIM, GERMANY.; HEIDELBERG UNIV, MED FAC MANNHEIM, INST TRANSFUS MED & IMMUNOL, GERMAN RED CROSS BLOOD SERV BADEN WURTTEMBERG HES, MANNHEIM, GERMANY.; UNIV PARIS 05, INST NATL SANTE & RECH MED INSERM, INST COCHIN, CTR NATL RECH SCI,U567,UMR 8104, PARIS, FRANCE.; CORNELL UNIV, WEILL MED COLL, NEW YORK, NY 10021 USA.; OPEN UNIV, DEPT LIF…	RUPRECHT KARLS UNIVERSITY HEIDELBERG; RUPRECHT KARLS UNIVERSITY HEIDELBERG; ASSISTANCE PUBLIQUE HOPITAUX PARIS (APHP); HOPITAL UNIVERSITAIRE COCHIN - APHP; CENTRE NATIONAL DE LA RECHERCHE SCIENTIFIQUE (CNRS); CNRS - NATIONAL INSTITUTE FOR BIOLOGY (INSB); INSTITUT NATIONAL DE LA SANTE ET DE LA RECHERCHE MEDICALE (INSERM); UDICE-FRENCH RESEARCH UNIVERSITIES; UNIVERSITE PARIS CITE; CORNELL UNIVERSIT…					2023-01-07	MATRIX METALLOPROTEINASES; TISSUE INHIBITORS OF METALLOPROTEINASES; ENDOTHELIAL CELLS; BLOOD; BRAIN BARRIER; OXYGEN GLUCOSE DEPRIVATION; STROKE	10.1159/000350731	ARTICLE			1421-9786	REUTER@NEURO.MA.UNI-HEIDELBERG.DE	520		EUROPEAN UNION'S SEVENTH FRAMEWORK PROGRAMME [FP7/2007-2013]; [201024]; [202213]	EUROPEAN UNION'S SEVENTH FRAMEWORK PROGRAMME, CONTRACT GRANT NO. FP7/2007-2013 UNDER GRANT AGREEMENTS 201024 AND 202213 (EUROPEAN STROKE NETWORK).	242TB				BLOOD-BRAIN-BARRIER; TISSUE INHIBITORS; FOCAL ISCHEMIA; IN-VITRO; MATRIX-METALLOPROTEINASE-9; EXPRESSION; HYPOXIA; DISRUPTION; INCREASES; STROKE	6	CEREBROVASC DIS	CEREBROVASC. DIS.	ENGLISH	39		ROMERO, IGNACIO/0000-0002-0322-9180	ALLSCHWILERSTRASSE 10, CH-4009 BASEL, SWITZERLAND		7	BASEL	23817219		J	KARGER	2013	FATAR, MARC/E-6892-2015	REUTER, B (通讯作者)，HEIDELBERG UNIV, UNIV MED MANNHEIM, DEPT NEUROL, THEODOR KUTZER UFER 1-3, DE-68167 MANNHEIM, GERMANY.	NEUROSCIENCES & NEUROLOGY; CARDIOVASCULAR SYSTEM & CARDIOLOGY
GASCHE Y;COPIN JC;SUGAWARA T;FUJIMURA M;CHAN PH	GASCHE, Y;COPIN, JC;SUGAWARA, T;FUJIMURA, M;CHAN, PH	ASAHI M, 2000, J CEREBR BLOOD F MET, V20, P452, DOI 10.1097/00004647-200003000-00002;BELAYEV L, 1998, BRAIN RES, V787, P277, DOI 10.1016/S0006-8993(97)01499-6;BENOV L, 1998, FREE RADICAL BIO MED, V25, P826, DOI 10.1016/S0891-5849(98)00163-4;BINDOKAS VP, 1996, J NEUROSCI, V16, P1324;CHAN PH, 1994, BRAIN PATHOL, V4, P59;CHAN PH, 1996, ADV NEUROL, V71, P241;CHRISTMAN JW, 2000, BRAIN PATHOL, V10, P15…	OXIDATIVE STRESS GENERATED DURING STROKE IS A CRITICAL EVENT LEADING TO BLOOD-BRAIN BARRIER (BBB) DISRUPTION WITH SECONDARY VASOGENIC EDEMA AND HEMORRHAGIC TRANSFORMATION OF INFARCTED BRAIN TISSUE, RESTRICTING THE BENEFIT OF THROMBOLYTIC REPERFUSION. IN THIS STUDY, THE AUTHORS DEMONSTRATE THAT ISCHEMIA-REPERFUSION-INDUCED BBB DISRUPTION IN MICE DEFICIENT IN COPPER/ZINC-SUPEROXIDE DISMUTASE (SOD1)…				1393	STANFORD UNIV, SCH MED, DEPT NEUROSURG, NEUROSURG LABS, STANFORD, CA 94305 USA.; STANFORD UNIV, SCH MED, DEPT NEUROL & NEUROL SCI, STANFORD, CA 94305 USA.; STANFORD UNIV, SCH MED, NEUROSCI PROGRAM, STANFORD, CA 94305 USA.; UNIV HOSP GENEVA, DIV MED, LAB NEUROCRIT CARE MED, GENEVA, SWITZERLAND.; UNIV HOSP GENEVA, DIV SURG CRIT CARE MED, LAB NEUROCRIT CARE MED, GENEVA, SWITZERLAND.;	STANFORD UNIVERSITY; STANFORD UNIVERSITY; STANFORD UNIVERSITY; UNIVERSITY OF GENEVA; UNIVERSITY OF GENEVA					2023-01-07	BLOOD-BRAIN BARRIER; METALLOPROTEINASES; OXIDATIVE STRESS; STROKE; VASOGENIC EDEMA	10.1097/00004647-200112000-00003	ARTICLE			1559-7016		1400		NATIONAL INSTITUTE OF NEUROLOGICAL DISORDERS AND STROKE [R01NS038653, R01NS036147, R01NS025372, P50NS014543, P01NS014543] FUNDING SOURCE: NIH REPORTER; NINDS NIH HHS [NS 38653, N01 NS 82836, NS 14543, NS 25372, NS 36147] FUNDING SOURCE: MEDLINE		499MF				ZINC SUPEROXIDE-DISMUTASE; REDOX REGULATION; TRANSGENIC MICE; HUMAN-SKIN; INJURY; ACTIVATION; MATRIX-METALLOPROTEINASE-9; REPERFUSION; COLLAGENASE; TISSUE	12	J CEREBR BLOOD F MET	J. CEREB. BLOOD FLOW METAB.	ENGLISH	42	BRONZE		2455 TELLER RD, THOUSAND OAKS, CA 91320 USA	DEC	8	THOUSAND OAKS	11740200		J	SAGE PUBLICATIONS INC	2001	COPIN, JEAN-CHRISTOPHE/K-6890-2012	CHAN, PH (通讯作者)，STANFORD UNIV, SCH MED, DEPT NEUROSURG, NEUROSURG LABS, 1201 WELCH RD,MSLS P304, STANFORD, CA 94305 USA.	ENDOCRINOLOGY & METABOLISM; HEMATOLOGY; NEUROSCIENCES & NEUROLOGY
[truncated: 1,274 more rows]
[truncated: 21 more columns]
